# Supplementary material for: Comparative analysis of the Pocillopora damicornis genome highlights role of immune system in coral evolution
Source: Sci Rep. 2018 Oct 31;8:16134. doi: 10.1038/s41598-018-34459-8 (PMC6208414; doi:10.1038/s41598-018-34459-8)
Supplement: Supplementary file 2 — Supplementary Data S1 [file 41598_2018_34459_MOESM2_ESM.txt]

ORTHOMCL0	1670	2	Aqu2.1.04328_001(AmphimedonQueenslandica) Aqu2.1.19819_001(AmphimedonQueenslandica) Aqu2.1.28926_001(AmphimedonQueenslandica) Aqu2.1.13538_001(AmphimedonQueenslandica) Aqu2.1.10185_001(AmphimedonQueenslandica) Aqu2.1.36968_001(AmphimedonQueenslandica) Aqu2.1.40454_001(AmphimedonQueenslandica) Aqu2.1.27916_001(AmphimedonQueenslandica) Aqu2.1.44413_001(AmphimedonQueenslandica) Aqu2.1.15281_001(Amph…
ORTHOMCL1	986	3	AIPGENE14644(AiptasiaPallida) AIPGENE7272(AiptasiaPallida) Aqu2.1.26749_001(AmphimedonQueenslandica) Aqu2.1.30447_001(AmphimedonQueenslandica) Aqu2.1.23204_001(AmphimedonQueenslandica) Aqu2.1.09610_001(AmphimedonQueenslandica) Aqu2.1.01754_001(AmphimedonQueenslandica) Aqu2.1.01407_001(AmphimedonQueenslandica) Aqu2.1.43074_001(AmphimedonQueenslandica) Aqu2.1.12645_001(AmphimedonQueenslandica) Aqu2…
ORTHOMCL2	838	2	aug_v2a.09708.t1(AcroporaDigitifera) Aqu2.1.33802_001(AmphimedonQueenslandica) Aqu2.1.07640_001(AmphimedonQueenslandica) Aqu2.1.02252_001(AmphimedonQueenslandica) Aqu2.1.06839_001(AmphimedonQueenslandica) Aqu2.1.08621_001(AmphimedonQueenslandica) Aqu2.1.03714_001(AmphimedonQueenslandica) Aqu2.1.13907_001(AmphimedonQueenslandica) Aqu2.1.11912_001(AmphimedonQueenslandica) Aqu2.1.41848_001(Amphimedo…
ORTHOMCL3	649	8	aug_v2a.17905.t1(AcroporaDigitifera) aug_v2a.17255.t1(AcroporaDigitifera) aug_v2a.03303.t1(AcroporaDigitifera) aug_v2a.18161.t1(AcroporaDigitifera) aug_v2a.00210.t1(AcroporaDigitifera) aug_v2a.18305.t1(AcroporaDigitifera) aug_v2a.02579.t1(AcroporaDigitifera) aug_v2a.08066.t1(AcroporaDigitifera) aug_v2a.24456.t1(AcroporaDigitifera) aug_v2a.20873.t1(AcroporaDigitifera) aug_v2a.21228.t1(AcroporaDigi…
ORTHOMCL4	557	1	Aqu2.1.26348_001(AmphimedonQueenslandica) Aqu2.1.02866_001(AmphimedonQueenslandica) Aqu2.1.23014_001(AmphimedonQueenslandica) Aqu2.1.25219_001(AmphimedonQueenslandica) Aqu2.1.41216_001(AmphimedonQueenslandica) Aqu2.1.06837_001(AmphimedonQueenslandica) Aqu2.1.25123_001(AmphimedonQueenslandica) Aqu2.1.08509_001(AmphimedonQueenslandica) Aqu2.1.00972_001(AmphimedonQueenslandica) Aqu2.1.05473_001(Amph…
ORTHOMCL5	519	6	aug_v2a.22918.t1(AcroporaDigitifera) Aqu2.1.11544_001(AmphimedonQueenslandica) Aqu2.1.24046_001(AmphimedonQueenslandica) Aqu2.1.36729_001(AmphimedonQueenslandica) Aqu2.1.31483_001(AmphimedonQueenslandica) Aqu2.1.16009_001(AmphimedonQueenslandica) Aqu2.1.13455_001(AmphimedonQueenslandica) Aqu2.1.15880_001(AmphimedonQueenslandica) Aqu2.1.06701_001(AmphimedonQueenslandica) Aqu2.1.14870_001(Amphimedo…
ORTHOMCL6	516	2	Aqu2.1.13368_001(AmphimedonQueenslandica) Aqu2.1.12488_001(AmphimedonQueenslandica) Aqu2.1.27438_001(AmphimedonQueenslandica) Aqu2.1.13509_001(AmphimedonQueenslandica) Aqu2.1.03227_001(AmphimedonQueenslandica) Aqu2.1.04465_001(AmphimedonQueenslandica) Aqu2.1.44307_001(AmphimedonQueenslandica) Aqu2.1.28621_001(AmphimedonQueenslandica) Aqu2.1.18462_001(AmphimedonQueenslandica) Aqu2.1.20776_001(Amph…
ORTHOMCL7	359	11	aug_v2a.02284.t1(AcroporaDigitifera) aug_v2a.01201.t1(AcroporaDigitifera) aug_v2a.08282.t1(AcroporaDigitifera) aug_v2a.15986.t1(AcroporaDigitifera) aug_v2a.02283.t1(AcroporaDigitifera) aug_v2a.24034.t1(AcroporaDigitifera) aug_v2a.11288.t1(AcroporaDigitifera) aug_v2a.15018.t1(AcroporaDigitifera) aug_v2a.07118.t1(AcroporaDigitifera) aug_v2a.08318.t1(AcroporaDigitifera) aug_v2a.22391.t1(AcroporaDigi…
ORTHOMCL8	344	2	Aqu2.1.31973_001(AmphimedonQueenslandica) Aqu2.1.26670_001(AmphimedonQueenslandica) Aqu2.1.07721_001(AmphimedonQueenslandica) Aqu2.1.36121_001(AmphimedonQueenslandica) Aqu2.1.23373_001(AmphimedonQueenslandica) Aqu2.1.18842_001(AmphimedonQueenslandica) Aqu2.1.05257_001(AmphimedonQueenslandica) Aqu2.1.18840_001(AmphimedonQueenslandica) Aqu2.1.02070_001(AmphimedonQueenslandica) Aqu2.1.31455_001(Amph…
ORTHOMCL9	335	11	aug_v2a.10331.t1(AcroporaDigitifera) aug_v2a.01533.t1(AcroporaDigitifera) aug_v2a.24163.t1(AcroporaDigitifera) aug_v2a.17907.t1(AcroporaDigitifera) aug_v2a.21474.t1(AcroporaDigitifera) aug_v2a.08154.t1(AcroporaDigitifera) aug_v2a.03498.t1(AcroporaDigitifera) aug_v2a.23990.t1(AcroporaDigitifera) aug_v2a.17805.t1(AcroporaDigitifera) aug_v2a.16595.t1(AcroporaDigitifera) aug_v2a.15483.t1(AcroporaDigi…
ORTHOMCL10	297	2	gi|449692854|ref|XP_004213199.1|(HydraVulgaris) gi|828233106|ref|XP_012565680.1|(HydraVulgaris) gi|828234538|ref|XP_004212905.2|(HydraVulgaris) gi|828236366|ref|XP_012566669.1|(HydraVulgaris) gi|828227066|ref|XP_012563819.1|(HydraVulgaris) gi|828227846|ref|XP_012564091.1|(HydraVulgaris) gi|828212508|ref|XP_012559011.1|(HydraVulgaris) gi|828232502|ref|XP_012565498.1|(HydraVulgaris) gi|449693149|re…
ORTHOMCL11	294	2	gi|828233652|ref|XP_012565832.1|(HydraVulgaris) gi|828234488|ref|XP_012566101.1|(HydraVulgaris) gi|828234278|ref|XP_012566031.1|(HydraVulgaris) gi|828233823|ref|XP_012565889.1|(HydraVulgaris) gi|449690866|ref|XP_004212485.1|(HydraVulgaris) gi|449675408|ref|XP_004208403.1|(HydraVulgaris) gi|449684982|ref|XP_004210769.1|(HydraVulgaris) gi|449692360|ref|XP_004213003.1|(HydraVulgaris) gi|828235254|re…
ORTHOMCL12	293	1	Aqu2.1.10960_001(AmphimedonQueenslandica) Aqu2.1.01753_001(AmphimedonQueenslandica) Aqu2.1.06728_001(AmphimedonQueenslandica) Aqu2.1.01180_001(AmphimedonQueenslandica) Aqu2.1.26482_001(AmphimedonQueenslandica) Aqu2.1.06051_001(AmphimedonQueenslandica) Aqu2.1.03401_001(AmphimedonQueenslandica) Aqu2.1.05622_001(AmphimedonQueenslandica) Aqu2.1.02129_001(AmphimedonQueenslandica) Aqu2.1.02728_001(Amph…
ORTHOMCL13	291	1	gi|828191586|ref|XP_012557319.1|(HydraVulgaris) gi|449692600|ref|XP_004213100.1|(HydraVulgaris) gi|449691675|ref|XP_004212759.1|(HydraVulgaris) gi|449661916|ref|XP_004205431.1|(HydraVulgaris) gi|449693221|ref|XP_004213358.1|(HydraVulgaris) gi|828190397|ref|XP_012553445.1|(HydraVulgaris) gi|828189764|ref|XP_012555587.1|(HydraVulgaris) gi|828234894|ref|XP_012566229.1|(HydraVulgaris) gi|449693243|re…
ORTHOMCL14	279	1	Aqu2.1.32590_001(AmphimedonQueenslandica) Aqu2.1.34198_001(AmphimedonQueenslandica) Aqu2.1.09750_001(AmphimedonQueenslandica) Aqu2.1.11104_001(AmphimedonQueenslandica) Aqu2.1.21757_001(AmphimedonQueenslandica) Aqu2.1.41263_001(AmphimedonQueenslandica) Aqu2.1.03096_001(AmphimedonQueenslandica) Aqu2.1.27537_001(AmphimedonQueenslandica) Aqu2.1.44715_001(AmphimedonQueenslandica) Aqu2.1.11906_001(Amph…
ORTHOMCL15	270	7	aug_v2a.12719.t1(AcroporaDigitifera) aug_v2a.12300.t1(AcroporaDigitifera) aug_v2a.06424.t2(AcroporaDigitifera) aug_v2a.18265.t1(AcroporaDigitifera) aug_v2a.24746.t1(AcroporaDigitifera) aug_v2a.02700.t1(AcroporaDigitifera) aug_v2a.16251.t1(AcroporaDigitifera) aug_v2a.23802.t1(AcroporaDigitifera) aug_v2a.16304.t1(AcroporaDigitifera) aug_v2a.00204.t1(AcroporaDigitifera) aug_v2a.00065.t1(AcroporaDigi…
ORTHOMCL16	267	1	Aqu2.1.22640_001(AmphimedonQueenslandica) Aqu2.1.19043_001(AmphimedonQueenslandica) Aqu2.1.19739_001(AmphimedonQueenslandica) Aqu2.1.29694_001(AmphimedonQueenslandica) Aqu2.1.35576_001(AmphimedonQueenslandica) Aqu2.1.41840_001(AmphimedonQueenslandica) Aqu2.1.21480_001(AmphimedonQueenslandica) Aqu2.1.04690_001(AmphimedonQueenslandica) Aqu2.1.21923_001(AmphimedonQueenslandica) Aqu2.1.05217_001(Amph…
ORTHOMCL17	265	2	Aqu2.1.04743_001(AmphimedonQueenslandica) Aqu2.1.11740_001(AmphimedonQueenslandica) Aqu2.1.00046_001(AmphimedonQueenslandica) Aqu2.1.06415_001(AmphimedonQueenslandica) Aqu2.1.03510_001(AmphimedonQueenslandica) Aqu2.1.08420_001(AmphimedonQueenslandica) Aqu2.1.10086_001(AmphimedonQueenslandica) Aqu2.1.00704_001(AmphimedonQueenslandica) Aqu2.1.11012_001(AmphimedonQueenslandica) Aqu2.1.07960_001(Amph…
ORTHOMCL18	263	8	aug_v2a.17213.t1(AcroporaDigitifera) aug_v2a.02693.t1(AcroporaDigitifera) aug_v2a.02910.t1(AcroporaDigitifera) aug_v2a.24430.t1(AcroporaDigitifera) aug_v2a.16643.t1(AcroporaDigitifera) aug_v2a.11788.t1(AcroporaDigitifera) aug_v2a.23975.t1(AcroporaDigitifera) aug_v2a.08055.t2(AcroporaDigitifera) aug_v2a.06491.t1(AcroporaDigitifera) aug_v2a.02704.t1(AcroporaDigitifera) aug_v2a.14184.t1(AcroporaDigi…
ORTHOMCL19	243	8	aug_v2a.13326.t1(AcroporaDigitifera) aug_v2a.16687.t1(AcroporaDigitifera) aug_v2a.02073.t1(AcroporaDigitifera) aug_v2a.04451.t1(AcroporaDigitifera) aug_v2a.11255.t1(AcroporaDigitifera) aug_v2a.02906.t1(AcroporaDigitifera) aug_v2a.05025.t1(AcroporaDigitifera) aug_v2a.06071.t1(AcroporaDigitifera) aug_v2a.24580.t1(AcroporaDigitifera) aug_v2a.00167.t1(AcroporaDigitifera) aug_v2a.19282.t1(AcroporaDigi…
ORTHOMCL20	240	1	Aqu2.1.17122_001(AmphimedonQueenslandica) Aqu2.1.11410_001(AmphimedonQueenslandica) Aqu2.1.28443_001(AmphimedonQueenslandica) Aqu2.1.23329_001(AmphimedonQueenslandica) Aqu2.1.39959_001(AmphimedonQueenslandica) Aqu2.1.14265_001(AmphimedonQueenslandica) Aqu2.1.23338_001(AmphimedonQueenslandica) Aqu2.1.02502_001(AmphimedonQueenslandica) Aqu2.1.18824_001(AmphimedonQueenslandica) Aqu2.1.34364_001(Amph…
ORTHOMCL21	234	11	aug_v2a.16360.t1(AcroporaDigitifera) aug_v2a.01963.t1(AcroporaDigitifera) aug_v2a.17918.t1(AcroporaDigitifera) aug_v2a.13739.t1(AcroporaDigitifera) aug_v2a.15789.t1(AcroporaDigitifera) aug_v2a.16794.t1(AcroporaDigitifera) aug_v2a.17915.t1(AcroporaDigitifera) aug_v2a.02789.t1(AcroporaDigitifera) aug_v2a.23266.t1(AcroporaDigitifera) aug_v2a.21418.t1(AcroporaDigitifera) aug_v2a.06932.t1(AcroporaDigi…
ORTHOMCL22	233	11	aug_v2a.12439.t1(AcroporaDigitifera) aug_v2a.18336.t1(AcroporaDigitifera) aug_v2a.09109.t1(AcroporaDigitifera) aug_v2a.14119.t1(AcroporaDigitifera) aug_v2a.24059.t1(AcroporaDigitifera) aug_v2a.16445.t1(AcroporaDigitifera) aug_v2a.03375.t1(AcroporaDigitifera) aug_v2a.16936.t1(AcroporaDigitifera) aug_v2a.13381.t1(AcroporaDigitifera) aug_v2a.16446.t1(AcroporaDigitifera) aug_v2a.16445.t1.1(AcroporaDi…
ORTHOMCL23	208	10	aug_v2a.07974.t1(AcroporaDigitifera) AIPGENE4836(AiptasiaPallida) AIPGENE9572(AiptasiaPallida) AIPGENE23730(AiptasiaPallida) AIPGENE21511(AiptasiaPallida) AIPGENE4910(AiptasiaPallida) AIPGENE18209(AiptasiaPallida) AIPGENE6719(AiptasiaPallida) AIPGENE29181(AiptasiaPallida) AIPGENE15814(AiptasiaPallida) AIPGENE4898(AiptasiaPallida) AIPGENE9596(AiptasiaPallida) AIPGENE6364(AiptasiaPallida) AIPGENE33…
ORTHOMCL24	207	10	aug_v2a.11554.t1(AcroporaDigitifera) aug_v2a.21164.t1(AcroporaDigitifera) aug_v2a.10842.t1(AcroporaDigitifera) aug_v2a.13648.t1(AcroporaDigitifera) aug_v2a.03897.t1(AcroporaDigitifera) aug_v2a.11554.t2(AcroporaDigitifera) aug_v2a.19086.t1(AcroporaDigitifera) aug_v2a.06463.t1(AcroporaDigitifera) AIPGENE4250(AiptasiaPallida) AIPGENE26255(AiptasiaPallida) AIPGENE4245(AiptasiaPallida) AIPGENE18348(Ai…
ORTHOMCL25	183	2	Aqu2.1.32804_001(AmphimedonQueenslandica) Aqu2.1.32411_001(AmphimedonQueenslandica) Aqu2.1.13565_001(AmphimedonQueenslandica) Aqu2.1.04560_001(AmphimedonQueenslandica) Aqu2.1.12878_001(AmphimedonQueenslandica) Aqu2.1.27950_001(AmphimedonQueenslandica) Aqu2.1.03354_001(AmphimedonQueenslandica) Aqu2.1.26000_001(AmphimedonQueenslandica) Aqu2.1.27908_001(AmphimedonQueenslandica) Aqu2.1.27911_001(Amph…
ORTHOMCL26	182	5	Aqu2.1.02279_001(AmphimedonQueenslandica) Aqu2.1.22306_001(AmphimedonQueenslandica) Aqu2.1.16444_001(AmphimedonQueenslandica) Aqu2.1.11330_001(AmphimedonQueenslandica) Aqu2.1.18951_001(AmphimedonQueenslandica) Aqu2.1.25447_001(AmphimedonQueenslandica) Aqu2.1.27517_001(AmphimedonQueenslandica) Aqu2.1.11418_001(AmphimedonQueenslandica) Aqu2.1.23877_001(AmphimedonQueenslandica) Aqu2.1.07906_001(Amph…
ORTHOMCL27	180	3	Aqu2.1.35463_001(AmphimedonQueenslandica) Aqu2.1.00161_001(AmphimedonQueenslandica) Aqu2.1.42991_001(AmphimedonQueenslandica) Aqu2.1.40514_001(AmphimedonQueenslandica) Aqu2.1.24949_001(AmphimedonQueenslandica) Aqu2.1.42989_001(AmphimedonQueenslandica) Aqu2.1.12592_001(AmphimedonQueenslandica) Aqu2.1.38273_001(AmphimedonQueenslandica) Aqu2.1.32035_001(AmphimedonQueenslandica) Aqu2.1.18001_001(Amph…
ORTHOMCL28	177	1	gi|828232705|ref|XP_012565560.1|(HydraVulgaris) gi|828228747|ref|XP_012564358.1|(HydraVulgaris) gi|828232312|ref|XP_012565444.1|(HydraVulgaris) gi|828234693|ref|XP_012566173.1|(HydraVulgaris) gi|828232350|ref|XP_012565458.1|(HydraVulgaris) gi|828232966|ref|XP_012565635.1|(HydraVulgaris) gi|828219607|ref|XP_012561353.1|(HydraVulgaris) gi|828200317|ref|XP_012554882.1|(HydraVulgaris) gi|828234367|re…
ORTHOMCL29	168	11	aug_v2a.19993.t1(AcroporaDigitifera) aug_v2a.06834.t1(AcroporaDigitifera) aug_v2a.03063.t1(AcroporaDigitifera) aug_v2a.07600.t1(AcroporaDigitifera) aug_v2a.06836.t1(AcroporaDigitifera) aug_v2a.16052.t1(AcroporaDigitifera) aug_v2a.07415.t1(AcroporaDigitifera) aug_v2a.15023.t1(AcroporaDigitifera) aug_v2a.13050.t2(AcroporaDigitifera) aug_v2a.00035.t1(AcroporaDigitifera) aug_v2a.06837.t1_aug_v2a.0683…
ORTHOMCL30	167	1	ML097516a(MnemiopsisLeidyi) ML45532a(MnemiopsisLeidyi) ML259912a(MnemiopsisLeidyi) ML20834a(MnemiopsisLeidyi) ML36061a(MnemiopsisLeidyi) ML311615a(MnemiopsisLeidyi) ML00391a(MnemiopsisLeidyi) ML351725a(MnemiopsisLeidyi) ML274426a(MnemiopsisLeidyi) ML000128a(MnemiopsisLeidyi) ML32953a(MnemiopsisLeidyi) ML28255a(MnemiopsisLeidyi) ML28568a(MnemiopsisLeidyi) ML34349a(MnemiopsisLeidyi) ML279842a(Mnemi…
ORTHOMCL31	164	1	Aqu2.1.29758_001(AmphimedonQueenslandica) Aqu2.1.17377_001(AmphimedonQueenslandica) Aqu2.1.07727_001(AmphimedonQueenslandica) Aqu2.1.10883_001(AmphimedonQueenslandica) Aqu2.1.23545_001(AmphimedonQueenslandica) Aqu2.1.42405_001(AmphimedonQueenslandica) Aqu2.1.01435_001(AmphimedonQueenslandica) Aqu2.1.03513_001(AmphimedonQueenslandica) Aqu2.1.09810_001(AmphimedonQueenslandica) Aqu2.1.07351_001(Amph…
ORTHOMCL32	160	8	aug_v2a.06260.t1(AcroporaDigitifera) aug_v2a.00961.t1(AcroporaDigitifera) aug_v2a.10845.t1(AcroporaDigitifera) aug_v2a.24102.t1(AcroporaDigitifera) aug_v2a.00720.t1(AcroporaDigitifera) aug_v2a.18835.t1(AcroporaDigitifera) aug_v2a.17298.t1(AcroporaDigitifera) aug_v2a.02602.t1(AcroporaDigitifera) aug_v2a.18118.t1(AcroporaDigitifera) aug_v2a.15155.t1(AcroporaDigitifera) aug_v2a.05335.t1(AcroporaDigi…
ORTHOMCL33	158	2	ML28611a(MnemiopsisLeidyi) ML078932a(MnemiopsisLeidyi) ML434317a(MnemiopsisLeidyi) ML33921a(MnemiopsisLeidyi) ML30411a(MnemiopsisLeidyi) ML005136a(MnemiopsisLeidyi) ML48731a(MnemiopsisLeidyi) ML311635a(MnemiopsisLeidyi) ML43583a(MnemiopsisLeidyi) ML282535a(MnemiopsisLeidyi) ML020310a(MnemiopsisLeidyi) ML279832a(MnemiopsisLeidyi) ML32511a(MnemiopsisLeidyi) ML13171a(MnemiopsisLeidyi) ML32014a(Mnemi…
ORTHOMCL34	152	11	aug_v2a.07116.t1(AcroporaDigitifera) aug_v2a.05566.t1(AcroporaDigitifera) aug_v2a.22516.t1(AcroporaDigitifera) aug_v2a.12685.t1(AcroporaDigitifera) aug_v2a.04713.t1(AcroporaDigitifera) aug_v2a.16428.t1(AcroporaDigitifera) aug_v2a.01978.t1(AcroporaDigitifera) aug_v2a.21365.t1(AcroporaDigitifera) aug_v2a.02261.t1(AcroporaDigitifera) aug_v2a.06557.t1(AcroporaDigitifera) aug_v2a.09287.t1(AcroporaDigi…
ORTHOMCL35	150	1	Aqu2.1.10912_001(AmphimedonQueenslandica) Aqu2.1.21238_001(AmphimedonQueenslandica) Aqu2.1.09200_001(AmphimedonQueenslandica) Aqu2.1.09799_001(AmphimedonQueenslandica) Aqu2.1.10913_001(AmphimedonQueenslandica) Aqu2.1.07052_001(AmphimedonQueenslandica) Aqu2.1.01147_001(AmphimedonQueenslandica) Aqu2.1.18725_001(AmphimedonQueenslandica) Aqu2.1.07914_001(AmphimedonQueenslandica) Aqu2.1.02468_001(Amph…
ORTHOMCL36	146	11	aug_v2a.21009.t1(AcroporaDigitifera) aug_v2a.08244.t1_aug_v2a.08245.t1_aug_v2a.08244.t1_aug_v2a.08245.t1_aug_v2a.08244.t1_aug_v2a.08245.t1_aug_v2a.08245.t1_aug_v2a.08245.t1_aug_v2a.08244.t1_aug_v2a.08245.t1_aug_v2a.08245.t1_aug_v2a.08245(AcroporaDigitifera) aug_v2a.03054.t1(AcroporaDigitifera) aug_v2a.17131.t1(AcroporaDigitifera) aug_v2a.08244.t1_aug_v2a.08245.t1_aug_v2a.08244.t1_aug_v2a.08245.t1…
ORTHOMCL37	145	5	Aqu2.1.27075_001(AmphimedonQueenslandica) gi|828233898|ref|XP_012565915.1|(HydraVulgaris) gi|828235708|ref|XP_012566474.1|(HydraVulgaris) gi|828202819|ref|XP_012555726.1|(HydraVulgaris) gi|828235544|ref|XP_012566432.1|(HydraVulgaris) gi|828196601|ref|XP_012553588.1|(HydraVulgaris) gi|828220860|ref|XP_012561769.1|(HydraVulgaris) gi|828195882|ref|XP_012567107.1|(HydraVulgaris) gi|828224390|ref|XP_0…
ORTHOMCL38	144	1	Aqu2.1.32855_001(AmphimedonQueenslandica) Aqu2.1.31208_001(AmphimedonQueenslandica) Aqu2.1.02727_001(AmphimedonQueenslandica) Aqu2.1.13663_001(AmphimedonQueenslandica) Aqu2.1.09656_001(AmphimedonQueenslandica) Aqu2.1.17399_001(AmphimedonQueenslandica) Aqu2.1.30725_001(AmphimedonQueenslandica) Aqu2.1.10971_001(AmphimedonQueenslandica) Aqu2.1.41398_001(AmphimedonQueenslandica) Aqu2.1.04290_001(Amph…
ORTHOMCL39	143	9	aug_v2a.22503.t1(AcroporaDigitifera) aug_v2a.22662.t1(AcroporaDigitifera) aug_v2a.09297.t1(AcroporaDigitifera) aug_v2a.24405.t1(AcroporaDigitifera) aug_v2a.18142.t1(AcroporaDigitifera) aug_v2a.21859.t1(AcroporaDigitifera) aug_v2a.04197.t1(AcroporaDigitifera) aug_v2a.18041.t1(AcroporaDigitifera) aug_v2a.17932.t1(AcroporaDigitifera) aug_v2a.23515.t1(AcroporaDigitifera) aug_v2a.23677.t1(AcroporaDigi…
ORTHOMCL40	141	11	aug_v2a.02687.t1(AcroporaDigitifera) aug_v2a.23518.t1(AcroporaDigitifera) aug_v2a.21002.t1(AcroporaDigitifera) aug_v2a.01175.t1(AcroporaDigitifera) aug_v2a.24374.t1(AcroporaDigitifera) aug_v2a.04148.t1(AcroporaDigitifera) aug_v2a.05764.t1(AcroporaDigitifera) aug_v2a.07336.t1(AcroporaDigitifera) aug_v2a.22437.t1(AcroporaDigitifera) aug_v2a.07352.t1(AcroporaDigitifera) AIPGENE26504(AiptasiaPallida)…
ORTHOMCL41	139	2	aug_v2a.20194.t1(AcroporaDigitifera) ML33073a(MnemiopsisLeidyi) ML39601a(MnemiopsisLeidyi) ML27962a(MnemiopsisLeidyi) ML44902a(MnemiopsisLeidyi) ML45137a(MnemiopsisLeidyi) ML375912a(MnemiopsisLeidyi) ML276919a(MnemiopsisLeidyi) ML03127a(MnemiopsisLeidyi) ML368931a(MnemiopsisLeidyi) ML458320a(MnemiopsisLeidyi) ML368811a(MnemiopsisLeidyi) ML03095a(MnemiopsisLeidyi) ML18203a(MnemiopsisLeidyi) ML0413…
ORTHOMCL42	134	1	Aqu2.1.07540_001(AmphimedonQueenslandica) Aqu2.1.03039_001(AmphimedonQueenslandica) Aqu2.1.36712_001(AmphimedonQueenslandica) Aqu2.1.09532_001(AmphimedonQueenslandica) Aqu2.1.42660_001(AmphimedonQueenslandica) Aqu2.1.10414_001(AmphimedonQueenslandica) Aqu2.1.17093_001(AmphimedonQueenslandica) Aqu2.1.42658_001(AmphimedonQueenslandica) Aqu2.1.09531_001(AmphimedonQueenslandica) Aqu2.1.14234_001(Amph…
ORTHOMCL43	132	1	gi|828192430|ref|XP_012559977.1|(HydraVulgaris) gi|828233702|ref|XP_012565848.1|(HydraVulgaris) gi|449693127|ref|XP_004213312.1|(HydraVulgaris) gi|449691446|ref|XP_004212675.1|(HydraVulgaris) gi|828214122|ref|XP_012559555.1|(HydraVulgaris) gi|828234078|ref|XP_012565972.1|(HydraVulgaris) gi|828236400|ref|XP_012566677.1|(HydraVulgaris) gi|828234972|ref|XP_004213021.2|(HydraVulgaris) gi|828235389|re…
ORTHOMCL44	131	11	aug_v2a.18197.t2(AcroporaDigitifera) aug_v2a.18269.t1(AcroporaDigitifera) aug_v2a.03550.t1(AcroporaDigitifera) aug_v2a.18197.t1(AcroporaDigitifera) aug_v2a.17954.t1(AcroporaDigitifera) aug_v2a.08540.t1(AcroporaDigitifera) aug_v2a.05925.t1(AcroporaDigitifera) aug_v2a.12687.t1(AcroporaDigitifera) aug_v2a.24002.t1(AcroporaDigitifera) aug_v2a.09268.t1(AcroporaDigitifera) aug_v2a.01255.t1(AcroporaDigi…
ORTHOMCL45	130	1	Aqu2.1.38576_001(AmphimedonQueenslandica) Aqu2.1.12038_001(AmphimedonQueenslandica) Aqu2.1.17661_001(AmphimedonQueenslandica) Aqu2.1.17662_001(AmphimedonQueenslandica) Aqu2.1.02794_001(AmphimedonQueenslandica) Aqu2.1.18289_001(AmphimedonQueenslandica) Aqu2.1.26293_001(AmphimedonQueenslandica) Aqu2.1.04224_001(AmphimedonQueenslandica) Aqu2.1.25327_001(AmphimedonQueenslandica) Aqu2.1.12041_001(Amph…
ORTHOMCL46	127	3	ML34343a(MnemiopsisLeidyi) ML35205a(MnemiopsisLeidyi) ML50771a(MnemiopsisLeidyi) ML049614a(MnemiopsisLeidyi) ML02401a(MnemiopsisLeidyi) ML29411a(MnemiopsisLeidyi) ML00159a(MnemiopsisLeidyi) ML282539a(MnemiopsisLeidyi) ML001011a(MnemiopsisLeidyi) ML43551a(MnemiopsisLeidyi) ML47891a(MnemiopsisLeidyi) ML38381a(MnemiopsisLeidyi) ML19136a(MnemiopsisLeidyi) ML00081a(MnemiopsisLeidyi) ML29975a(Mnemiopsi…
ORTHOMCL47	126	10	aug_v2a.13158.t1(AcroporaDigitifera) aug_v2a.20900.t1(AcroporaDigitifera) aug_v2a.13025.t1(AcroporaDigitifera) aug_v2a.24192.t1(AcroporaDigitifera) aug_v2a.14427.t1(AcroporaDigitifera) aug_v2a.17050.t1(AcroporaDigitifera) aug_v2a.13002.t1(AcroporaDigitifera) aug_v2a.11057.t1(AcroporaDigitifera) aug_v2a.14780.t1(AcroporaDigitifera) aug_v2a.13274.t1(AcroporaDigitifera) aug_v2a.13026.t1(AcroporaDigi…
ORTHOMCL48	124	11	aug_v2a.17900.t1(AcroporaDigitifera) aug_v2a.20181.t1(AcroporaDigitifera) aug_v2a.10197.t1(AcroporaDigitifera) aug_v2a.13742.t1(AcroporaDigitifera) aug_v2a.16039.t2(AcroporaDigitifera) aug_v2a.20156.t1(AcroporaDigitifera) aug_v2a.03202.t1(AcroporaDigitifera) aug_v2a.10735.t1(AcroporaDigitifera) aug_v2a.15324.t1(AcroporaDigitifera) aug_v2a.19518.t1(AcroporaDigitifera) aug_v2a.07559.t1(AcroporaDigi…
ORTHOMCL49	124	2	Aqu2.1.05334_001(AmphimedonQueenslandica) Aqu2.1.04126_001(AmphimedonQueenslandica) Aqu2.1.09865_001(AmphimedonQueenslandica) Aqu2.1.25409_001(AmphimedonQueenslandica) Aqu2.1.17716_001(AmphimedonQueenslandica) Aqu2.1.17713_001(AmphimedonQueenslandica) Aqu2.1.02746_001(AmphimedonQueenslandica) Aqu2.1.28790_001(AmphimedonQueenslandica) Aqu2.1.25412_001(AmphimedonQueenslandica) Aqu2.1.30271_001(Amph…
ORTHOMCL50	124	2	gi|449693285|ref|XP_004213386.1|(HydraVulgaris) gi|828233718|ref|XP_012565853.1|(HydraVulgaris) gi|449693262|ref|XP_004213376.1|(HydraVulgaris) gi|449692479|ref|XP_004213051.1|(HydraVulgaris) gi|449693141|ref|XP_004213319.1|(HydraVulgaris) gi|449693287|ref|XP_004213387.1|(HydraVulgaris) gi|449692715|ref|XP_004213144.1|(HydraVulgaris) gi|449692538|ref|XP_004213074.1|(HydraVulgaris) gi|449691749|re…
ORTHOMCL51	119	1	ML21005a(MnemiopsisLeidyi) ML043812a(MnemiopsisLeidyi) ML027310a(MnemiopsisLeidyi) ML11632a(MnemiopsisLeidyi) ML310311a(MnemiopsisLeidyi) ML05298a(MnemiopsisLeidyi) ML41869a(MnemiopsisLeidyi) ML03438a(MnemiopsisLeidyi) ML43111a(MnemiopsisLeidyi) ML00223a(MnemiopsisLeidyi) ML062229a(MnemiopsisLeidyi) ML327447a(MnemiopsisLeidyi) ML28023a(MnemiopsisLeidyi) ML04206a(MnemiopsisLeidyi) ML458314a(Mnemio…
ORTHOMCL52	117	3	aug_v2a.05260.t1(AcroporaDigitifera) Aqu2.1.02916_001(AmphimedonQueenslandica) Aqu2.1.18426_001(AmphimedonQueenslandica) Aqu2.1.28771_001(AmphimedonQueenslandica) Aqu2.1.09659_001(AmphimedonQueenslandica) Aqu2.1.15347_001(AmphimedonQueenslandica) Aqu2.1.28710_001(AmphimedonQueenslandica) Aqu2.1.25342_001(AmphimedonQueenslandica) Aqu2.1.21568_001(AmphimedonQueenslandica) Aqu2.1.08840_001(Amphimedo…
ORTHOMCL53	116	10	aug_v2a.17478.t1(AcroporaDigitifera) aug_v2a.00368.t1(AcroporaDigitifera) aug_v2a.12095.t1(AcroporaDigitifera) aug_v2a.10289.t1(AcroporaDigitifera) aug_v2a.03343.t1(AcroporaDigitifera) aug_v2a.15192.t1(AcroporaDigitifera) aug_v2a.12944.t1(AcroporaDigitifera) aug_v2a.03340.t2(AcroporaDigitifera) aug_v2a.11785.t1(AcroporaDigitifera) aug_v2a.13427.t1(AcroporaDigitifera) aug_v2a.07778.t3(AcroporaDigi…
ORTHOMCL54	116	9	aug_v2a.08608.t1(AcroporaDigitifera) aug_v2a.04342.t1(AcroporaDigitifera) aug_v2a.17889.t1(AcroporaDigitifera) aug_v2a.08800.t1(AcroporaDigitifera) aug_v2a.02263.t1(AcroporaDigitifera) aug_v2a.13735.t1(AcroporaDigitifera) aug_v2a.08609.t2(AcroporaDigitifera) aug_v2a.16718.t1(AcroporaDigitifera) aug_v2a.08801.t1(AcroporaDigitifera) aug_v2a.00388.t1(AcroporaDigitifera) aug_v2a.08609.t1(AcroporaDigi…
ORTHOMCL55	116	1	Aqu2.1.12207_001(AmphimedonQueenslandica) Aqu2.1.14347_001(AmphimedonQueenslandica) Aqu2.1.15380_001(AmphimedonQueenslandica) Aqu2.1.15920_001(AmphimedonQueenslandica) Aqu2.1.27977_001(AmphimedonQueenslandica) Aqu2.1.01273_001(AmphimedonQueenslandica) Aqu2.1.04747_001(AmphimedonQueenslandica) Aqu2.1.31449_001(AmphimedonQueenslandica) Aqu2.1.21676_001(AmphimedonQueenslandica) Aqu2.1.15377_001(Amph…
ORTHOMCL56	115	1	Aqu2.1.29466_001(AmphimedonQueenslandica) Aqu2.1.00391_001(AmphimedonQueenslandica) Aqu2.1.36039_001(AmphimedonQueenslandica) Aqu2.1.06849_001(AmphimedonQueenslandica) Aqu2.1.19078_001(AmphimedonQueenslandica) Aqu2.1.13316_001(AmphimedonQueenslandica) Aqu2.1.00204_001(AmphimedonQueenslandica) Aqu2.1.14107_001(AmphimedonQueenslandica) Aqu2.1.03237_001(AmphimedonQueenslandica) Aqu2.1.08561_001(Amph…
ORTHOMCL57	113	11	aug_v2a.04053.t1(AcroporaDigitifera) aug_v2a.01874.t1(AcroporaDigitifera) aug_v2a.13521.t1(AcroporaDigitifera) aug_v2a.14718.t1(AcroporaDigitifera) aug_v2a.11882.t1(AcroporaDigitifera) aug_v2a.04053.t2(AcroporaDigitifera) aug_v2a.05320.t1(AcroporaDigitifera) aug_v2a.23884.t1(AcroporaDigitifera) aug_v2a.21628.t1(AcroporaDigitifera) aug_v2a.05910.t1(AcroporaDigitifera) aug_v2a.08670.t1(AcroporaDigi…
ORTHOMCL58	113	1	gi|828236321|ref|XP_012566660.1|(HydraVulgaris) gi|449690977|ref|XP_004212521.1|(HydraVulgaris) gi|828236327|ref|XP_012566662.1|(HydraVulgaris) gi|828234522|ref|XP_012566114.1|(HydraVulgaris) gi|828236336|ref|XP_012566665.1|(HydraVulgaris) gi|828211971|ref|XP_012558837.1|(HydraVulgaris) gi|449662209|ref|XP_004205495.1|(HydraVulgaris) gi|449692902|ref|XP_004213217.1|(HydraVulgaris) gi|449692816|re…
ORTHOMCL59	111	11	aug_v2a.05640.t2(AcroporaDigitifera) aug_v2a.16847.t1(AcroporaDigitifera) aug_v2a.13833.t1(AcroporaDigitifera) aug_v2a.12941.t1(AcroporaDigitifera) aug_v2a.16843.t1(AcroporaDigitifera) aug_v2a.24354.t1(AcroporaDigitifera) aug_v2a.02206.t1(AcroporaDigitifera) aug_v2a.14586.t1(AcroporaDigitifera) aug_v2a.15294.t1(AcroporaDigitifera) aug_v2a.05640.t1(AcroporaDigitifera) AIPGENE12811(AiptasiaPallida)…
ORTHOMCL60	109	2	aug_v2a.18531.t1(AcroporaDigitifera) aug_v2a.04862.t1(AcroporaDigitifera) aug_v2a.18187.t1(AcroporaDigitifera) aug_v2a.06090.t2(AcroporaDigitifera) aug_v2a.05507.t2(AcroporaDigitifera) aug_v2a.17260.t1(AcroporaDigitifera) aug_v2a.05848.t1(AcroporaDigitifera) aug_v2a.01225.t1(AcroporaDigitifera) aug_v2a.02712.t1(AcroporaDigitifera) aug_v2a.10084.t1(AcroporaDigitifera) aug_v2a.05969.t1(AcroporaDigi…
ORTHOMCL61	109	11	aug_v2a.12513.t1(AcroporaDigitifera) aug_v2a.16503.t1(AcroporaDigitifera) aug_v2a.12512.t1(AcroporaDigitifera) aug_v2a.12507.t1(AcroporaDigitifera) aug_v2a.12509.t1(AcroporaDigitifera) aug_v2a.11320.t1(AcroporaDigitifera) aug_v2a.16281.t1(AcroporaDigitifera) aug_v2a.03973.t1(AcroporaDigitifera) aug_v2a.03171.t1(AcroporaDigitifera) aug_v2a.12511.t1(AcroporaDigitifera) aug_v2a.12505.t1(AcroporaDigi…
ORTHOMCL62	109	1	gi|449687028|ref|XP_004211329.1|(HydraVulgaris) gi|449663513|ref|XP_002163431.2|(HydraVulgaris) gi|828221144|ref|XP_012561859.1|(HydraVulgaris) gi|828236300|ref|XP_012566654.1|(HydraVulgaris) gi|449691278|ref|XP_004212616.1|(HydraVulgaris) gi|449692990|ref|XP_004213256.1|(HydraVulgaris) gi|828191540|ref|XP_012557175.1|(HydraVulgaris) gi|449666256|ref|XP_004206310.1|(HydraVulgaris) gi|449685738|re…
ORTHOMCL63	108	4	aug_v2a.18615.t1(AcroporaDigitifera) aug_v2a.23952.t1(AcroporaDigitifera) aug_v2a.03425.t1(AcroporaDigitifera) aug_v2a.09172.t1(AcroporaDigitifera) aug_v2a.00429.t1(AcroporaDigitifera) aug_v2a.14318.t1(AcroporaDigitifera) aug_v2a.21262.t1(AcroporaDigitifera) aug_v2a.16785.t1(AcroporaDigitifera) aug_v2a.24138.t1(AcroporaDigitifera) aug_v2a.22719.t1(AcroporaDigitifera) aug_v2a.02822.t1(AcroporaDigi…
ORTHOMCL64	108	2	Aqu2.1.43128_001(AmphimedonQueenslandica) Aqu2.1.40493_001(AmphimedonQueenslandica) Aqu2.1.00519_001(AmphimedonQueenslandica) Aqu2.1.40269_001(AmphimedonQueenslandica) Aqu2.1.35483_001(AmphimedonQueenslandica) Aqu2.1.34967_001(AmphimedonQueenslandica) Aqu2.1.04122_001(AmphimedonQueenslandica) Aqu2.1.32062_001(AmphimedonQueenslandica) Aqu2.1.09684_001(AmphimedonQueenslandica) Aqu2.1.24775_001(Amph…
ORTHOMCL65	105	11	aug_v2a.02664.t1(AcroporaDigitifera) aug_v2a.02665.t1(AcroporaDigitifera) aug_v2a.08121.t1(AcroporaDigitifera) aug_v2a.10875.t1(AcroporaDigitifera) aug_v2a.14147.t1(AcroporaDigitifera) aug_v2a.20436.t1(AcroporaDigitifera) aug_v2a.07405.t1(AcroporaDigitifera) aug_v2a.19114.t1(AcroporaDigitifera) AIPGENE27128(AiptasiaPallida) AIPGENE17951(AiptasiaPallida) AIPGENE13484(AiptasiaPallida) AIPGENE27125(…
ORTHOMCL66	105	3	Aqu2.1.41721_001(AmphimedonQueenslandica) Aqu2.1.04419_001(AmphimedonQueenslandica) Aqu2.1.39440_001(AmphimedonQueenslandica) Aqu2.1.13783_001(AmphimedonQueenslandica) Aqu2.1.00262_001(AmphimedonQueenslandica) Aqu2.1.04331_001(AmphimedonQueenslandica) Aqu2.1.16193_001(AmphimedonQueenslandica) Aqu2.1.14737_001(AmphimedonQueenslandica) Aqu2.1.14385_001(AmphimedonQueenslandica) Aqu2.1.14736_001(Amph…
ORTHOMCL67	102	9	aug_v2a.18286.t1(AcroporaDigitifera) aug_v2a.23292.t1(AcroporaDigitifera) aug_v2a.14248.t1(AcroporaDigitifera) aug_v2a.23027.t1(AcroporaDigitifera) aug_v2a.18423.t1(AcroporaDigitifera) aug_v2a.13279.t1(AcroporaDigitifera) aug_v2a.22605.t1(AcroporaDigitifera) aug_v2a.09693.t1(AcroporaDigitifera) aug_v2a.24693.t1(AcroporaDigitifera) aug_v2a.15533.t1(AcroporaDigitifera) aug_v2a.06892.t1(AcroporaDigi…
ORTHOMCL68	102	8	aug_v2a.04890.t1(AcroporaDigitifera) aug_v2a.00077.t1(AcroporaDigitifera) aug_v2a.20654.t1(AcroporaDigitifera) aug_v2a.13597.t1(AcroporaDigitifera) aug_v2a.02561.t1(AcroporaDigitifera) aug_v2a.00080.t1(AcroporaDigitifera) aug_v2a.20653.t1(AcroporaDigitifera) aug_v2a.16248.t1(AcroporaDigitifera) aug_v2a.23712.t1(AcroporaDigitifera) aug_v2a.20655.t1(AcroporaDigitifera) aug_v2a.00078.t1(AcroporaDigi…
ORTHOMCL69	102	1	Aqu2.1.30752_001(AmphimedonQueenslandica) Aqu2.1.25957_001(AmphimedonQueenslandica) Aqu2.1.28203_001(AmphimedonQueenslandica) Aqu2.1.34700_001(AmphimedonQueenslandica) Aqu2.1.27409_001(AmphimedonQueenslandica) Aqu2.1.37031_001(AmphimedonQueenslandica) Aqu2.1.06921_001(AmphimedonQueenslandica) Aqu2.1.38951_001(AmphimedonQueenslandica) Aqu2.1.26298_001(AmphimedonQueenslandica) Aqu2.1.25476_001(Amph…
ORTHOMCL70	100	1	Aqu2.1.24700_001(AmphimedonQueenslandica) Aqu2.1.35406_001(AmphimedonQueenslandica) Aqu2.1.31705_001(AmphimedonQueenslandica) Aqu2.1.26457_001(AmphimedonQueenslandica) Aqu2.1.31674_001(AmphimedonQueenslandica) Aqu2.1.27767_001(AmphimedonQueenslandica) Aqu2.1.18907_001(AmphimedonQueenslandica) Aqu2.1.30588_001(AmphimedonQueenslandica) Aqu2.1.25363_001(AmphimedonQueenslandica) Aqu2.1.36359_001(Amph…
ORTHOMCL71	99	2	Aqu2.1.20163_001(AmphimedonQueenslandica) Aqu2.1.42520_001(AmphimedonQueenslandica) Aqu2.1.34497_001(AmphimedonQueenslandica) Aqu2.1.31469_001(AmphimedonQueenslandica) Aqu2.1.27622_001(AmphimedonQueenslandica) Aqu2.1.41677_001(AmphimedonQueenslandica) Aqu2.1.42524_001(AmphimedonQueenslandica) Aqu2.1.12663_001(AmphimedonQueenslandica) Aqu2.1.18618_001(AmphimedonQueenslandica) Aqu2.1.12309_001(Amph…
ORTHOMCL72	98	10	aug_v2a.04083.t1(AcroporaDigitifera) aug_v2a.08142.t1(AcroporaDigitifera) aug_v2a.02336.t1(AcroporaDigitifera) aug_v2a.07550.t1(AcroporaDigitifera) aug_v2a.14663.t1(AcroporaDigitifera) aug_v2a.12777.t1(AcroporaDigitifera) aug_v2a.06760.t1(AcroporaDigitifera) aug_v2a.21333.t1(AcroporaDigitifera) aug_v2a.05911.t1(AcroporaDigitifera) aug_v2a.22968.t1(AcroporaDigitifera) aug_v2a.02564.t1(AcroporaDigi…
ORTHOMCL73	96	1	Aqu2.1.18329_001(AmphimedonQueenslandica) Aqu2.1.05565_001(AmphimedonQueenslandica) Aqu2.1.06056_001(AmphimedonQueenslandica) Aqu2.1.23590_001(AmphimedonQueenslandica) Aqu2.1.18326_001(AmphimedonQueenslandica) Aqu2.1.23591_001(AmphimedonQueenslandica) Aqu2.1.15529_001(AmphimedonQueenslandica) Aqu2.1.03736_001(AmphimedonQueenslandica) Aqu2.1.07271_001(AmphimedonQueenslandica) Aqu2.1.09355_001(Amph…
ORTHOMCL74	96	1	gi|449691386|ref|XP_004212654.1|(HydraVulgaris) gi|449692493|ref|XP_004213057.1|(HydraVulgaris) gi|449684006|ref|XP_004210516.1|(HydraVulgaris) gi|828235158|ref|XP_012566309.1|(HydraVulgaris) gi|828235448|ref|XP_012566409.1|(HydraVulgaris) gi|828232363|ref|XP_012565462.1|(HydraVulgaris) gi|828236150|ref|XP_012566611.1|(HydraVulgaris) gi|449693270|ref|XP_004213380.1|(HydraVulgaris) gi|828235541|re…
ORTHOMCL75	95	11	aug_v2a.01862.t1(AcroporaDigitifera) aug_v2a.15822.t1(AcroporaDigitifera) aug_v2a.08253.t1(AcroporaDigitifera) aug_v2a.12223.t1(AcroporaDigitifera) aug_v2a.04642.t1(AcroporaDigitifera) aug_v2a.01863.t1(AcroporaDigitifera) aug_v2a.15825.t1(AcroporaDigitifera) aug_v2a.05031.t1(AcroporaDigitifera) aug_v2a.09189.t1(AcroporaDigitifera) aug_v2a.08251.t1(AcroporaDigitifera) AIPGENE7948(AiptasiaPallida) …
ORTHOMCL76	94	1	Aqu2.1.04275_001(AmphimedonQueenslandica) Aqu2.1.04917_001(AmphimedonQueenslandica) Aqu2.1.07815_001(AmphimedonQueenslandica) Aqu2.1.03235_001(AmphimedonQueenslandica) Aqu2.1.08964_001(AmphimedonQueenslandica) Aqu2.1.06761_001(AmphimedonQueenslandica) Aqu2.1.06399_001(AmphimedonQueenslandica) Aqu2.1.13096_001(AmphimedonQueenslandica) Aqu2.1.00381_001(AmphimedonQueenslandica) Aqu2.1.05140_001(Amph…
ORTHOMCL77	93	10	aug_v2a.15442.t1(AcroporaDigitifera) aug_v2a.02909.t1(AcroporaDigitifera) aug_v2a.15465.t1(AcroporaDigitifera) aug_v2a.02824.t1(AcroporaDigitifera) aug_v2a.19955.t1(AcroporaDigitifera) aug_v2a.02731.t1(AcroporaDigitifera) aug_v2a.00186.t1(AcroporaDigitifera) aug_v2a.00446.t1(AcroporaDigitifera) aug_v2a.10500.t1(AcroporaDigitifera) aug_v2a.24565.t1(AcroporaDigitifera) aug_v2a.02513.t2(AcroporaDigi…
ORTHOMCL78	93	1	Aqu2.1.03955_001(AmphimedonQueenslandica) Aqu2.1.21487_001(AmphimedonQueenslandica) Aqu2.1.30629_001(AmphimedonQueenslandica) Aqu2.1.41369_001(AmphimedonQueenslandica) Aqu2.1.08142_001(AmphimedonQueenslandica) Aqu2.1.08112_001(AmphimedonQueenslandica) Aqu2.1.23695_001(AmphimedonQueenslandica) Aqu2.1.39656_001(AmphimedonQueenslandica) Aqu2.1.00668_001(AmphimedonQueenslandica) Aqu2.1.42767_001(Amph…
ORTHOMCL79	93	1	Aqu2.1.17156_001(AmphimedonQueenslandica) Aqu2.1.18894_001(AmphimedonQueenslandica) Aqu2.1.30440_001(AmphimedonQueenslandica) Aqu2.1.33421_001(AmphimedonQueenslandica) Aqu2.1.34781_001(AmphimedonQueenslandica) Aqu2.1.20683_001(AmphimedonQueenslandica) Aqu2.1.08311_001(AmphimedonQueenslandica) Aqu2.1.21427_001(AmphimedonQueenslandica) Aqu2.1.26756_001(AmphimedonQueenslandica) Aqu2.1.20379_001(Amph…
ORTHOMCL80	92	5	aug_v2a.03626.t1(AcroporaDigitifera) aug_v2a.12417.t1(AcroporaDigitifera) aug_v2a.19794.t1(AcroporaDigitifera) aug_v2a.10214.t1(AcroporaDigitifera) aug_v2a.12650.t1(AcroporaDigitifera) aug_v2a.08110.t1(AcroporaDigitifera) aug_v2a.18162.t1(AcroporaDigitifera) aug_v2a.18154.t1(AcroporaDigitifera) aug_v2a.22880.t1(AcroporaDigitifera) aug_v2a.06320.t1(AcroporaDigitifera) aug_v2a.23419.t1(AcroporaDigi…
ORTHOMCL81	91	1	Aqu2.1.17791_001(AmphimedonQueenslandica) Aqu2.1.24967_001(AmphimedonQueenslandica) Aqu2.1.15144_001(AmphimedonQueenslandica) Aqu2.1.01568_001(AmphimedonQueenslandica) Aqu2.1.04185_001(AmphimedonQueenslandica) Aqu2.1.09419_001(AmphimedonQueenslandica) Aqu2.1.18518_001(AmphimedonQueenslandica) Aqu2.1.14189_001(AmphimedonQueenslandica) Aqu2.1.11033_001(AmphimedonQueenslandica) Aqu2.1.12789_001(Amph…
ORTHOMCL82	90	4	aug_v2a.00032.t2(AcroporaDigitifera) aug_v2a.07163.t1(AcroporaDigitifera) aug_v2a.02819.t1(AcroporaDigitifera) aug_v2a.17755.t1(AcroporaDigitifera) aug_v2a.08126.t1(AcroporaDigitifera) aug_v2a.17710.t1(AcroporaDigitifera) aug_v2a.17512.t1(AcroporaDigitifera) aug_v2a.11612.t1(AcroporaDigitifera) aug_v2a.22107.t1(AcroporaDigitifera) aug_v2a.10981.t1(AcroporaDigitifera) aug_v2a.24052.t2(AcroporaDigi…
ORTHOMCL83	90	1	Aqu2.1.31495_001(AmphimedonQueenslandica) Aqu2.1.31098_001(AmphimedonQueenslandica) Aqu2.1.07318_001(AmphimedonQueenslandica) Aqu2.1.31087_001(AmphimedonQueenslandica) Aqu2.1.19559_001(AmphimedonQueenslandica) Aqu2.1.14796_001(AmphimedonQueenslandica) Aqu2.1.12228_001(AmphimedonQueenslandica) Aqu2.1.31072_001(AmphimedonQueenslandica) Aqu2.1.31497_001(AmphimedonQueenslandica) Aqu2.1.43414_001(Amph…
ORTHOMCL84	89	11	aug_v2a.13680.t1(AcroporaDigitifera) aug_v2a.17224.t1(AcroporaDigitifera) aug_v2a.13944.t1(AcroporaDigitifera) aug_v2a.13094.t1(AcroporaDigitifera) aug_v2a.16457.t1(AcroporaDigitifera) aug_v2a.13093.t1(AcroporaDigitifera) aug_v2a.06168.t1(AcroporaDigitifera) AIPGENE1785(AiptasiaPallida) AIPGENE23864(AiptasiaPallida) AIPGENE15122(AiptasiaPallida) AIPGENE11919(AiptasiaPallida) AIPGENE18617(Aiptasia…
ORTHOMCL85	89	3	evm.model.scaffold_859.2(DiscosomaSp) ofav_00026088-RA|>ofav_00026088-RA|>ofav_00026088-RA|>ofav_00026088-RA|>ofav_00026088-RA(OrbicellaFaveolata) ofav_00020930-RA|>ofav_00020930-RA|>ofav_00020930-RA|>ofav_00020930-RA|>ofav_00020930-RA(OrbicellaFaveolata) ofav_00025946-RA|>ofav_00025946-RA|>ofav_00025946-RA|>ofav_00025946-RA|>ofav_00025946-RA(OrbicellaFaveolata) ofav_00027296-RA|>ofav_00027296-RA…
ORTHOMCL86	87	6	aug_v2a.14167.t1(AcroporaDigitifera) aug_v2a.00205.t1(AcroporaDigitifera) aug_v2a.23026.t2(AcroporaDigitifera) aug_v2a.06356.t1(AcroporaDigitifera) aug_v2a.10166.t1(AcroporaDigitifera) aug_v2a.08463.t1(AcroporaDigitifera) aug_v2a.11011.t1(AcroporaDigitifera) aug_v2a.00205.t2(AcroporaDigitifera) aug_v2a.09677.t1(AcroporaDigitifera) aug_v2a.23676.t1(AcroporaDigitifera) aug_v2a.12861.t1(AcroporaDigi…
ORTHOMCL87	87	9	aug_v2a.14095.t1(AcroporaDigitifera) aug_v2a.24700.t1(AcroporaDigitifera) aug_v2a.18830.t1(AcroporaDigitifera) aug_v2a.08195.t1(AcroporaDigitifera) aug_v2a.14770.t1(AcroporaDigitifera) aug_v2a.09866.t1(AcroporaDigitifera) aug_v2a.05270.t1(AcroporaDigitifera) aug_v2a.14098.t1(AcroporaDigitifera) aug_v2a.15865.t1(AcroporaDigitifera) aug_v2a.07915.t1(AcroporaDigitifera) aug_v2a.15783.t1(AcroporaDigi…
ORTHOMCL88	87	2	Aqu2.1.11143_001(AmphimedonQueenslandica) Aqu2.1.31177_001(AmphimedonQueenslandica) Aqu2.1.11147_001(AmphimedonQueenslandica) Aqu2.1.14476_001(AmphimedonQueenslandica) Aqu2.1.23784_001(AmphimedonQueenslandica) Aqu2.1.41486_001(AmphimedonQueenslandica) Aqu2.1.14480_001(AmphimedonQueenslandica) Aqu2.1.08666_001(AmphimedonQueenslandica) Aqu2.1.12579_001(AmphimedonQueenslandica) Aqu2.1.14482_001(Amph…
ORTHOMCL89	87	3	ML15637a(MnemiopsisLeidyi) ML38071a(MnemiopsisLeidyi) ML38751a(MnemiopsisLeidyi) ML435819a(MnemiopsisLeidyi) ML36935a(MnemiopsisLeidyi) ML37011a(MnemiopsisLeidyi) ML36933a(MnemiopsisLeidyi) ML44201a(MnemiopsisLeidyi) ML06975a(MnemiopsisLeidyi) ML24681a(MnemiopsisLeidyi) ML310321a(MnemiopsisLeidyi) ML135626a(MnemiopsisLeidyi) ML00042a(MnemiopsisLeidyi) ML434318a(MnemiopsisLeidyi) ML279821a(Mnemiop…
ORTHOMCL90	87	1	ML128414a(MnemiopsisLeidyi) ML08978a(MnemiopsisLeidyi) ML305525a(MnemiopsisLeidyi) ML329913a(MnemiopsisLeidyi) ML128213a(MnemiopsisLeidyi) ML28613a(MnemiopsisLeidyi) ML23881a(MnemiopsisLeidyi) ML00767a(MnemiopsisLeidyi) ML00037a(MnemiopsisLeidyi) ML053013a(MnemiopsisLeidyi) ML01546a(MnemiopsisLeidyi) ML01072a(MnemiopsisLeidyi) ML14923a(MnemiopsisLeidyi) ML18109a(MnemiopsisLeidyi) ML010911a(Mnemio…
ORTHOMCL91	86	11	aug_v2a.04280.t1(AcroporaDigitifera) aug_v2a.22932.t1(AcroporaDigitifera) aug_v2a.13020.t1(AcroporaDigitifera) AIPGENE24743(AiptasiaPallida) AIPGENE25862(AiptasiaPallida) AIPGENE11300(AiptasiaPallida) AIPGENE17945(AiptasiaPallida) AIPGENE24737(AiptasiaPallida) AIPGENE17944(AiptasiaPallida) AIPGENE17957(AiptasiaPallida) AIPGENE24790(AiptasiaPallida) AIPGENE29145(AiptasiaPallida) AIPGENE24778(Aipta…
ORTHOMCL92	86	4	AIPGENE5936(AiptasiaPallida) evm.model.scaffold_125.47(DiscosomaSp) gi|828233204|ref|XP_012565708.1|(HydraVulgaris) gi|828234409|ref|XP_012566069.1|(HydraVulgaris) gi|828235775|ref|XP_012566495.1|(HydraVulgaris) gi|828235916|ref|XP_012566543.1|(HydraVulgaris) gi|828236407|ref|XP_012566681.1|(HydraVulgaris) gi|828232431|ref|XP_012565477.1|(HydraVulgaris) gi|828191623|ref|XP_012557408.1|(HydraVulga…
ORTHOMCL93	86	2	Aqu2.1.27857_001(AmphimedonQueenslandica) Aqu2.1.20707_001(AmphimedonQueenslandica) Aqu2.1.26384_001(AmphimedonQueenslandica) Aqu2.1.13252_001(AmphimedonQueenslandica) Aqu2.1.14209_001(AmphimedonQueenslandica) Aqu2.1.00685_001(AmphimedonQueenslandica) Aqu2.1.39947_001(AmphimedonQueenslandica) Aqu2.1.33112_001(AmphimedonQueenslandica) Aqu2.1.36148_001(AmphimedonQueenslandica) Aqu2.1.29117_001(Amph…
ORTHOMCL94	85	4	aug_v2a.17329.t1(AcroporaDigitifera) aug_v2a.15429.t1(AcroporaDigitifera) aug_v2a.23379.t1(AcroporaDigitifera) aug_v2a.03793.t1(AcroporaDigitifera) aug_v2a.24448.t1(AcroporaDigitifera) aug_v2a.22293.t1(AcroporaDigitifera) aug_v2a.14766.t1(AcroporaDigitifera) aug_v2a.03153.t1(AcroporaDigitifera) aug_v2a.08270.t1(AcroporaDigitifera) aug_v2a.13980.t1(AcroporaDigitifera) aug_v2a.02344.t1(AcroporaDigi…
ORTHOMCL95	85	8	aug_v2a.17272.t1(AcroporaDigitifera) aug_v2a.13491.t1(AcroporaDigitifera) aug_v2a.00471.t1(AcroporaDigitifera) aug_v2a.03200.t1(AcroporaDigitifera) aug_v2a.17271.t1(AcroporaDigitifera) aug_v2a.03199.t1(AcroporaDigitifera) aug_v2a.14668.t1(AcroporaDigitifera) aug_v2a.00266.t1(AcroporaDigitifera) aug_v2a.06429.t1(AcroporaDigitifera) aug_v2a.24322.t1(AcroporaDigitifera) aug_v2a.13314.t1(AcroporaDigi…
ORTHOMCL96	85	1	Aqu2.1.20412_001(AmphimedonQueenslandica) Aqu2.1.08883_001(AmphimedonQueenslandica) Aqu2.1.29186_001(AmphimedonQueenslandica) Aqu2.1.31144_001(AmphimedonQueenslandica) Aqu2.1.01849_001(AmphimedonQueenslandica) Aqu2.1.32345_001(AmphimedonQueenslandica) Aqu2.1.11256_001(AmphimedonQueenslandica) Aqu2.1.26283_001(AmphimedonQueenslandica) Aqu2.1.40209_001(AmphimedonQueenslandica) Aqu2.1.30673_001(Amph…
ORTHOMCL97	84	8	aug_v2a.14298.t1(AcroporaDigitifera) aug_v2a.14299.t1(AcroporaDigitifera) aug_v2a.09809.t1(AcroporaDigitifera) aug_v2a.19005.t1(AcroporaDigitifera) aug_v2a.11371.t1(AcroporaDigitifera) aug_v2a.06951.t1(AcroporaDigitifera) aug_v2a.09820.t1(AcroporaDigitifera) aug_v2a.14300.t1(AcroporaDigitifera) aug_v2a.13720.t1(AcroporaDigitifera) AIPGENE23632(AiptasiaPallida) AIPGENE29177(AiptasiaPallida) AIPGEN…
ORTHOMCL98	84	1	Aqu2.1.07803_001(AmphimedonQueenslandica) Aqu2.1.02284_001(AmphimedonQueenslandica) Aqu2.1.05928_001(AmphimedonQueenslandica) Aqu2.1.01013_001(AmphimedonQueenslandica) Aqu2.1.06843_001(AmphimedonQueenslandica) Aqu2.1.21450_001(AmphimedonQueenslandica) Aqu2.1.21446_001(AmphimedonQueenslandica) Aqu2.1.16065_001(AmphimedonQueenslandica) Aqu2.1.01923_001(AmphimedonQueenslandica) Aqu2.1.24354_001(Amph…
ORTHOMCL99	84	2	ML44429a(MnemiopsisLeidyi) ML458324a(MnemiopsisLeidyi) ML000111a(MnemiopsisLeidyi) ML42443a(MnemiopsisLeidyi) ML18258a(MnemiopsisLeidyi) ML12707a(MnemiopsisLeidyi) ML311633a(MnemiopsisLeidyi) ML28189a(MnemiopsisLeidyi) ML035311a(MnemiopsisLeidyi) ML076311a(MnemiopsisLeidyi) ML11502a(MnemiopsisLeidyi) ML00578a(MnemiopsisLeidyi) ML03705a(MnemiopsisLeidyi) ML008018a(MnemiopsisLeidyi) ML41271a(Mnemio…
ORTHOMCL100	83	11	aug_v2a.20260.t1(AcroporaDigitifera) aug_v2a.05598.t2(AcroporaDigitifera) aug_v2a.05535.t1(AcroporaDigitifera) aug_v2a.03784.t1(AcroporaDigitifera) aug_v2a.19234.t1(AcroporaDigitifera) aug_v2a.05598.t1(AcroporaDigitifera) aug_v2a.23525.t1(AcroporaDigitifera) AIPGENE4668(AiptasiaPallida) AIPGENE6039(AiptasiaPallida) AIPGENE19866(AiptasiaPallida) AIPGENE19868(AiptasiaPallida) AIPGENE20478(AiptasiaP…
ORTHOMCL101	83	11	aug_v2a.22534.t1(AcroporaDigitifera) aug_v2a.02290.t1(AcroporaDigitifera) aug_v2a.15291.t1(AcroporaDigitifera) aug_v2a.07625.t1(AcroporaDigitifera) aug_v2a.13647.t1(AcroporaDigitifera) aug_v2a.21374.t1(AcroporaDigitifera) aug_v2a.09281.t1(AcroporaDigitifera) aug_v2a.02291.t1(AcroporaDigitifera) aug_v2a.13951.t1(AcroporaDigitifera) aug_v2a.04477.t1(AcroporaDigitifera) aug_v2a.00444.t1(AcroporaDigi…
ORTHOMCL102	82	10	aug_v2a.18474.t1(AcroporaDigitifera) aug_v2a.04004.t1(AcroporaDigitifera) aug_v2a.08439.t1(AcroporaDigitifera) aug_v2a.16721.t1(AcroporaDigitifera) aug_v2a.08440.t1(AcroporaDigitifera) aug_v2a.04343.t1(AcroporaDigitifera) aug_v2a.10809.t1(AcroporaDigitifera) AIPGENE7087(AiptasiaPallida) AIPGENE21213(AiptasiaPallida) AIPGENE1823(AiptasiaPallida) AIPGENE5457(AiptasiaPallida) AIPGENE2826(AiptasiaPal…
ORTHOMCL103	82	1	Aqu2.1.00638_001(AmphimedonQueenslandica) Aqu2.1.10658_001(AmphimedonQueenslandica) Aqu2.1.33779_001(AmphimedonQueenslandica) Aqu2.1.00637_001(AmphimedonQueenslandica) Aqu2.1.07824_001(AmphimedonQueenslandica) Aqu2.1.12214_001(AmphimedonQueenslandica) Aqu2.1.26191_001(AmphimedonQueenslandica) Aqu2.1.08133_001(AmphimedonQueenslandica) Aqu2.1.02716_001(AmphimedonQueenslandica) Aqu2.1.07822_001(Amph…
ORTHOMCL104	80	11	aug_v2a.02739.t1(AcroporaDigitifera) aug_v2a.12278.t1(AcroporaDigitifera) aug_v2a.08187.t2(AcroporaDigitifera) aug_v2a.04605.t1(AcroporaDigitifera) aug_v2a.02339.t1(AcroporaDigitifera) aug_v2a.04604.t1(AcroporaDigitifera) aug_v2a.12279.t1(AcroporaDigitifera) aug_v2a.04604.t2(AcroporaDigitifera) aug_v2a.08187.t1(AcroporaDigitifera) AIPGENE5997(AiptasiaPallida) AIPGENE19449(AiptasiaPallida) AIPGENE…
ORTHOMCL105	80	2	aug_v2a.16589.t1(AcroporaDigitifera) gi|828235953|ref|XP_012566554.1|(HydraVulgaris) gi|828211573|ref|XP_012558708.1|(HydraVulgaris) gi|828234190|ref|XP_012566007.1|(HydraVulgaris) gi|828232853|ref|XP_012565603.1|(HydraVulgaris) gi|828231806|ref|XP_012565273.1|(HydraVulgaris) gi|828229266|ref|XP_012564501.1|(HydraVulgaris) gi|828233935|ref|XP_004212772.2|(HydraVulgaris) gi|449691088|ref|XP_004212…
ORTHOMCL106	80	10	aug_v2a.07271.t1(AcroporaDigitifera) aug_v2a.07272.t1(AcroporaDigitifera) AIPGENE10438(AiptasiaPallida) AIPGENE10485(AiptasiaPallida) AIPGENE10432(AiptasiaPallida) AIPGENE10430(AiptasiaPallida) AIPGENE10423(AiptasiaPallida) AIPGENE10460(AiptasiaPallida) AIPGENE10490(AiptasiaPallida) AIPGENE10462(AiptasiaPallida) AIPGENE10454(AiptasiaPallida) AIPGENE10478(AiptasiaPallida) AIPGENE10437(AiptasiaPall…
ORTHOMCL107	79	6	aug_v2a.15236.t1(AcroporaDigitifera) aug_v2a.23663.t1(AcroporaDigitifera) aug_v2a.23762.t1(AcroporaDigitifera) aug_v2a.21995.t1(AcroporaDigitifera) aug_v2a.23365.t1(AcroporaDigitifera) aug_v2a.12040.t1(AcroporaDigitifera) aug_v2a.09269.t1(AcroporaDigitifera) aug_v2a.06406.t1(AcroporaDigitifera) aug_v2a.23888.t1(AcroporaDigitifera) aug_v2a.11759.t1(AcroporaDigitifera) aug_v2a.12723.t1(AcroporaDigi…
ORTHOMCL108	79	11	aug_v2a.02460.t1(AcroporaDigitifera) aug_v2a.02461.t1(AcroporaDigitifera) aug_v2a.13959.t1(AcroporaDigitifera) aug_v2a.14689.t1.1(AcroporaDigitifera) aug_v2a.12373.t1(AcroporaDigitifera) aug_v2a.10365.t1(AcroporaDigitifera) aug_v2a.14689.t1(AcroporaDigitifera) aug_v2a.14608.t1(AcroporaDigitifera) aug_v2a.07133.t1(AcroporaDigitifera) AIPGENE10874(AiptasiaPallida) AIPGENE22561(AiptasiaPallida) AIPG…
ORTHOMCL109	78	11	aug_v2a.14496.t1(AcroporaDigitifera) aug_v2a.17933.t1(AcroporaDigitifera) aug_v2a.04581.t1(AcroporaDigitifera) aug_v2a.14518.t1(AcroporaDigitifera) aug_v2a.00257.t1(AcroporaDigitifera) aug_v2a.14835.t1(AcroporaDigitifera) aug_v2a.24292.t1(AcroporaDigitifera) AIPGENE15380(AiptasiaPallida) AIPGENE23902(AiptasiaPallida) AIPGENE16609(AiptasiaPallida) AIPGENE11484(AiptasiaPallida) AIPGENE28706(Aiptasi…
ORTHOMCL110	78	1	Aqu2.1.14471_001(AmphimedonQueenslandica) Aqu2.1.06387_001(AmphimedonQueenslandica) Aqu2.1.17420_001(AmphimedonQueenslandica) Aqu2.1.09689_001(AmphimedonQueenslandica) Aqu2.1.01667_001(AmphimedonQueenslandica) Aqu2.1.21438_001(AmphimedonQueenslandica) Aqu2.1.32641_001(AmphimedonQueenslandica) Aqu2.1.14826_001(AmphimedonQueenslandica) Aqu2.1.11123_001(AmphimedonQueenslandica) Aqu2.1.10052_001(Amph…
ORTHOMCL111	77	3	aug_v2a.16583.t1(AcroporaDigitifera) gi|221104487|ref|XP_002168368.1|(HydraVulgaris) gi|828234303|ref|XP_012566041.1|(HydraVulgaris) gi|828193814|ref|XP_012564312.1|(HydraVulgaris) gi|828235508|ref|XP_012566424.1|(HydraVulgaris) gi|828214724|ref|XP_012559762.1|(HydraVulgaris) gi|828233628|ref|XP_012565825.1|(HydraVulgaris) gi|828214435|ref|XP_012559655.1|(HydraVulgaris) gi|828233047|ref|XP_012565…
ORTHOMCL112	76	11	aug_v2a.13623.t1(AcroporaDigitifera) aug_v2a.17490.t1(AcroporaDigitifera) aug_v2a.03650.t1(AcroporaDigitifera) aug_v2a.05733.t1(AcroporaDigitifera) aug_v2a.04731.t1(AcroporaDigitifera) AIPGENE7257(AiptasiaPallida) AIPGENE8847(AiptasiaPallida) AIPGENE8846(AiptasiaPallida) AIPGENE18559(AiptasiaPallida) Aqu2.1.37256_001(AmphimedonQueenslandica) Aqu2.1.43931_001(AmphimedonQueenslandica) evm.model.sca…
ORTHOMCL113	76	11	aug_v2a.08912.t1(AcroporaDigitifera) aug_v2a.24105.t1(AcroporaDigitifera) aug_v2a.16704.t1(AcroporaDigitifera) aug_v2a.20713.t1(AcroporaDigitifera) aug_v2a.03001.t1(AcroporaDigitifera) aug_v2a.22131.t1(AcroporaDigitifera) aug_v2a.11908.t1(AcroporaDigitifera) aug_v2a.08912.t2(AcroporaDigitifera) aug_v2a.21056.t1(AcroporaDigitifera) aug_v2a.21463.t1(AcroporaDigitifera) aug_v2a.04442.t1(AcroporaDigi…
ORTHOMCL114	75	9	aug_v2a.22867.t1(AcroporaDigitifera) aug_v2a.03088.t1(AcroporaDigitifera) aug_v2a.07932.t1(AcroporaDigitifera) AIPGENE13223(AiptasiaPallida) AIPGENE14104(AiptasiaPallida) AIPGENE1690(AiptasiaPallida) Aqu2.1.37453_001(AmphimedonQueenslandica) gi|828233716|ref|XP_012565852.1|(HydraVulgaris) gi|449664534|ref|XP_004205942.1|(HydraVulgaris) ML00987a(MnemiopsisLeidyi) EDO44392(NematostellaVectensis) of…
ORTHOMCL115	74	11	aug_v2a.02628.t1(AcroporaDigitifera) aug_v2a.02627.t1(AcroporaDigitifera) aug_v2a.02629.t1(AcroporaDigitifera) aug_v2a.02631.t1(AcroporaDigitifera) aug_v2a.18388.t1(AcroporaDigitifera) aug_v2a.15809.t1(AcroporaDigitifera) aug_v2a.21048.t1(AcroporaDigitifera) AIPGENE1042(AiptasiaPallida) AIPGENE8256(AiptasiaPallida) AIPGENE1041(AiptasiaPallida) AIPGENE1043(AiptasiaPallida) AIPGENE1020(AiptasiaPall…
ORTHOMCL116	73	11	aug_v2a.19580.t1(AcroporaDigitifera) aug_v2a.22033.t1(AcroporaDigitifera) aug_v2a.01593.t1(AcroporaDigitifera) aug_v2a.07385.t1(AcroporaDigitifera) aug_v2a.05862.t1(AcroporaDigitifera) aug_v2a.01592.t1(AcroporaDigitifera) aug_v2a.09823.t1(AcroporaDigitifera) aug_v2a.03537.t1(AcroporaDigitifera) aug_v2a.07252.t1(AcroporaDigitifera) aug_v2a.08306.t1(AcroporaDigitifera) aug_v2a.09214.t1(AcroporaDigi…
ORTHOMCL117	72	11	aug_v2a.13803.t1(AcroporaDigitifera) aug_v2a.12265.t1(AcroporaDigitifera) aug_v2a.10136.t1(AcroporaDigitifera) aug_v2a.14725.t1(AcroporaDigitifera) aug_v2a.13255.t1(AcroporaDigitifera) aug_v2a.13256.t1(AcroporaDigitifera) aug_v2a.01583.t1(AcroporaDigitifera) aug_v2a.10969.t1(AcroporaDigitifera) aug_v2a.22558.t1(AcroporaDigitifera) AIPGENE3970(AiptasiaPallida) AIPGENE3969(AiptasiaPallida) AIPGENE2…
ORTHOMCL118	72	9	aug_v2a.18328.t1(AcroporaDigitifera) aug_v2a.16655.t1(AcroporaDigitifera) aug_v2a.02592.t1(AcroporaDigitifera) aug_v2a.10510.t1(AcroporaDigitifera) aug_v2a.07255.t1(AcroporaDigitifera) aug_v2a.17878.t1(AcroporaDigitifera) aug_v2a.12305.t1(AcroporaDigitifera) aug_v2a.17231.t1(AcroporaDigitifera) aug_v2a.01042.t1(AcroporaDigitifera) aug_v2a.17629.t1(AcroporaDigitifera) aug_v2a.02591.t1(AcroporaDigi…
ORTHOMCL119	72	8	aug_v2a.00911.t1(AcroporaDigitifera) aug_v2a.02812.t1(AcroporaDigitifera) aug_v2a.17244.t1(AcroporaDigitifera) aug_v2a.23635.t1(AcroporaDigitifera) aug_v2a.15692.t1(AcroporaDigitifera) aug_v2a.13593.t1(AcroporaDigitifera) aug_v2a.08925.t1(AcroporaDigitifera) aug_v2a.13750.t1(AcroporaDigitifera) aug_v2a.23370.t1(AcroporaDigitifera) aug_v2a.05120.t1(AcroporaDigitifera) aug_v2a.22917.t1(AcroporaDigi…
ORTHOMCL120	72	5	aug_v2a.19116.t1(AcroporaDigitifera) aug_v2a.20237.t1(AcroporaDigitifera) AIPGENE25893(AiptasiaPallida) AIPGENE11478(AiptasiaPallida) AIPGENE21136(AiptasiaPallida) ofav_00013514-RA|>ofav_00013514-RA|>ofav_00013514-RA|>ofav_00013514-RA|>ofav_00013514-RA(OrbicellaFaveolata) ofav_00011110-RA|>ofav_00011110-RA|>ofav_00011110-RA|>ofav_00011110-RA|>ofav_00011110-RA(OrbicellaFaveolata) ofav_00023825-RA|…
ORTHOMCL121	71	9	aug_v2a.21681.t1(AcroporaDigitifera) aug_v2a.11022.t1(AcroporaDigitifera) aug_v2a.13143.t1(AcroporaDigitifera) aug_v2a.00909.t1(AcroporaDigitifera) aug_v2a.11023.t1(AcroporaDigitifera) aug_v2a.11024.t1(AcroporaDigitifera) aug_v2a.00908.t1(AcroporaDigitifera) AIPGENE8554(AiptasiaPallida) AIPGENE8555(AiptasiaPallida) AIPGENE26420(AiptasiaPallida) evm.model.scaffold_20.58(AmplexidiscusFenestrafer) e…
ORTHOMCL122	70	11	aug_v2a.11911.t1(AcroporaDigitifera) aug_v2a.02262.t1(AcroporaDigitifera) aug_v2a.04788.t1(AcroporaDigitifera) aug_v2a.15308.t1(AcroporaDigitifera) aug_v2a.22354.t1(AcroporaDigitifera) aug_v2a.05375.t1(AcroporaDigitifera) aug_v2a.05377.t1(AcroporaDigitifera) aug_v2a.07452.t1(AcroporaDigitifera) AIPGENE21738(AiptasiaPallida) AIPGENE1916(AiptasiaPallida) AIPGENE5814(AiptasiaPallida) AIPGENE8387(Aip…
ORTHOMCL123	70	1	AIPGENE3285(AiptasiaPallida) AIPGENE10038(AiptasiaPallida) AIPGENE22783(AiptasiaPallida) AIPGENE25516(AiptasiaPallida) AIPGENE28480(AiptasiaPallida) AIPGENE22390(AiptasiaPallida) AIPGENE14005(AiptasiaPallida) AIPGENE17651(AiptasiaPallida) AIPGENE22384(AiptasiaPallida) AIPGENE27071(AiptasiaPallida) AIPGENE27050(AiptasiaPallida) AIPGENE17250(AiptasiaPallida) AIPGENE2587(AiptasiaPallida) AIPGENE5548…
ORTHOMCL124	69	11	aug_v2a.02720.t1(AcroporaDigitifera) aug_v2a.15762.t1(AcroporaDigitifera) aug_v2a.24621.t1(AcroporaDigitifera) aug_v2a.00125.t1(AcroporaDigitifera) aug_v2a.19021.t1(AcroporaDigitifera) aug_v2a.14058.t1(AcroporaDigitifera) aug_v2a.12498.t1(AcroporaDigitifera) aug_v2a.19280.t1(AcroporaDigitifera) aug_v2a.03179.t1(AcroporaDigitifera) aug_v2a.20091.t1(AcroporaDigitifera) aug_v2a.03353.t1(AcroporaDigi…
ORTHOMCL125	68	8	aug_v2a.19343.t1(AcroporaDigitifera) aug_v2a.02647.t1(AcroporaDigitifera) aug_v2a.02900.t1(AcroporaDigitifera) aug_v2a.22360.t1(AcroporaDigitifera) aug_v2a.01321.t1(AcroporaDigitifera) aug_v2a.18194.t1(AcroporaDigitifera) aug_v2a.16799.t1(AcroporaDigitifera) aug_v2a.14537.t1(AcroporaDigitifera) aug_v2a.09784.t1(AcroporaDigitifera) aug_v2a.21948.t1(AcroporaDigitifera) aug_v2a.19590.t1(AcroporaDigi…
ORTHOMCL126	68	1	Aqu2.1.05246_001(AmphimedonQueenslandica) Aqu2.1.06532_001(AmphimedonQueenslandica) Aqu2.1.44466_001(AmphimedonQueenslandica) Aqu2.1.21705_001(AmphimedonQueenslandica) Aqu2.1.15550_001(AmphimedonQueenslandica) Aqu2.1.37386_001(AmphimedonQueenslandica) Aqu2.1.39062_001(AmphimedonQueenslandica) Aqu2.1.29266_001(AmphimedonQueenslandica) Aqu2.1.39537_001(AmphimedonQueenslandica) Aqu2.1.00546_001(Amph…
ORTHOMCL127	68	2	Aqu2.1.41350_001(AmphimedonQueenslandica) Aqu2.1.03294_001(AmphimedonQueenslandica) Aqu2.1.23559_001(AmphimedonQueenslandica) Aqu2.1.30541_001(AmphimedonQueenslandica) Aqu2.1.23558_001(AmphimedonQueenslandica) Aqu2.1.02680_001(AmphimedonQueenslandica) Aqu2.1.02870_001(AmphimedonQueenslandica) Aqu2.1.06243_001(AmphimedonQueenslandica) Aqu2.1.08261_001(AmphimedonQueenslandica) Aqu2.1.41348_001(Amph…
ORTHOMCL128	68	1	Aqu2.1.20947_001(AmphimedonQueenslandica) Aqu2.1.31206_001(AmphimedonQueenslandica) Aqu2.1.06906_001(AmphimedonQueenslandica) Aqu2.1.19221_001(AmphimedonQueenslandica) Aqu2.1.20953_001(AmphimedonQueenslandica) Aqu2.1.20951_001(AmphimedonQueenslandica) Aqu2.1.06169_001(AmphimedonQueenslandica) Aqu2.1.20902_001(AmphimedonQueenslandica) Aqu2.1.09336_001(AmphimedonQueenslandica) Aqu2.1.20484_001(Amph…
ORTHOMCL129	68	3	gi|828232898|ref|XP_012565617.1|(HydraVulgaris) gi|449690784|ref|XP_004212456.1|(HydraVulgaris) gi|828236065|ref|XP_012566583.1|(HydraVulgaris) gi|828223858|ref|XP_012562770.1|(HydraVulgaris) gi|828233768|ref|XP_012565870.1|(HydraVulgaris) gi|449662076|ref|XP_004205468.1|(HydraVulgaris) gi|449692723|ref|XP_004213146.1|(HydraVulgaris) gi|449672400|ref|XP_004207702.1|(HydraVulgaris) gi|449691180|re…
ORTHOMCL130	68	1	gi|828233442|ref|XP_012565776.1|(HydraVulgaris) gi|828233796|ref|XP_012565882.1|(HydraVulgaris) gi|449692590|ref|XP_004213096.1|(HydraVulgaris) gi|828233526|ref|XP_004212686.2|(HydraVulgaris) gi|828189981|ref|XP_012559667.1|(HydraVulgaris) gi|828214318|ref|XP_012559621.1|(HydraVulgaris) gi|449693051|ref|XP_004213282.1|(HydraVulgaris) gi|828233125|ref|XP_012565686.1|(HydraVulgaris) gi|449693105|re…
ORTHOMCL131	67	1	Aqu2.1.05128_001(AmphimedonQueenslandica) Aqu2.1.36703_001(AmphimedonQueenslandica) Aqu2.1.10732_001(AmphimedonQueenslandica) Aqu2.1.18882_001(AmphimedonQueenslandica) Aqu2.1.04252_001(AmphimedonQueenslandica) Aqu2.1.05018_001(AmphimedonQueenslandica) Aqu2.1.37945_001(AmphimedonQueenslandica) Aqu2.1.32487_001(AmphimedonQueenslandica) Aqu2.1.28105_001(AmphimedonQueenslandica) Aqu2.1.05045_001(Amph…
ORTHOMCL132	66	11	aug_v2a.18366.t1(AcroporaDigitifera) aug_v2a.05908.t1(AcroporaDigitifera) aug_v2a.23964.t1(AcroporaDigitifera) aug_v2a.23438.t1(AcroporaDigitifera) aug_v2a.05906.t1(AcroporaDigitifera) aug_v2a.19160.t2(AcroporaDigitifera) aug_v2a.05905.t1(AcroporaDigitifera) aug_v2a.18365.t1(AcroporaDigitifera) AIPGENE13595(AiptasiaPallida) AIPGENE3926(AiptasiaPallida) AIPGENE3925(AiptasiaPallida) AIPGENE19503(Ai…
ORTHOMCL133	66	8	aug_v2a.23327.t1(AcroporaDigitifera) aug_v2a.19644.t1(AcroporaDigitifera) AIPGENE24227(AiptasiaPallida) AIPGENE4060(AiptasiaPallida) AIPGENE21869(AiptasiaPallida) AIPGENE4462(AiptasiaPallida) AIPGENE19597(AiptasiaPallida) evm.model.scaffold_106.21(AmplexidiscusFenestrafer) evm.model.scaffold_18.14(AmplexidiscusFenestrafer) evm.model.scaffold_90.23(AmplexidiscusFenestrafer) evm.model.scaffold_160.…
ORTHOMCL134	66	1	gi|449692693|ref|XP_004213135.1|(HydraVulgaris) gi|828233886|ref|XP_012565909.1|(HydraVulgaris) gi|828194407|ref|XP_012566148.1|(HydraVulgaris) gi|828235428|ref|XP_012566400.1|(HydraVulgaris) gi|828236329|ref|XP_012566663.1|(HydraVulgaris) gi|828233882|ref|XP_012565906.1|(HydraVulgaris) gi|828234678|ref|XP_012566168.1|(HydraVulgaris) gi|828235426|ref|XP_012566399.1|(HydraVulgaris) gi|828220482|re…
ORTHOMCL135	65	11	aug_v2a.02486.t1(AcroporaDigitifera) aug_v2a.11680.t1(AcroporaDigitifera) aug_v2a.05332.t1(AcroporaDigitifera) aug_v2a.02487.t1(AcroporaDigitifera) aug_v2a.11679.t1(AcroporaDigitifera) aug_v2a.13367.t1(AcroporaDigitifera) aug_v2a.09988.t1(AcroporaDigitifera) AIPGENE20842(AiptasiaPallida) AIPGENE12775(AiptasiaPallida) AIPGENE8252(AiptasiaPallida) AIPGENE12816(AiptasiaPallida) AIPGENE9142(AiptasiaP…
ORTHOMCL136	65	4	aug_v2a.15932.t1(AcroporaDigitifera) evm.model.scaffold_660.6(AmplexidiscusFenestrafer) ofav_00035472-RA|>ofav_00035472-RA|>ofav_00035472-RA|>ofav_00035472-RA|>ofav_00035472-RA(OrbicellaFaveolata) Spis17451(StylophoraPistillata) Spis24673(StylophoraPistillata) Spis24737(StylophoraPistillata) Spis24339(StylophoraPistillata) Spis22997(StylophoraPistillata) Spis8402(StylophoraPistillata) Spis24562(S…
ORTHOMCL137	65	2	aug_v2a.11041.t1(AcroporaDigitifera) EDO26440(NematostellaVectensis) EDO29351(NematostellaVectensis) EDO26064(NematostellaVectensis) EDO30626(NematostellaVectensis) EDO45524(NematostellaVectensis) EDO45509(NematostellaVectensis) EDO33676(NematostellaVectensis) EDO33542(NematostellaVectensis) EDO45522(NematostellaVectensis) EDO31817(NematostellaVectensis) EDO30372(NematostellaVectensis) EDO27665(N…
ORTHOMCL138	64	11	aug_v2a.22681.t1(AcroporaDigitifera) aug_v2a.10372.t1(AcroporaDigitifera) aug_v2a.14506.t1(AcroporaDigitifera) aug_v2a.23933.t1(AcroporaDigitifera) aug_v2a.00003.t1(AcroporaDigitifera) AIPGENE17291(AiptasiaPallida) AIPGENE7907(AiptasiaPallida) AIPGENE22229(AiptasiaPallida) AIPGENE26068(AiptasiaPallida) AIPGENE25249(AiptasiaPallida) AIPGENE23631(AiptasiaPallida) AIPGENE955(AiptasiaPallida) AIPGENE…
ORTHOMCL139	64	11	aug_v2a.11074.t1(AcroporaDigitifera) aug_v2a.18664.t1(AcroporaDigitifera) aug_v2a.11257.t1(AcroporaDigitifera) aug_v2a.11071.t1(AcroporaDigitifera) aug_v2a.11072.t1(AcroporaDigitifera) aug_v2a.11073.t1(AcroporaDigitifera) aug_v2a.08656.t1(AcroporaDigitifera) AIPGENE866(AiptasiaPallida) AIPGENE890(AiptasiaPallida) AIPGENE15735(AiptasiaPallida) AIPGENE15703(AiptasiaPallida) AIPGENE15685(AiptasiaPal…
ORTHOMCL140	64	11	aug_v2a.11689.t2(AcroporaDigitifera) aug_v2a.11689.t1(AcroporaDigitifera) aug_v2a.18966.t1(AcroporaDigitifera) AIPGENE23810(AiptasiaPallida) AIPGENE20512(AiptasiaPallida) AIPGENE13948(AiptasiaPallida) AIPGENE10493(AiptasiaPallida) AIPGENE27901(AiptasiaPallida) AIPGENE17177(AiptasiaPallida) AIPGENE14926(AiptasiaPallida) AIPGENE676(AiptasiaPallida) Aqu2.1.13166_001(AmphimedonQueenslandica) Aqu2.1.4…
ORTHOMCL141	64	1	gi|828203762|ref|XP_012556046.1|(HydraVulgaris) gi|828233772|ref|XP_012565873.1|(HydraVulgaris) gi|828233727|ref|XP_012565856.1|(HydraVulgaris) gi|828236325|ref|XP_012566661.1|(HydraVulgaris) gi|828190996|ref|XP_012555346.1|(HydraVulgaris) gi|828235006|ref|XP_004213033.2|(HydraVulgaris) gi|449673307|ref|XP_004207920.1|(HydraVulgaris) gi|449691286|ref|XP_004212619.1|(HydraVulgaris) gi|828235668|re…
ORTHOMCL142	63	10	aug_v2a.16192.t1(AcroporaDigitifera) aug_v2a.06511.t1(AcroporaDigitifera) aug_v2a.21084.t2(AcroporaDigitifera) aug_v2a.00711.t1(AcroporaDigitifera) aug_v2a.15877.t1(AcroporaDigitifera) aug_v2a.02569.t1(AcroporaDigitifera) aug_v2a.15147.t1(AcroporaDigitifera) aug_v2a.21084.t1(AcroporaDigitifera) aug_v2a.10175.t1(AcroporaDigitifera) AIPGENE15215(AiptasiaPallida) AIPGENE21412(AiptasiaPallida) AIPGEN…
ORTHOMCL143	63	10	aug_v2a.05945.t1(AcroporaDigitifera) aug_v2a.20375.t1(AcroporaDigitifera) aug_v2a.03981.t1(AcroporaDigitifera) aug_v2a.07180.t1(AcroporaDigitifera) aug_v2a.05200.t1(AcroporaDigitifera) aug_v2a.23613.t1(AcroporaDigitifera) aug_v2a.20747.t1(AcroporaDigitifera) aug_v2a.00391.t1(AcroporaDigitifera) aug_v2a.03981.t2(AcroporaDigitifera) aug_v2a.09526.t1(AcroporaDigitifera) AIPGENE6878(AiptasiaPallida) …
ORTHOMCL144	63	10	aug_v2a.18441.t1(AcroporaDigitifera) aug_v2a.02678.t1(AcroporaDigitifera) aug_v2a.05204.t1(AcroporaDigitifera) aug_v2a.05425.t1(AcroporaDigitifera) aug_v2a.00451.t1(AcroporaDigitifera) aug_v2a.03789.t1(AcroporaDigitifera) aug_v2a.21525.t1(AcroporaDigitifera) aug_v2a.03790.t1(AcroporaDigitifera) aug_v2a.19886.t1(AcroporaDigitifera) aug_v2a.10103.t1(AcroporaDigitifera) AIPGENE4043(AiptasiaPallida) …
ORTHOMCL145	63	11	aug_v2a.11899.t1(AcroporaDigitifera) aug_v2a.17511.t1(AcroporaDigitifera) aug_v2a.18935.t1(AcroporaDigitifera) aug_v2a.05185.t1(AcroporaDigitifera) aug_v2a.23798.t1(AcroporaDigitifera) AIPGENE27981(AiptasiaPallida) AIPGENE27982(AiptasiaPallida) AIPGENE13706(AiptasiaPallida) AIPGENE27983(AiptasiaPallida) AIPGENE15993(AiptasiaPallida) AIPGENE27979(AiptasiaPallida) AIPGENE20430(AiptasiaPallida) AIPG…
ORTHOMCL146	63	10	aug_v2a.11711.t1(AcroporaDigitifera) aug_v2a.11710.t1(AcroporaDigitifera) aug_v2a.22235.t1(AcroporaDigitifera) aug_v2a.23653.t1(AcroporaDigitifera) AIPGENE15200(AiptasiaPallida) AIPGENE15525(AiptasiaPallida) AIPGENE15516(AiptasiaPallida) AIPGENE14819(AiptasiaPallida) AIPGENE11165(AiptasiaPallida) AIPGENE14635(AiptasiaPallida) AIPGENE11164(AiptasiaPallida) Aqu2.1.36569_001(AmphimedonQueenslandica)…
ORTHOMCL147	63	5	aug_v2a.01205.t1(AcroporaDigitifera) aug_v2a.01082.t1(AcroporaDigitifera) aug_v2a.03717.t1(AcroporaDigitifera) aug_v2a.03720.t1(AcroporaDigitifera) aug_v2a.04406.t1(AcroporaDigitifera) EDO47216(NematostellaVectensis) ofav_00011321-RA|>ofav_00011321-RA|>ofav_00011321-RA|>ofav_00011321-RA|>ofav_00011321-RA(OrbicellaFaveolata) ofav_00000385-RA|>ofav_00000385-RA|>ofav_00000385-RA|>ofav_00000385-RA|>o…
ORTHOMCL148	62	9	aug_v2a.17524.t1.1(AcroporaDigitifera) aug_v2a.19513.t1(AcroporaDigitifera) aug_v2a.17994.t1(AcroporaDigitifera) aug_v2a.17524.t1(AcroporaDigitifera) aug_v2a.23948.t1(AcroporaDigitifera) aug_v2a.05739.t1(AcroporaDigitifera) aug_v2a.10945.t1(AcroporaDigitifera) aug_v2a.08171.t1(AcroporaDigitifera) aug_v2a.07982.t1(AcroporaDigitifera) aug_v2a.19586.t1(AcroporaDigitifera) aug_v2a.04900.t1(AcroporaDi…
ORTHOMCL149	62	2	Aqu2.1.12052_001(AmphimedonQueenslandica) Aqu2.1.30165_001(AmphimedonQueenslandica) Aqu2.1.00996_001(AmphimedonQueenslandica) Aqu2.1.08222_001(AmphimedonQueenslandica) Aqu2.1.11683_001(AmphimedonQueenslandica) Aqu2.1.11346_001(AmphimedonQueenslandica) Aqu2.1.32943_001(AmphimedonQueenslandica) Aqu2.1.32940_001(AmphimedonQueenslandica) Aqu2.1.40213_001(AmphimedonQueenslandica) Aqu2.1.26923_001(Amph…
ORTHOMCL150	61	11	aug_v2a.13854.t1(AcroporaDigitifera) aug_v2a.03806.t1(AcroporaDigitifera) aug_v2a.08606.t1(AcroporaDigitifera) aug_v2a.10091.t1(AcroporaDigitifera) aug_v2a.05261.t1(AcroporaDigitifera) AIPGENE17399(AiptasiaPallida) AIPGENE17426(AiptasiaPallida) AIPGENE10343(AiptasiaPallida) AIPGENE19339(AiptasiaPallida) AIPGENE24243(AiptasiaPallida) AIPGENE11661(AiptasiaPallida) Aqu2.1.28535_001(AmphimedonQueensl…
ORTHOMCL151	61	8	aug_v2a.09290.t1(AcroporaDigitifera) aug_v2a.01987.t1(AcroporaDigitifera) aug_v2a.13447.t1(AcroporaDigitifera) aug_v2a.17515.t1(AcroporaDigitifera) aug_v2a.00729.t1(AcroporaDigitifera) aug_v2a.18603.t1(AcroporaDigitifera) aug_v2a.09289.t1(AcroporaDigitifera) aug_v2a.09837.t1(AcroporaDigitifera) aug_v2a.01986.t1(AcroporaDigitifera) aug_v2a.09018.t1(AcroporaDigitifera) aug_v2a.05670.t1(AcroporaDigi…
ORTHOMCL152	61	4	aug_v2a.18151.t1(AcroporaDigitifera) aug_v2a.18567.t1(AcroporaDigitifera) aug_v2a.18303.t1(AcroporaDigitifera) aug_v2a.17822.t1(AcroporaDigitifera) aug_v2a.12484.t1(AcroporaDigitifera) aug_v2a.17824.t1(AcroporaDigitifera) aug_v2a.24132.t1(AcroporaDigitifera) aug_v2a.17967.t1(AcroporaDigitifera) aug_v2a.17823.t1(AcroporaDigitifera) aug_v2a.11802.t1(AcroporaDigitifera) aug_v2a.04365.t1(AcroporaDigi…
ORTHOMCL153	61	11	aug_v2a.20837.t1(AcroporaDigitifera) aug_v2a.21716.t1(AcroporaDigitifera) aug_v2a.04598.t1(AcroporaDigitifera) aug_v2a.13628.t1(AcroporaDigitifera) aug_v2a.11683.t1(AcroporaDigitifera) aug_v2a.01804.t1(AcroporaDigitifera) aug_v2a.08060.t1(AcroporaDigitifera) aug_v2a.21481.t1(AcroporaDigitifera) AIPGENE12787(AiptasiaPallida) AIPGENE5931(AiptasiaPallida) Aqu2.1.33527_001(AmphimedonQueenslandica) ev…
ORTHOMCL154	61	1	gi|828232776|ref|XP_012565583.1|(HydraVulgaris) gi|828233620|ref|XP_012565823.1|(HydraVulgaris) gi|828232651|ref|XP_002170849.3|(HydraVulgaris) gi|828230113|ref|XP_012564776.1|(HydraVulgaris) gi|828203702|ref|XP_012556025.1|(HydraVulgaris) gi|828195403|ref|XP_012566945.1|(HydraVulgaris) gi|828221473|ref|XP_012561960.1|(HydraVulgaris) gi|449692772|ref|XP_004213166.1|(HydraVulgaris) gi|828230591|re…
ORTHOMCL155	60	11	aug_v2a.20885.t1(AcroporaDigitifera) aug_v2a.18292.t1(AcroporaDigitifera) aug_v2a.15295.t1(AcroporaDigitifera) aug_v2a.00584.t1(AcroporaDigitifera) aug_v2a.15812.t1(AcroporaDigitifera) aug_v2a.01357.t1(AcroporaDigitifera) AIPGENE4739(AiptasiaPallida) AIPGENE4729(AiptasiaPallida) AIPGENE27121(AiptasiaPallida) AIPGENE23519(AiptasiaPallida) AIPGENE2415(AiptasiaPallida) AIPGENE23524(AiptasiaPallida) …
ORTHOMCL156	60	11	aug_v2a.07232.t1(AcroporaDigitifera) aug_v2a.12712.t1(AcroporaDigitifera) aug_v2a.11729.t1(AcroporaDigitifera) AIPGENE15937(AiptasiaPallida) AIPGENE4534(AiptasiaPallida) AIPGENE8120(AiptasiaPallida) AIPGENE15999(AiptasiaPallida) AIPGENE26666(AiptasiaPallida) AIPGENE9736(AiptasiaPallida) Aqu2.1.31234_001(AmphimedonQueenslandica) Aqu2.1.31237_001(AmphimedonQueenslandica) Aqu2.1.36008_001(Amphimedon…
ORTHOMCL157	60	10	aug_v2a.21693.t2(AcroporaDigitifera) aug_v2a.24120.t1(AcroporaDigitifera) aug_v2a.10270.t1(AcroporaDigitifera) aug_v2a.02959.t1(AcroporaDigitifera) aug_v2a.10269.t1(AcroporaDigitifera) aug_v2a.21693.t1(AcroporaDigitifera) AIPGENE12822(AiptasiaPallida) AIPGENE13020(AiptasiaPallida) AIPGENE12924(AiptasiaPallida) AIPGENE6672(AiptasiaPallida) AIPGENE6675(AiptasiaPallida) AIPGENE19094(AiptasiaPallida)…
ORTHOMCL158	60	11	aug_v2a.12197.t1(AcroporaDigitifera) aug_v2a.03189.t1(AcroporaDigitifera) aug_v2a.24072.t1(AcroporaDigitifera) aug_v2a.09995.t1(AcroporaDigitifera) AIPGENE4033(AiptasiaPallida) AIPGENE4338(AiptasiaPallida) AIPGENE516(AiptasiaPallida) AIPGENE4371(AiptasiaPallida) AIPGENE4362(AiptasiaPallida) AIPGENE18004(AiptasiaPallida) AIPGENE19587(AiptasiaPallida) AIPGENE4359(AiptasiaPallida) Aqu2.1.37801_001(A…
ORTHOMCL159	60	1	Aqu2.1.01475_001(AmphimedonQueenslandica) Aqu2.1.23929_001(AmphimedonQueenslandica) Aqu2.1.04193_001(AmphimedonQueenslandica) Aqu2.1.19042_001(AmphimedonQueenslandica) Aqu2.1.06250_001(AmphimedonQueenslandica) Aqu2.1.04989_001(AmphimedonQueenslandica) Aqu2.1.01008_001(AmphimedonQueenslandica) Aqu2.1.05833_001(AmphimedonQueenslandica) Aqu2.1.00608_001(AmphimedonQueenslandica) Aqu2.1.00027_001(Amph…
ORTHOMCL160	59	8	aug_v2a.13581.t1(AcroporaDigitifera) aug_v2a.02718.t1(AcroporaDigitifera) aug_v2a.17125.t1(AcroporaDigitifera) aug_v2a.17126.t1(AcroporaDigitifera) aug_v2a.09913.t1(AcroporaDigitifera) aug_v2a.24641.t1(AcroporaDigitifera) aug_v2a.15189.t3(AcroporaDigitifera) aug_v2a.12326.t1(AcroporaDigitifera) aug_v2a.21841.t1(AcroporaDigitifera) aug_v2a.11114.t1(AcroporaDigitifera) aug_v2a.11605.t1(AcroporaDigi…
ORTHOMCL161	59	11	aug_v2a.22176.t1(AcroporaDigitifera) aug_v2a.18283.t1(AcroporaDigitifera) aug_v2a.01524.t1(AcroporaDigitifera) aug_v2a.08051.t1(AcroporaDigitifera) aug_v2a.00959.t1(AcroporaDigitifera) aug_v2a.02406.t1(AcroporaDigitifera) aug_v2a.23753.t1(AcroporaDigitifera) aug_v2a.03525.t1(AcroporaDigitifera) aug_v2a.22175.t1(AcroporaDigitifera) AIPGENE2220(AiptasiaPallida) AIPGENE28157(AiptasiaPallida) AIPGENE…
ORTHOMCL162	59	11	aug_v2a.15021.t1_aug_v2a.15021.t1_aug_v2a.15021.t1_aug_v2a.15021.t1_aug_v2a.15021.t1_aug_v2a.15022.t1_aug_v2a.15022.t1_aug_v2a.15021.t1_aug_v2a.15022.t1_aug_v2a.15022.t1_aug_v2a.15021.t1_aug_v2a.15021(AcroporaDigitifera) aug_v2a.15021.t1_aug_v2a.15021.t1_aug_v2a.15021.t1_aug_v2a.15021.t1_aug_v2a.15022.t1_aug_v2a.15022.t1_aug_v2a.15021.t1_aug_v2a.15022.t1_aug_v2a.15022.t1_aug_v2a.15021.t1_aug_v2a.…
ORTHOMCL163	59	8	aug_v2a.23910.t1(AcroporaDigitifera) aug_v2a.11716.t1(AcroporaDigitifera) aug_v2a.11718.t1(AcroporaDigitifera) aug_v2a.11717.t1(AcroporaDigitifera) aug_v2a.19875.t1(AcroporaDigitifera) aug_v2a.14308.t1(AcroporaDigitifera) aug_v2a.04559.t1(AcroporaDigitifera) AIPGENE1260(AiptasiaPallida) AIPGENE24464(AiptasiaPallida) AIPGENE18484(AiptasiaPallida) AIPGENE24460(AiptasiaPallida) evm.model.scaffold_20…
ORTHOMCL164	59	11	aug_v2a.17247.t1(AcroporaDigitifera) aug_v2a.17247.t2(AcroporaDigitifera) aug_v2a.02403.t1(AcroporaDigitifera) aug_v2a.18569.t1(AcroporaDigitifera) aug_v2a.02403.t2(AcroporaDigitifera) aug_v2a.22150.t1(AcroporaDigitifera) aug_v2a.02071.t1(AcroporaDigitifera) aug_v2a.20423.t1(AcroporaDigitifera) AIPGENE12687(AiptasiaPallida) AIPGENE2372(AiptasiaPallida) AIPGENE21121(AiptasiaPallida) AIPGENE6276(Ai…
ORTHOMCL165	59	1	Aqu2.1.10140_001(AmphimedonQueenslandica) Aqu2.1.11749_001(AmphimedonQueenslandica) Aqu2.1.01182_001(AmphimedonQueenslandica) Aqu2.1.12174_001(AmphimedonQueenslandica) Aqu2.1.15574_001(AmphimedonQueenslandica) Aqu2.1.10618_001(AmphimedonQueenslandica) Aqu2.1.21006_001(AmphimedonQueenslandica) Aqu2.1.06386_001(AmphimedonQueenslandica) Aqu2.1.05576_001(AmphimedonQueenslandica) Aqu2.1.07142_001(Amph…
ORTHOMCL166	59	1	EDO26144(NematostellaVectensis) EDO27136(NematostellaVectensis) EDO28012(NematostellaVectensis) EDO32595(NematostellaVectensis) EDO32475(NematostellaVectensis) EDO32589(NematostellaVectensis) EDO29971(NematostellaVectensis) EDO26958(NematostellaVectensis) EDO29440(NematostellaVectensis) EDO27928(NematostellaVectensis) EDO27371(NematostellaVectensis) EDO29969(NematostellaVectensis) EDO32472(Nemato…
ORTHOMCL167	58	11	aug_v2a.05363.t3(AcroporaDigitifera) aug_v2a.05363.t1(AcroporaDigitifera) aug_v2a.16160.t1(AcroporaDigitifera) aug_v2a.01307.t1(AcroporaDigitifera) aug_v2a.01651.t1(AcroporaDigitifera) aug_v2a.16160.t2(AcroporaDigitifera) aug_v2a.05362.t1(AcroporaDigitifera) aug_v2a.05363.t4(AcroporaDigitifera) aug_v2a.05363.t2(AcroporaDigitifera) AIPGENE145(AiptasiaPallida) AIPGENE29198(AiptasiaPallida) AIPGENE2…
ORTHOMCL168	58	11	aug_v2a.09017.t1(AcroporaDigitifera) aug_v2a.02214.t1(AcroporaDigitifera) aug_v2a.24575.t1(AcroporaDigitifera) aug_v2a.09861.t1(AcroporaDigitifera) aug_v2a.01630.t1(AcroporaDigitifera) AIPGENE14783(AiptasiaPallida) AIPGENE12996(AiptasiaPallida) AIPGENE17178(AiptasiaPallida) AIPGENE15480(AiptasiaPallida) AIPGENE16124(AiptasiaPallida) Aqu2.1.23425_001(AmphimedonQueenslandica) Aqu2.1.43797_001(Amphi…
ORTHOMCL169	58	6	aug_v2a.01242.t1(AcroporaDigitifera) Aqu2.1.24845_001(AmphimedonQueenslandica) Aqu2.1.34175_001(AmphimedonQueenslandica) Aqu2.1.28422_001(AmphimedonQueenslandica) gi|828234208|ref|XP_004212843.2|(HydraVulgaris) gi|828196750|ref|XP_012553635.1|(HydraVulgaris) gi|449669151|ref|XP_004206951.1|(HydraVulgaris) gi|449688625|ref|XP_004211796.1|(HydraVulgaris) gi|449673122|ref|XP_004207870.1|(HydraVulgar…
ORTHOMCL170	58	1	Aqu2.1.00809_001(AmphimedonQueenslandica) Aqu2.1.08053_001(AmphimedonQueenslandica) Aqu2.1.17756_001(AmphimedonQueenslandica) Aqu2.1.23089_001(AmphimedonQueenslandica) Aqu2.1.04628_001(AmphimedonQueenslandica) Aqu2.1.21513_001(AmphimedonQueenslandica) Aqu2.1.01595_001(AmphimedonQueenslandica) Aqu2.1.13272_001(AmphimedonQueenslandica) Aqu2.1.15666_001(AmphimedonQueenslandica) Aqu2.1.02164_001(Amph…
ORTHOMCL171	57	11	aug_v2a.04776.t1(AcroporaDigitifera) aug_v2a.08434.t1(AcroporaDigitifera) aug_v2a.05727.t1(AcroporaDigitifera) aug_v2a.08711.t1(AcroporaDigitifera) aug_v2a.08435.t1(AcroporaDigitifera) aug_v2a.09761.t1(AcroporaDigitifera) aug_v2a.16805.t1(AcroporaDigitifera) aug_v2a.17048.t1(AcroporaDigitifera) aug_v2a.18387.t1(AcroporaDigitifera) aug_v2a.10199.t1(AcroporaDigitifera) aug_v2a.10057.t1(AcroporaDigi…
ORTHOMCL172	57	8	aug_v2a.14504.t1(AcroporaDigitifera) aug_v2a.17645.t1(AcroporaDigitifera) aug_v2a.04323.t1(AcroporaDigitifera) aug_v2a.20718.t1(AcroporaDigitifera) aug_v2a.11331.t1(AcroporaDigitifera) AIPGENE25946(AiptasiaPallida) AIPGENE5502(AiptasiaPallida) AIPGENE27465(AiptasiaPallida) AIPGENE5480(AiptasiaPallida) AIPGENE10809(AiptasiaPallida) AIPGENE755(AiptasiaPallida) AIPGENE18515(AiptasiaPallida) AIPGENE2…
ORTHOMCL173	57	11	aug_v2a.17705.t1(AcroporaDigitifera) aug_v2a.10311.t1(AcroporaDigitifera) aug_v2a.17705.t2(AcroporaDigitifera) aug_v2a.14669.t1(AcroporaDigitifera) aug_v2a.07095.t1(AcroporaDigitifera) aug_v2a.13291.t1(AcroporaDigitifera) aug_v2a.22568.t1(AcroporaDigitifera) AIPGENE9935(AiptasiaPallida) AIPGENE13201(AiptasiaPallida) AIPGENE25356(AiptasiaPallida) AIPGENE27104(AiptasiaPallida) AIPGENE18889(Aiptasia…
ORTHOMCL174	57	10	aug_v2a.13613.t1(AcroporaDigitifera) aug_v2a.21719.t1(AcroporaDigitifera) AIPGENE18899(AiptasiaPallida) AIPGENE11648(AiptasiaPallida) AIPGENE15615(AiptasiaPallida) AIPGENE18518(AiptasiaPallida) AIPGENE15887(AiptasiaPallida) AIPGENE15895(AiptasiaPallida) AIPGENE7133(AiptasiaPallida) AIPGENE4907(AiptasiaPallida) AIPGENE20315(AiptasiaPallida) AIPGENE24156(AiptasiaPallida) AIPGENE24124(AiptasiaPallid…
ORTHOMCL175	57	1	Aqu2.1.04145_001(AmphimedonQueenslandica) Aqu2.1.04411_001(AmphimedonQueenslandica) Aqu2.1.12386_001(AmphimedonQueenslandica) Aqu2.1.16932_001(AmphimedonQueenslandica) Aqu2.1.07882_001(AmphimedonQueenslandica) Aqu2.1.15989_001(AmphimedonQueenslandica) Aqu2.1.11325_001(AmphimedonQueenslandica) Aqu2.1.15210_001(AmphimedonQueenslandica) Aqu2.1.05276_001(AmphimedonQueenslandica) Aqu2.1.08199_001(Amph…
ORTHOMCL176	57	1	Aqu2.1.35762_001(AmphimedonQueenslandica) Aqu2.1.38587_001(AmphimedonQueenslandica) Aqu2.1.05782_001(AmphimedonQueenslandica) Aqu2.1.43392_001(AmphimedonQueenslandica) Aqu2.1.38578_001(AmphimedonQueenslandica) Aqu2.1.02665_001(AmphimedonQueenslandica) Aqu2.1.15445_001(AmphimedonQueenslandica) Aqu2.1.04646_001(AmphimedonQueenslandica) Aqu2.1.09978_001(AmphimedonQueenslandica) Aqu2.1.06090_001(Amph…
ORTHOMCL177	56	9	aug_v2a.23093.t1(AcroporaDigitifera) aug_v2a.09484.t1(AcroporaDigitifera) aug_v2a.02727.t1(AcroporaDigitifera) aug_v2a.21973.t1(AcroporaDigitifera) aug_v2a.15475.t1(AcroporaDigitifera) aug_v2a.09141.t1(AcroporaDigitifera) aug_v2a.09484.t2(AcroporaDigitifera) aug_v2a.21554.t1(AcroporaDigitifera) aug_v2a.03683.t1(AcroporaDigitifera) AIPGENE12363(AiptasiaPallida) AIPGENE16794(AiptasiaPallida) AIPGEN…
ORTHOMCL178	56	2	aug_v2a.12669.t1(AcroporaDigitifera) aug_v2a.17890.t2(AcroporaDigitifera) aug_v2a.22779.t1(AcroporaDigitifera) aug_v2a.05915.t1(AcroporaDigitifera) aug_v2a.23019.t2(AcroporaDigitifera) aug_v2a.18477.t1(AcroporaDigitifera) aug_v2a.18429.t1(AcroporaDigitifera) aug_v2a.17890.t1(AcroporaDigitifera) aug_v2a.11416.t1(AcroporaDigitifera) aug_v2a.15739.t1(AcroporaDigitifera) aug_v2a.16273.t2(AcroporaDigi…
ORTHOMCL179	56	11	aug_v2a.05636.t1(AcroporaDigitifera) aug_v2a.11579.t1(AcroporaDigitifera) aug_v2a.12161.t1(AcroporaDigitifera) aug_v2a.11578.t1(AcroporaDigitifera) aug_v2a.15034.t1(AcroporaDigitifera) aug_v2a.21576.t1(AcroporaDigitifera) aug_v2a.04068.t1(AcroporaDigitifera) aug_v2a.00938.t1(AcroporaDigitifera) AIPGENE1605(AiptasiaPallida) AIPGENE1602(AiptasiaPallida) AIPGENE15712(AiptasiaPallida) AIPGENE15690(Ai…
ORTHOMCL180	56	11	aug_v2a.18241.t1(AcroporaDigitifera) aug_v2a.10904.t1(AcroporaDigitifera) aug_v2a.18109.t1(AcroporaDigitifera) aug_v2a.22404.t1(AcroporaDigitifera) aug_v2a.24329.t1(AcroporaDigitifera) aug_v2a.10187.t1(AcroporaDigitifera) aug_v2a.09536.t1(AcroporaDigitifera) aug_v2a.23089.t1(AcroporaDigitifera) aug_v2a.14602.t1(AcroporaDigitifera) aug_v2a.14218.t1(AcroporaDigitifera) aug_v2a.22086.t1(AcroporaDigi…
ORTHOMCL181	56	7	aug_v2a.15650.t1(AcroporaDigitifera) aug_v2a.01833.t1(AcroporaDigitifera) aug_v2a.07099.t1(AcroporaDigitifera) AIPGENE15420(AiptasiaPallida) AIPGENE15644(AiptasiaPallida) AIPGENE9192(AiptasiaPallida) AIPGENE21827(AiptasiaPallida) AIPGENE20899(AiptasiaPallida) AIPGENE19365(AiptasiaPallida) AIPGENE7637(AiptasiaPallida) AIPGENE19313(AiptasiaPallida) evm.model.scaffold_183.43(DiscosomaSp) evm.model.s…
ORTHOMCL182	56	11	aug_v2a.15297.t1(AcroporaDigitifera) aug_v2a.18758.t1(AcroporaDigitifera) aug_v2a.23800.t1(AcroporaDigitifera) aug_v2a.08852.t1(AcroporaDigitifera) aug_v2a.16458.t1(AcroporaDigitifera) aug_v2a.18758.t2(AcroporaDigitifera) AIPGENE26339(AiptasiaPallida) AIPGENE8960(AiptasiaPallida) AIPGENE1376(AiptasiaPallida) AIPGENE17865(AiptasiaPallida) AIPGENE3022(AiptasiaPallida) AIPGENE17733(AiptasiaPallida) …
ORTHOMCL183	56	1	Aqu2.1.25099_001(AmphimedonQueenslandica) Aqu2.1.14775_001(AmphimedonQueenslandica) Aqu2.1.43229_001(AmphimedonQueenslandica) Aqu2.1.31870_001(AmphimedonQueenslandica) Aqu2.1.03508_001(AmphimedonQueenslandica) Aqu2.1.19942_001(AmphimedonQueenslandica) Aqu2.1.18754_001(AmphimedonQueenslandica) Aqu2.1.25100_001(AmphimedonQueenslandica) Aqu2.1.25105_001(AmphimedonQueenslandica) Aqu2.1.25103_001(Amph…
ORTHOMCL184	56	4	EDO35132(NematostellaVectensis) ofav_00008509-RA|>ofav_00008509-RA|>ofav_00008509-RA|>ofav_00008509-RA|>ofav_00008509-RA(OrbicellaFaveolata) ofav_00008432-RA|>ofav_00008432-RA|>ofav_00008432-RA|>ofav_00008432-RA|>ofav_00008432-RA(OrbicellaFaveolata) ofav_00017304-RA|>ofav_00017304-RA|>ofav_00017304-RA|>ofav_00017304-RA|>ofav_00017304-RA(OrbicellaFaveolata) ofav_00017309-RA|>ofav_00017309-RA|>ofav…
ORTHOMCL185	56	1	ofav_00029391-RA|>ofav_00029391-RA|>ofav_00029391-RA|>ofav_00029391-RA|>ofav_00029391-RA(OrbicellaFaveolata) ofav_00035207-RA|>ofav_00035207-RA|>ofav_00035207-RA|>ofav_00035207-RA|>ofav_00035207-RA(OrbicellaFaveolata) ofav_00017683-RA|>ofav_00017683-RA|>ofav_00017683-RA|>ofav_00017683-RA|>ofav_00017683-RA(OrbicellaFaveolata) ofav_00029392-RA|>ofav_00029392-RA|>ofav_00029392-RA|>ofav_00029392-RA|>…
ORTHOMCL186	55	10	aug_v2a.16846.t1(AcroporaDigitifera) aug_v2a.17566.t1(AcroporaDigitifera) aug_v2a.12904.t1(AcroporaDigitifera) aug_v2a.16845.t1(AcroporaDigitifera) aug_v2a.12942.t1(AcroporaDigitifera) aug_v2a.12905.t1(AcroporaDigitifera) aug_v2a.12291.t1(AcroporaDigitifera) aug_v2a.00564.t1(AcroporaDigitifera) aug_v2a.00563.t1(AcroporaDigitifera) aug_v2a.06554.t1(AcroporaDigitifera) AIPGENE4197(AiptasiaPallida) …
ORTHOMCL187	55	11	aug_v2a.17750.t1(AcroporaDigitifera) aug_v2a.04301.t1(AcroporaDigitifera) aug_v2a.04508.t1(AcroporaDigitifera) aug_v2a.10512.t1(AcroporaDigitifera) aug_v2a.04301.t2(AcroporaDigitifera) AIPGENE21876(AiptasiaPallida) AIPGENE21899(AiptasiaPallida) AIPGENE14850(AiptasiaPallida) AIPGENE26476(AiptasiaPallida) AIPGENE19106(AiptasiaPallida) AIPGENE21884(AiptasiaPallida) AIPGENE19129(AiptasiaPallida) AIPG…
ORTHOMCL188	55	5	aug_v2a.17428.t1(AcroporaDigitifera) aug_v2a.17380.t1(AcroporaDigitifera) aug_v2a.17567.t1(AcroporaDigitifera) aug_v2a.17381.t1(AcroporaDigitifera) aug_v2a.12051.t1(AcroporaDigitifera) aug_v2a.11757.t1(AcroporaDigitifera) aug_v2a.21648.t2(AcroporaDigitifera) aug_v2a.02387.t1(AcroporaDigitifera) aug_v2a.06642.t1(AcroporaDigitifera) aug_v2a.21647.t1(AcroporaDigitifera) aug_v2a.12050.t1(AcroporaDigi…
ORTHOMCL189	55	11	aug_v2a.06969.t1(AcroporaDigitifera) aug_v2a.07184.t1(AcroporaDigitifera) aug_v2a.04939.t1(AcroporaDigitifera) aug_v2a.12308.t1(AcroporaDigitifera) aug_v2a.06970.t1(AcroporaDigitifera) aug_v2a.00465.t1(AcroporaDigitifera) aug_v2a.21233.t1(AcroporaDigitifera) aug_v2a.07183.t1(AcroporaDigitifera) aug_v2a.04938.t1(AcroporaDigitifera) aug_v2a.20413.t1(AcroporaDigitifera) AIPGENE5565(AiptasiaPallida) …
ORTHOMCL190	55	11	aug_v2a.04465.t2(AcroporaDigitifera) aug_v2a.18516.t1(AcroporaDigitifera) aug_v2a.15761.t1(AcroporaDigitifera) aug_v2a.15761.t2(AcroporaDigitifera) aug_v2a.04466.t1(AcroporaDigitifera) aug_v2a.21866.t1(AcroporaDigitifera) aug_v2a.04465.t1(AcroporaDigitifera) AIPGENE17577(AiptasiaPallida) AIPGENE2312(AiptasiaPallida) AIPGENE8912(AiptasiaPallida) AIPGENE27643(AiptasiaPallida) AIPGENE8905(AiptasiaPa…
ORTHOMCL191	55	1	Aqu2.1.38205_001(AmphimedonQueenslandica) Aqu2.1.18530_001(AmphimedonQueenslandica) Aqu2.1.00006_001(AmphimedonQueenslandica) Aqu2.1.05193_001(AmphimedonQueenslandica) Aqu2.1.14184_001(AmphimedonQueenslandica) Aqu2.1.30948_001(AmphimedonQueenslandica) Aqu2.1.27766_001(AmphimedonQueenslandica) Aqu2.1.42375_001(AmphimedonQueenslandica) Aqu2.1.35621_001(AmphimedonQueenslandica) Aqu2.1.19107_001(Amph…
ORTHOMCL192	54	11	aug_v2a.01931.t2(AcroporaDigitifera) aug_v2a.04234.t1(AcroporaDigitifera) aug_v2a.01931.t1(AcroporaDigitifera) AIPGENE634(AiptasiaPallida) AIPGENE8951(AiptasiaPallida) AIPGENE25918(AiptasiaPallida) AIPGENE8952(AiptasiaPallida) Aqu2.1.30029_001(AmphimedonQueenslandica) Aqu2.1.05916_001(AmphimedonQueenslandica) Aqu2.1.03197_001(AmphimedonQueenslandica) Aqu2.1.42154_001(AmphimedonQueenslandica) Aqu2…
ORTHOMCL193	54	11	aug_v2a.17267.t3(AcroporaDigitifera) aug_v2a.17267.t2(AcroporaDigitifera) aug_v2a.17267.t1(AcroporaDigitifera) aug_v2a.16324.t1(AcroporaDigitifera) aug_v2a.24273.t1(AcroporaDigitifera) AIPGENE7435(AiptasiaPallida) AIPGENE18551(AiptasiaPallida) AIPGENE25542(AiptasiaPallida) AIPGENE13431(AiptasiaPallida) AIPGENE18550(AiptasiaPallida) AIPGENE20629(AiptasiaPallida) Aqu2.1.42586_001(AmphimedonQueensla…
ORTHOMCL194	54	9	aug_v2a.18067.t1.1(AcroporaDigitifera) aug_v2a.18066.t1(AcroporaDigitifera) aug_v2a.04746.t1(AcroporaDigitifera) aug_v2a.14425.t1(AcroporaDigitifera) aug_v2a.18068.t1(AcroporaDigitifera) aug_v2a.18067.t1(AcroporaDigitifera) aug_v2a.24340.t1(AcroporaDigitifera) aug_v2a.13097.t1(AcroporaDigitifera) aug_v2a.16331.t1(AcroporaDigitifera) AIPGENE4730(AiptasiaPallida) AIPGENE28063(AiptasiaPallida) AIPGE…
ORTHOMCL195	54	11	aug_v2a.17119.t1(AcroporaDigitifera) aug_v2a.18088.t1(AcroporaDigitifera) aug_v2a.14754.t1(AcroporaDigitifera) aug_v2a.23797.t1(AcroporaDigitifera) aug_v2a.13958.t1(AcroporaDigitifera) aug_v2a.15824.t1(AcroporaDigitifera) aug_v2a.21573.t1(AcroporaDigitifera) aug_v2a.24177.t1(AcroporaDigitifera) aug_v2a.18680.t1(AcroporaDigitifera) AIPGENE721(AiptasiaPallida) AIPGENE25196(AiptasiaPallida) AIPGENE8…
ORTHOMCL196	54	11	aug_v2a.07841.t1(AcroporaDigitifera) aug_v2a.08548.t1(AcroporaDigitifera) aug_v2a.04629.t1(AcroporaDigitifera) aug_v2a.16881.t1(AcroporaDigitifera) AIPGENE11383(AiptasiaPallida) AIPGENE13693(AiptasiaPallida) AIPGENE28483(AiptasiaPallida) AIPGENE11382(AiptasiaPallida) AIPGENE1715(AiptasiaPallida) AIPGENE4860(AiptasiaPallida) AIPGENE9394(AiptasiaPallida) AIPGENE9385(AiptasiaPallida) Aqu2.1.20037_00…
ORTHOMCL197	54	11	aug_v2a.02831.t1(AcroporaDigitifera) aug_v2a.01952.t1(AcroporaDigitifera) aug_v2a.24128.t1(AcroporaDigitifera) aug_v2a.05106.t1(AcroporaDigitifera) AIPGENE7077(AiptasiaPallida) AIPGENE13235(AiptasiaPallida) AIPGENE17414(AiptasiaPallida) AIPGENE23854(AiptasiaPallida) AIPGENE23855(AiptasiaPallida) AIPGENE28848(AiptasiaPallida) AIPGENE17593(AiptasiaPallida) AIPGENE25899(AiptasiaPallida) AIPGENE28158…
ORTHOMCL198	54	8	aug_v2a.11336.t1(AcroporaDigitifera) aug_v2a.09341.t1(AcroporaDigitifera) aug_v2a.11934.t1(AcroporaDigitifera) aug_v2a.23211.t1(AcroporaDigitifera) aug_v2a.21062.t1(AcroporaDigitifera) aug_v2a.22462.t1(AcroporaDigitifera) aug_v2a.06034.t1(AcroporaDigitifera) aug_v2a.18452.t1(AcroporaDigitifera) aug_v2a.22108.t1(AcroporaDigitifera) aug_v2a.18370.t1(AcroporaDigitifera) aug_v2a.24692.t1(AcroporaDigi…
ORTHOMCL199	54	10	aug_v2a.20726.t1(AcroporaDigitifera) aug_v2a.24079.t1(AcroporaDigitifera) aug_v2a.00928.t1(AcroporaDigitifera) aug_v2a.16003.t1(AcroporaDigitifera) aug_v2a.19717.t1(AcroporaDigitifera) aug_v2a.11466.t1(AcroporaDigitifera) aug_v2a.11205.t1(AcroporaDigitifera) aug_v2a.20157.t1(AcroporaDigitifera) aug_v2a.09473.t1(AcroporaDigitifera) aug_v2a.09258.t1(AcroporaDigitifera) aug_v2a.21421.t1(AcroporaDigi…
ORTHOMCL200	54	11	aug_v2a.16296.t1(AcroporaDigitifera) aug_v2a.09094.t1(AcroporaDigitifera) aug_v2a.19226.t1(AcroporaDigitifera) aug_v2a.08347.t1(AcroporaDigitifera) aug_v2a.10303.t1(AcroporaDigitifera) aug_v2a.18837.t1(AcroporaDigitifera) aug_v2a.09415.t1(AcroporaDigitifera) aug_v2a.08346.t1(AcroporaDigitifera) aug_v2a.09093.t1(AcroporaDigitifera) AIPGENE25401(AiptasiaPallida) AIPGENE15531(AiptasiaPallida) AIPGEN…
ORTHOMCL201	54	2	AIPGENE10066(AiptasiaPallida) Aqu2.1.30938_001(AmphimedonQueenslandica) Aqu2.1.30988_001(AmphimedonQueenslandica) Aqu2.1.31306_001(AmphimedonQueenslandica) Aqu2.1.33220_001(AmphimedonQueenslandica) Aqu2.1.10624_001(AmphimedonQueenslandica) Aqu2.1.25527_001(AmphimedonQueenslandica) Aqu2.1.04459_001(AmphimedonQueenslandica) Aqu2.1.31305_001(AmphimedonQueenslandica) Aqu2.1.05932_001(AmphimedonQueens…
ORTHOMCL202	54	1	Aqu2.1.41548_001(AmphimedonQueenslandica) Aqu2.1.23433_001(AmphimedonQueenslandica) Aqu2.1.23430_001(AmphimedonQueenslandica) Aqu2.1.29369_001(AmphimedonQueenslandica) Aqu2.1.29880_001(AmphimedonQueenslandica) Aqu2.1.40629_001(AmphimedonQueenslandica) Aqu2.1.29370_001(AmphimedonQueenslandica) Aqu2.1.17345_001(AmphimedonQueenslandica) Aqu2.1.37678_001(AmphimedonQueenslandica) Aqu2.1.17344_001(Amph…
ORTHOMCL203	53	11	aug_v2a.01719.t1(AcroporaDigitifera) aug_v2a.08333.t1(AcroporaDigitifera) aug_v2a.14289.t1(AcroporaDigitifera) aug_v2a.01720.t1(AcroporaDigitifera) AIPGENE13879(AiptasiaPallida) AIPGENE21108(AiptasiaPallida) AIPGENE5878(AiptasiaPallida) AIPGENE20689(AiptasiaPallida) AIPGENE21107(AiptasiaPallida) AIPGENE27140(AiptasiaPallida) Aqu2.1.38373_001(AmphimedonQueenslandica) Aqu2.1.32930_001(AmphimedonQue…
ORTHOMCL204	53	11	aug_v2a.03376.t1(AcroporaDigitifera) aug_v2a.21041.t1(AcroporaDigitifera) aug_v2a.14856.t1(AcroporaDigitifera) aug_v2a.13136.t1(AcroporaDigitifera) AIPGENE25649(AiptasiaPallida) AIPGENE10392(AiptasiaPallida) AIPGENE25668(AiptasiaPallida) AIPGENE22998(AiptasiaPallida) AIPGENE27033(AiptasiaPallida) AIPGENE20573(AiptasiaPallida) Aqu2.1.10905_001(AmphimedonQueenslandica) Aqu2.1.40818_001(AmphimedonQu…
ORTHOMCL205	53	3	AIPGENE24322(AiptasiaPallida) Aqu2.1.34665_001(AmphimedonQueenslandica) Aqu2.1.34647_001(AmphimedonQueenslandica) Aqu2.1.16818_001(AmphimedonQueenslandica) Aqu2.1.34648_001(AmphimedonQueenslandica) Aqu2.1.36787_001(AmphimedonQueenslandica) Aqu2.1.13465_001(AmphimedonQueenslandica) Aqu2.1.15871_001(AmphimedonQueenslandica) Aqu2.1.34663_001(AmphimedonQueenslandica) Aqu2.1.37046_001(AmphimedonQueens…
ORTHOMCL206	53	3	ML33723a(MnemiopsisLeidyi) ML030215a(MnemiopsisLeidyi) ML43587a(MnemiopsisLeidyi) ML35608a(MnemiopsisLeidyi) ML13143a(MnemiopsisLeidyi) ML09068a(MnemiopsisLeidyi) ML35325a(MnemiopsisLeidyi) ML14714a(MnemiopsisLeidyi) ML20168a(MnemiopsisLeidyi) ML32742a(MnemiopsisLeidyi) ML078924a(MnemiopsisLeidyi) ML046334a(MnemiopsisLeidyi) ML09436a(MnemiopsisLeidyi) ML102215a(MnemiopsisLeidyi) ML25282a(Mnemiops…
ORTHOMCL207	53	1	ML10372a(MnemiopsisLeidyi) ML156516a(MnemiopsisLeidyi) ML31706a(MnemiopsisLeidyi) ML18191a(MnemiopsisLeidyi) ML48001a(MnemiopsisLeidyi) ML46781a(MnemiopsisLeidyi) ML43921a(MnemiopsisLeidyi) ML20581a(MnemiopsisLeidyi) ML283512a(MnemiopsisLeidyi) ML33661a(MnemiopsisLeidyi) ML019243a(MnemiopsisLeidyi) ML01201a(MnemiopsisLeidyi) ML218952a(MnemiopsisLeidyi) ML19581a(MnemiopsisLeidyi) ML04495a(Mnemiops…
ORTHOMCL208	52	11	aug_v2a.15031.t1(AcroporaDigitifera) aug_v2a.20583.t1(AcroporaDigitifera) aug_v2a.15030.t1(AcroporaDigitifera) aug_v2a.18644.t1(AcroporaDigitifera) aug_v2a.23180.t1(AcroporaDigitifera) aug_v2a.16601.t1(AcroporaDigitifera) aug_v2a.05537.t1(AcroporaDigitifera) aug_v2a.18643.t1(AcroporaDigitifera) AIPGENE15655(AiptasiaPallida) AIPGENE23765(AiptasiaPallida) AIPGENE13238(AiptasiaPallida) AIPGENE5783(A…
ORTHOMCL209	52	8	aug_v2a.00531.t1(AcroporaDigitifera) aug_v2a.08917.t1(AcroporaDigitifera) aug_v2a.10572.t1(AcroporaDigitifera) AIPGENE225(AiptasiaPallida) AIPGENE218(AiptasiaPallida) evm.model.scaffold_815.2(AmplexidiscusFenestrafer) evm.model.scaffold_616.3(AmplexidiscusFenestrafer) evm.model.scaffold_60.53(AmplexidiscusFenestrafer) evm.model.scaffold_188.11(AmplexidiscusFenestrafer) evm.model.scaffold_332.1(Am…
ORTHOMCL210	52	9	aug_v2a.06737.t1(AcroporaDigitifera) aug_v2a.14362.t1(AcroporaDigitifera) aug_v2a.24655.t1(AcroporaDigitifera) aug_v2a.10502.t1(AcroporaDigitifera) aug_v2a.15098.t1(AcroporaDigitifera) aug_v2a.00328.t1(AcroporaDigitifera) AIPGENE17308(AiptasiaPallida) AIPGENE7729(AiptasiaPallida) AIPGENE15323(AiptasiaPallida) AIPGENE1509(AiptasiaPallida) AIPGENE25286(AiptasiaPallida) AIPGENE17524(AiptasiaPallida)…
ORTHOMCL211	52	7	aug_v2a.13966.t1(AcroporaDigitifera) aug_v2a.11187.t1(AcroporaDigitifera) aug_v2a.13808.t1(AcroporaDigitifera) aug_v2a.09186.t1(AcroporaDigitifera) AIPGENE16262(AiptasiaPallida) AIPGENE16267(AiptasiaPallida) AIPGENE19507(AiptasiaPallida) Aqu2.1.27455_001(AmphimedonQueenslandica) Aqu2.1.27452_001(AmphimedonQueenslandica) Aqu2.1.13872_001(AmphimedonQueenslandica) Aqu2.1.27450_001(AmphimedonQueensla…
ORTHOMCL212	52	1	Aqu2.1.33312_001(AmphimedonQueenslandica) Aqu2.1.36883_001(AmphimedonQueenslandica) Aqu2.1.42359_001(AmphimedonQueenslandica) Aqu2.1.03156_001(AmphimedonQueenslandica) Aqu2.1.01527_001(AmphimedonQueenslandica) Aqu2.1.33313_001(AmphimedonQueenslandica) Aqu2.1.35434_001(AmphimedonQueenslandica) Aqu2.1.23021_001(AmphimedonQueenslandica) Aqu2.1.12927_001(AmphimedonQueenslandica) Aqu2.1.18671_001(Amph…
ORTHOMCL213	52	1	ML05368a(MnemiopsisLeidyi) ML00157a(MnemiopsisLeidyi) ML38811a(MnemiopsisLeidyi) ML398328a(MnemiopsisLeidyi) ML311628a(MnemiopsisLeidyi) ML223526a(MnemiopsisLeidyi) ML1541116a(MnemiopsisLeidyi) ML28979a(MnemiopsisLeidyi) ML216318a(MnemiopsisLeidyi) ML05048a(MnemiopsisLeidyi) ML19598a(MnemiopsisLeidyi) ML012015a(MnemiopsisLeidyi) ML21121a(MnemiopsisLeidyi) ML02014a(MnemiopsisLeidyi) ML05345a(Mnemi…
ORTHOMCL214	52	1	ofav_00011510-RA|>ofav_00011510-RA|>ofav_00011510-RA|>ofav_00011510-RA|>ofav_00011510-RA(OrbicellaFaveolata) ofav_00004405-RA|>ofav_00004405-RA|>ofav_00004405-RA|>ofav_00004405-RA|>ofav_00004405-RA(OrbicellaFaveolata) ofav_00022527-RA|>ofav_00022527-RA|>ofav_00022527-RA|>ofav_00022527-RA|>ofav_00022527-RA(OrbicellaFaveolata) ofav_00034308-RA|>ofav_00034308-RA|>ofav_00034308-RA|>ofav_00034308-RA|>…
ORTHOMCL215	51	2	aug_v2a.19047.t1(AcroporaDigitifera) aug_v2a.02899.t1(AcroporaDigitifera) aug_v2a.15113.t1(AcroporaDigitifera) aug_v2a.13484.t1(AcroporaDigitifera) aug_v2a.18726.t1(AcroporaDigitifera) aug_v2a.10397.t1(AcroporaDigitifera) aug_v2a.14177.t1(AcroporaDigitifera) aug_v2a.00219.t1(AcroporaDigitifera) aug_v2a.18005.t1(AcroporaDigitifera) aug_v2a.06290.t1(AcroporaDigitifera) aug_v2a.01366.t1(AcroporaDigi…
ORTHOMCL216	51	5	aug_v2a.16605.t1(AcroporaDigitifera) aug_v2a.17269.t1(AcroporaDigitifera) aug_v2a.24207.t1(AcroporaDigitifera) aug_v2a.04372.t1(AcroporaDigitifera) aug_v2a.16606.t1(AcroporaDigitifera) aug_v2a.15980.t1(AcroporaDigitifera) aug_v2a.15979.t1(AcroporaDigitifera) aug_v2a.04370.t1(AcroporaDigitifera) aug_v2a.06241.t1(AcroporaDigitifera) evm.model.scaffold_129.37(DiscosomaSp) ofav_00011193-RA|>ofav_0001…
ORTHOMCL217	51	8	aug_v2a.19862.t1(AcroporaDigitifera) aug_v2a.06413.t1(AcroporaDigitifera) aug_v2a.17760.t1(AcroporaDigitifera) aug_v2a.00645.t1(AcroporaDigitifera) aug_v2a.16308.t1(AcroporaDigitifera) aug_v2a.08746.t1(AcroporaDigitifera) aug_v2a.06412.t1(AcroporaDigitifera) aug_v2a.16307.t1(AcroporaDigitifera) aug_v2a.19860.t1(AcroporaDigitifera) aug_v2a.06411.t1(AcroporaDigitifera) aug_v2a.00644.t1(AcroporaDigi…
ORTHOMCL218	51	8	aug_v2a.23591.t1(AcroporaDigitifera) aug_v2a.02721.t1(AcroporaDigitifera) aug_v2a.13586.t1(AcroporaDigitifera) aug_v2a.17736.t1(AcroporaDigitifera) aug_v2a.24696.t1(AcroporaDigitifera) aug_v2a.18506.t1(AcroporaDigitifera) aug_v2a.08526.t1(AcroporaDigitifera) aug_v2a.21428.t1(AcroporaDigitifera) aug_v2a.02515.t1(AcroporaDigitifera) aug_v2a.01928.t1(AcroporaDigitifera) aug_v2a.22475.t1(AcroporaDigi…
ORTHOMCL219	51	11	aug_v2a.05803.t1(AcroporaDigitifera) aug_v2a.06446.t1(AcroporaDigitifera) aug_v2a.19814.t1(AcroporaDigitifera) aug_v2a.06446.t2(AcroporaDigitifera) aug_v2a.10477.t1(AcroporaDigitifera) aug_v2a.06446.t3(AcroporaDigitifera) AIPGENE24693(AiptasiaPallida) AIPGENE18343(AiptasiaPallida) AIPGENE24694(AiptasiaPallida) AIPGENE24720(AiptasiaPallida) AIPGENE25100(AiptasiaPallida) AIPGENE24695(AiptasiaPallid…
ORTHOMCL220	51	11	aug_v2a.18055.t1(AcroporaDigitifera) aug_v2a.11955.t1(AcroporaDigitifera) aug_v2a.05643.t1(AcroporaDigitifera) aug_v2a.09134.t1(AcroporaDigitifera) aug_v2a.23083.t1(AcroporaDigitifera) aug_v2a.03682.t1(AcroporaDigitifera) AIPGENE27256(AiptasiaPallida) AIPGENE16961(AiptasiaPallida) AIPGENE3840(AiptasiaPallida) AIPGENE13867(AiptasiaPallida) AIPGENE17067(AiptasiaPallida) AIPGENE1238(AiptasiaPallida)…
ORTHOMCL221	51	10	aug_v2a.17706.t1(AcroporaDigitifera) aug_v2a.15522.t1(AcroporaDigitifera) aug_v2a.13859.t1(AcroporaDigitifera) aug_v2a.15522.t1.1(AcroporaDigitifera) aug_v2a.05055.t1(AcroporaDigitifera) aug_v2a.07592.t1(AcroporaDigitifera) AIPGENE26907(AiptasiaPallida) AIPGENE26639(AiptasiaPallida) AIPGENE7119(AiptasiaPallida) AIPGENE10920(AiptasiaPallida) AIPGENE26631(AiptasiaPallida) AIPGENE996(AiptasiaPallida…
ORTHOMCL222	51	1	ML008026a(MnemiopsisLeidyi) ML30201a(MnemiopsisLeidyi) ML000131a(MnemiopsisLeidyi) ML007811a(MnemiopsisLeidyi) ML27964a(MnemiopsisLeidyi) ML32434a(MnemiopsisLeidyi) ML073022a(MnemiopsisLeidyi) ML014412a(MnemiopsisLeidyi) ML31241a(MnemiopsisLeidyi) ML12237a(MnemiopsisLeidyi) ML005223a(MnemiopsisLeidyi) ML051329a(MnemiopsisLeidyi) ML30558a(MnemiopsisLeidyi) ML082719a(MnemiopsisLeidyi) ML063314a(Mne…
ORTHOMCL223	50	11	aug_v2a.09154.t1(AcroporaDigitifera) aug_v2a.14589.t1(AcroporaDigitifera) aug_v2a.15823.t1(AcroporaDigitifera) aug_v2a.06210.t1(AcroporaDigitifera) aug_v2a.04960.t2(AcroporaDigitifera) aug_v2a.10360.t2(AcroporaDigitifera) aug_v2a.12089.t1(AcroporaDigitifera) aug_v2a.10360.t1(AcroporaDigitifera) aug_v2a.04960.t1(AcroporaDigitifera) aug_v2a.04959.t1(AcroporaDigitifera) AIPGENE6327(AiptasiaPallida) …
ORTHOMCL224	50	11	aug_v2a.14470.t1(AcroporaDigitifera) aug_v2a.08497.t1(AcroporaDigitifera) aug_v2a.00494.t1(AcroporaDigitifera) aug_v2a.14469.t2(AcroporaDigitifera) aug_v2a.24651.t1(AcroporaDigitifera) aug_v2a.24579.t1(AcroporaDigitifera) aug_v2a.14469.t1(AcroporaDigitifera) aug_v2a.08497.t2(AcroporaDigitifera) aug_v2a.24579.t2(AcroporaDigitifera) AIPGENE21280(AiptasiaPallida) AIPGENE21283(AiptasiaPallida) AIPGEN…
ORTHOMCL225	50	11	aug_v2a.18219.t1(AcroporaDigitifera) aug_v2a.14340.t2(AcroporaDigitifera) aug_v2a.01061.t2(AcroporaDigitifera) aug_v2a.14341.t1(AcroporaDigitifera) aug_v2a.14340.t1(AcroporaDigitifera) aug_v2a.01039.t1(AcroporaDigitifera) aug_v2a.01061.t1(AcroporaDigitifera) aug_v2a.22443.t1(AcroporaDigitifera) AIPGENE11621(AiptasiaPallida) AIPGENE11590(AiptasiaPallida) Aqu2.1.27833_001(AmphimedonQueenslandica) A…
ORTHOMCL226	50	11	aug_v2a.10764.t1(AcroporaDigitifera) aug_v2a.19807.t1(AcroporaDigitifera) aug_v2a.13908.t1(AcroporaDigitifera) aug_v2a.14826.t1(AcroporaDigitifera) aug_v2a.10942.t1(AcroporaDigitifera) aug_v2a.20814.t1(AcroporaDigitifera) aug_v2a.10655.t1(AcroporaDigitifera) aug_v2a.19808.t1(AcroporaDigitifera) AIPGENE19956(AiptasiaPallida) AIPGENE25820(AiptasiaPallida) AIPGENE25791(AiptasiaPallida) Aqu2.1.33097_…
ORTHOMCL227	50	7	aug_v2a.19245.t1(AcroporaDigitifera) AIPGENE13335(AiptasiaPallida) AIPGENE17292(AiptasiaPallida) AIPGENE6507(AiptasiaPallida) AIPGENE20201(AiptasiaPallida) AIPGENE26020(AiptasiaPallida) AIPGENE10298(AiptasiaPallida) AIPGENE2647(AiptasiaPallida) AIPGENE12665(AiptasiaPallida) AIPGENE26446(AiptasiaPallida) AIPGENE19922(AiptasiaPallida) AIPGENE20192(AiptasiaPallida) AIPGENE23116(AiptasiaPallida) AIPG…
ORTHOMCL228	50	1	Aqu2.1.08658_001(AmphimedonQueenslandica) Aqu2.1.05947_001(AmphimedonQueenslandica) Aqu2.1.02604_001(AmphimedonQueenslandica) Aqu2.1.26619_001(AmphimedonQueenslandica) Aqu2.1.06533_001(AmphimedonQueenslandica) Aqu2.1.09606_001(AmphimedonQueenslandica) Aqu2.1.24908_001(AmphimedonQueenslandica) Aqu2.1.25884_001(AmphimedonQueenslandica) Aqu2.1.10410_001(AmphimedonQueenslandica) Aqu2.1.05976_001(Amph…
ORTHOMCL229	50	2	Aqu2.1.15497_001(AmphimedonQueenslandica) Aqu2.1.07720_001(AmphimedonQueenslandica) Aqu2.1.28038_001(AmphimedonQueenslandica) Aqu2.1.05450_001(AmphimedonQueenslandica) Aqu2.1.00977_001(AmphimedonQueenslandica) Aqu2.1.31143_001(AmphimedonQueenslandica) Aqu2.1.06766_001(AmphimedonQueenslandica) Aqu2.1.36489_001(AmphimedonQueenslandica) Aqu2.1.37674_001(AmphimedonQueenslandica) Aqu2.1.09714_001(Amph…
ORTHOMCL230	50	4	Aqu2.1.35517_001(AmphimedonQueenslandica) Aqu2.1.35516_001(AmphimedonQueenslandica) Aqu2.1.04789_001(AmphimedonQueenslandica) Aqu2.1.14849_001(AmphimedonQueenslandica) Aqu2.1.04630_001(AmphimedonQueenslandica) Aqu2.1.05769_001(AmphimedonQueenslandica) Aqu2.1.36611_001(AmphimedonQueenslandica) Aqu2.1.06295_001(AmphimedonQueenslandica) Aqu2.1.12125_001(AmphimedonQueenslandica) Aqu2.1.06296_001(Amph…
ORTHOMCL231	50	1	Aqu2.1.11803_001(AmphimedonQueenslandica) Aqu2.1.34786_001(AmphimedonQueenslandica) Aqu2.1.09092_001(AmphimedonQueenslandica) Aqu2.1.37869_001(AmphimedonQueenslandica) Aqu2.1.09093_001(AmphimedonQueenslandica) Aqu2.1.06878_001(AmphimedonQueenslandica) Aqu2.1.37872_001(AmphimedonQueenslandica) Aqu2.1.37871_001(AmphimedonQueenslandica) Aqu2.1.40949_001(AmphimedonQueenslandica) Aqu2.1.20055_001(Amph…
ORTHOMCL232	50	1	ML31037a(MnemiopsisLeidyi) ML03564a(MnemiopsisLeidyi) ML33422a(MnemiopsisLeidyi) ML41731a(MnemiopsisLeidyi) ML34381a(MnemiopsisLeidyi) ML40866a(MnemiopsisLeidyi) ML017811a(MnemiopsisLeidyi) ML31491a(MnemiopsisLeidyi) ML25431a(MnemiopsisLeidyi) ML38101a(MnemiopsisLeidyi) ML027318a(MnemiopsisLeidyi) ML31971a(MnemiopsisLeidyi) ML38821a(MnemiopsisLeidyi) ML35603a(MnemiopsisLeidyi) ML09515a(Mnemiopsis…
ORTHOMCL233	50	1	ML327413a(MnemiopsisLeidyi) ML444211a(MnemiopsisLeidyi) ML09543a(MnemiopsisLeidyi) ML27681a(MnemiopsisLeidyi) ML35871a(MnemiopsisLeidyi) ML49751a(MnemiopsisLeidyi) ML09421a(MnemiopsisLeidyi) ML053632a(MnemiopsisLeidyi) ML033221a(MnemiopsisLeidyi) ML03235a(MnemiopsisLeidyi) ML34251a(MnemiopsisLeidyi) ML44981a(MnemiopsisLeidyi) ML35902a(MnemiopsisLeidyi) ML00773a(MnemiopsisLeidyi) ML282542a(Mnemiop…
ORTHOMCL234	49	9	aug_v2a.19175.t1(AcroporaDigitifera) aug_v2a.19167.t1(AcroporaDigitifera) aug_v2a.05786.t1(AcroporaDigitifera) aug_v2a.19168.t1(AcroporaDigitifera) AIPGENE6303(AiptasiaPallida) AIPGENE20031(AiptasiaPallida) AIPGENE6329(AiptasiaPallida) evm.model.scaffold_162.27(AmplexidiscusFenestrafer) evm.model.scaffold_787.2(AmplexidiscusFenestrafer) evm.model.scaffold_131.20(AmplexidiscusFenestrafer) evm.mode…
ORTHOMCL235	49	7	aug_v2a.18329.t1(AcroporaDigitifera) aug_v2a.13867.t1(AcroporaDigitifera) aug_v2a.07337.t1(AcroporaDigitifera) aug_v2a.12601.t1(AcroporaDigitifera) aug_v2a.13869.t1(AcroporaDigitifera) aug_v2a.08575.t1(AcroporaDigitifera) aug_v2a.16670.t1(AcroporaDigitifera) aug_v2a.20539.t1(AcroporaDigitifera) AIPGENE18458(AiptasiaPallida) evm.model.scaffold_505.7(AmplexidiscusFenestrafer) evm.model.scaffold_10.…
ORTHOMCL236	49	10	aug_v2a.20691.t1(AcroporaDigitifera) aug_v2a.20690.t1(AcroporaDigitifera) aug_v2a.05387.t1(AcroporaDigitifera) aug_v2a.09263.t1(AcroporaDigitifera) AIPGENE6459(AiptasiaPallida) AIPGENE9896(AiptasiaPallida) AIPGENE19085(AiptasiaPallida) AIPGENE19086(AiptasiaPallida) AIPGENE1344(AiptasiaPallida) AIPGENE19087(AiptasiaPallida) AIPGENE6458(AiptasiaPallida) AIPGENE1343(AiptasiaPallida) AIPGENE25177(Aip…
ORTHOMCL237	49	9	aug_v2a.19115.t1(AcroporaDigitifera) aug_v2a.02617.t1(AcroporaDigitifera) aug_v2a.22715.t1(AcroporaDigitifera) aug_v2a.03638.t1(AcroporaDigitifera) aug_v2a.14055.t1(AcroporaDigitifera) aug_v2a.03804.t1(AcroporaDigitifera) AIPGENE28991(AiptasiaPallida) AIPGENE11742(AiptasiaPallida) AIPGENE11735(AiptasiaPallida) AIPGENE11754(AiptasiaPallida) AIPGENE18891(AiptasiaPallida) AIPGENE6118(AiptasiaPallida…
ORTHOMCL238	49	11	aug_v2a.09257.t1(AcroporaDigitifera) aug_v2a.23285.t1(AcroporaDigitifera) aug_v2a.19241.t1(AcroporaDigitifera) aug_v2a.00778.t1(AcroporaDigitifera) aug_v2a.09573.t1(AcroporaDigitifera) AIPGENE23596(AiptasiaPallida) AIPGENE12090(AiptasiaPallida) AIPGENE12074(AiptasiaPallida) AIPGENE2039(AiptasiaPallida) AIPGENE23610(AiptasiaPallida) Aqu2.1.19723_001(AmphimedonQueenslandica) Aqu2.1.18866_001(Amphim…
ORTHOMCL239	49	2	AIPGENE19613(AiptasiaPallida) ML30557a(MnemiopsisLeidyi) ML31989a(MnemiopsisLeidyi) ML27695a(MnemiopsisLeidyi) ML13053a(MnemiopsisLeidyi) ML29888a(MnemiopsisLeidyi) ML048121a(MnemiopsisLeidyi) ML00802a(MnemiopsisLeidyi) ML28204a(MnemiopsisLeidyi) ML046412a(MnemiopsisLeidyi) ML08598a(MnemiopsisLeidyi) ML051419a(MnemiopsisLeidyi) ML03595a(MnemiopsisLeidyi) ML04067a(MnemiopsisLeidyi) ML26795a(Mnemio…
ORTHOMCL240	49	1	Aqu2.1.40575_001(AmphimedonQueenslandica) Aqu2.1.40574_001(AmphimedonQueenslandica) Aqu2.1.34745_001(AmphimedonQueenslandica) Aqu2.1.29707_001(AmphimedonQueenslandica) Aqu2.1.42393_001(AmphimedonQueenslandica) Aqu2.1.07563_001(AmphimedonQueenslandica) Aqu2.1.35728_001(AmphimedonQueenslandica) Aqu2.1.13259_001(AmphimedonQueenslandica) Aqu2.1.07042_001(AmphimedonQueenslandica) Aqu2.1.09525_001(Amph…
ORTHOMCL241	49	1	Aqu2.1.15556_001(AmphimedonQueenslandica) Aqu2.1.26637_001(AmphimedonQueenslandica) Aqu2.1.26638_001(AmphimedonQueenslandica) Aqu2.1.25235_001(AmphimedonQueenslandica) Aqu2.1.25234_001(AmphimedonQueenslandica) Aqu2.1.08058_001(AmphimedonQueenslandica) Aqu2.1.00341_001(AmphimedonQueenslandica) Aqu2.1.25246_001(AmphimedonQueenslandica) Aqu2.1.04925_001(AmphimedonQueenslandica) Aqu2.1.25238_001(Amph…
ORTHOMCL242	49	2	Aqu2.1.37517_001(AmphimedonQueenslandica) Aqu2.1.08715_001(AmphimedonQueenslandica) Aqu2.1.12161_001(AmphimedonQueenslandica) Aqu2.1.05012_001(AmphimedonQueenslandica) Aqu2.1.36469_001(AmphimedonQueenslandica) Aqu2.1.11482_001(AmphimedonQueenslandica) Aqu2.1.03499_001(AmphimedonQueenslandica) Aqu2.1.08812_001(AmphimedonQueenslandica) Aqu2.1.08092_001(AmphimedonQueenslandica) Aqu2.1.01855_001(Amph…
ORTHOMCL243	49	1	ofav_00033050-RA|>ofav_00033050-RA|>ofav_00033050-RA|>ofav_00033050-RA|>ofav_00033050-RA(OrbicellaFaveolata) ofav_00037031-RA|>ofav_00037031-RA|>ofav_00037031-RA|>ofav_00037031-RA|>ofav_00037031-RA(OrbicellaFaveolata) ofav_00017251-RA|>ofav_00017251-RA|>ofav_00017251-RA|>ofav_00017251-RA|>ofav_00017251-RA(OrbicellaFaveolata) ofav_00037035-RA|>ofav_00037035-RA|>ofav_00037035-RA|>ofav_00037035-RA|>…
ORTHOMCL244	48	11	aug_v2a.14331.t1(AcroporaDigitifera) aug_v2a.17262.t1(AcroporaDigitifera) aug_v2a.17577.t1(AcroporaDigitifera) aug_v2a.15123.t1(AcroporaDigitifera) aug_v2a.07299.t1(AcroporaDigitifera) aug_v2a.08017.t1(AcroporaDigitifera) aug_v2a.06490.t1(AcroporaDigitifera) AIPGENE8276(AiptasiaPallida) AIPGENE8265(AiptasiaPallida) AIPGENE8275(AiptasiaPallida) AIPGENE17386(AiptasiaPallida) AIPGENE3993(AiptasiaPal…
ORTHOMCL245	48	7	aug_v2a.02786.t1(AcroporaDigitifera) aug_v2a.10546.t1(AcroporaDigitifera) aug_v2a.05965.t1(AcroporaDigitifera) aug_v2a.15177.t1(AcroporaDigitifera) aug_v2a.17472.t1(AcroporaDigitifera) aug_v2a.23393.t1(AcroporaDigitifera) aug_v2a.02787.t1(AcroporaDigitifera) aug_v2a.15621.t1(AcroporaDigitifera) aug_v2a.22832.t1(AcroporaDigitifera) aug_v2a.15176.t1(AcroporaDigitifera) aug_v2a.20431.t1(AcroporaDigi…
ORTHOMCL246	48	11	aug_v2a.00008.t1(AcroporaDigitifera) aug_v2a.08766.t1(AcroporaDigitifera) aug_v2a.17186.t1(AcroporaDigitifera) AIPGENE1010(AiptasiaPallida) AIPGENE15568(AiptasiaPallida) AIPGENE24878(AiptasiaPallida) AIPGENE9566(AiptasiaPallida) AIPGENE19854(AiptasiaPallida) AIPGENE6289(AiptasiaPallida) AIPGENE8490(AiptasiaPallida) AIPGENE23927(AiptasiaPallida) AIPGENE6741(AiptasiaPallida) AIPGENE6720(AiptasiaPal…
ORTHOMCL247	48	10	aug_v2a.06053.t1(AcroporaDigitifera) aug_v2a.17692.t1(AcroporaDigitifera) aug_v2a.16681.t1(AcroporaDigitifera) aug_v2a.13180.t1(AcroporaDigitifera) aug_v2a.01187.t1(AcroporaDigitifera) aug_v2a.10205.t1(AcroporaDigitifera) aug_v2a.02542.t1(AcroporaDigitifera) aug_v2a.15378.t1(AcroporaDigitifera) AIPGENE355(AiptasiaPallida) AIPGENE339(AiptasiaPallida) AIPGENE331(AiptasiaPallida) AIPGENE6680(Aiptasi…
ORTHOMCL248	48	11	aug_v2a.18261.t1(AcroporaDigitifera) aug_v2a.14514.t1(AcroporaDigitifera) aug_v2a.12770.t1(AcroporaDigitifera) aug_v2a.18888.t1(AcroporaDigitifera) aug_v2a.18888.t2(AcroporaDigitifera) aug_v2a.08627.t1(AcroporaDigitifera) aug_v2a.01005.t1(AcroporaDigitifera) AIPGENE2703(AiptasiaPallida) AIPGENE27662(AiptasiaPallida) AIPGENE8845(AiptasiaPallida) AIPGENE4504(AiptasiaPallida) Aqu2.1.42244_001(Amphim…
ORTHOMCL249	48	11	aug_v2a.22621.t1(AcroporaDigitifera) aug_v2a.22620.t1(AcroporaDigitifera) aug_v2a.05548.t1(AcroporaDigitifera) aug_v2a.00873.t1(AcroporaDigitifera) AIPGENE14793(AiptasiaPallida) AIPGENE4299(AiptasiaPallida) AIPGENE4303(AiptasiaPallida) AIPGENE4302(AiptasiaPallida) AIPGENE26763(AiptasiaPallida) Aqu2.1.43563_001(AmphimedonQueenslandica) Aqu2.1.41023_001(AmphimedonQueenslandica) Aqu2.1.39704_001(Amp…
ORTHOMCL250	48	3	AIPGENE12676(AiptasiaPallida) ofav_00033453-RA|>ofav_00033453-RA|>ofav_00033453-RA|>ofav_00033453-RA|>ofav_00033453-RA(OrbicellaFaveolata) ofav_00011047-RA|>ofav_00011047-RA|>ofav_00011047-RA|>ofav_00011047-RA|>ofav_00011047-RA(OrbicellaFaveolata) ofav_00023156-RA|>ofav_00023156-RA|>ofav_00023156-RA|>ofav_00023156-RA|>ofav_00023156-RA(OrbicellaFaveolata) ofav_00012773-RA|>ofav_00012773-RA|>ofav_0…
ORTHOMCL251	48	1	Aqu2.1.07082_001(AmphimedonQueenslandica) Aqu2.1.02412_001(AmphimedonQueenslandica) Aqu2.1.17557_001(AmphimedonQueenslandica) Aqu2.1.13319_001(AmphimedonQueenslandica) Aqu2.1.04704_001(AmphimedonQueenslandica) Aqu2.1.06520_001(AmphimedonQueenslandica) Aqu2.1.12721_001(AmphimedonQueenslandica) Aqu2.1.22220_001(AmphimedonQueenslandica) Aqu2.1.05114_001(AmphimedonQueenslandica) Aqu2.1.00424_001(Amph…
ORTHOMCL252	48	1	ofav_00009439-RA|>ofav_00009439-RA|>ofav_00009439-RA|>ofav_00009439-RA|>ofav_00009439-RA(OrbicellaFaveolata) ofav_00015226-RA|>ofav_00015226-RA|>ofav_00015226-RA|>ofav_00015226-RA|>ofav_00015226-RA(OrbicellaFaveolata) ofav_00036749-RA|>ofav_00036749-RA|>ofav_00036749-RA|>ofav_00036749-RA|>ofav_00036749-RA(OrbicellaFaveolata) ofav_00007111-RA|>ofav_00007111-RA|>ofav_00007111-RA|>ofav_00007111-RA|>…
ORTHOMCL253	47	2	aug_v2a.24470.t1(AcroporaDigitifera) aug_v2a.03963.t1(AcroporaDigitifera) aug_v2a.04420.t1(AcroporaDigitifera) aug_v2a.14143.t1(AcroporaDigitifera) aug_v2a.20815.t1(AcroporaDigitifera) aug_v2a.02732.t1(AcroporaDigitifera) aug_v2a.02855.t4(AcroporaDigitifera) aug_v2a.20185.t1(AcroporaDigitifera) aug_v2a.02855.t3(AcroporaDigitifera) aug_v2a.20708.t1(AcroporaDigitifera) aug_v2a.02855.t1(AcroporaDigi…
ORTHOMCL254	47	11	aug_v2a.14533.t1(AcroporaDigitifera) aug_v2a.13257.t1(AcroporaDigitifera) aug_v2a.07566.t1(AcroporaDigitifera) aug_v2a.06995.t1(AcroporaDigitifera) aug_v2a.14356.t1(AcroporaDigitifera) aug_v2a.14356.t2(AcroporaDigitifera) AIPGENE18877(AiptasiaPallida) AIPGENE14049(AiptasiaPallida) AIPGENE4735(AiptasiaPallida) AIPGENE18740(AiptasiaPallida) Aqu2.1.37103_001(AmphimedonQueenslandica) Aqu2.1.33750_001…
ORTHOMCL255	47	11	aug_v2a.03959.t1(AcroporaDigitifera) aug_v2a.03484.t1(AcroporaDigitifera) aug_v2a.04229.t2(AcroporaDigitifera) aug_v2a.19180.t1(AcroporaDigitifera) aug_v2a.04229.t1(AcroporaDigitifera) aug_v2a.03485.t1(AcroporaDigitifera) AIPGENE23305(AiptasiaPallida) AIPGENE658(AiptasiaPallida) AIPGENE23306(AiptasiaPallida) AIPGENE13837(AiptasiaPallida) AIPGENE13836(AiptasiaPallida) AIPGENE7848(AiptasiaPallida) …
ORTHOMCL256	47	11	aug_v2a.23077.t1(AcroporaDigitifera) aug_v2a.06576.t1(AcroporaDigitifera) aug_v2a.16709.t1(AcroporaDigitifera) aug_v2a.01068.t1(AcroporaDigitifera) aug_v2a.00706.t2(AcroporaDigitifera) aug_v2a.07351.t1(AcroporaDigitifera) aug_v2a.00706.t1(AcroporaDigitifera) AIPGENE14299(AiptasiaPallida) AIPGENE17955(AiptasiaPallida) AIPGENE4540(AiptasiaPallida) Aqu2.1.20245_001(AmphimedonQueenslandica) Aqu2.1.15…
ORTHOMCL257	47	11	aug_v2a.06203.t1(AcroporaDigitifera) aug_v2a.06262.t1(AcroporaDigitifera) aug_v2a.10992.t1(AcroporaDigitifera) aug_v2a.20255.t1(AcroporaDigitifera) aug_v2a.08453.t1(AcroporaDigitifera) aug_v2a.20890.t1(AcroporaDigitifera) AIPGENE6448(AiptasiaPallida) AIPGENE3196(AiptasiaPallida) AIPGENE25629(AiptasiaPallida) AIPGENE6447(AiptasiaPallida) AIPGENE8077(AiptasiaPallida) AIPGENE8074(AiptasiaPallida) AI…
ORTHOMCL258	47	11	aug_v2a.07140.t1(AcroporaDigitifera) aug_v2a.07326.t1_aug_v2a.07327.t1_aug_v2a.07326.t1_aug_v2a.07327.t1_aug_v2a.07326.t1_aug_v2a.07327.t1_aug_v2a.07326.t1_aug_v2a.07327.t1_aug_v2a.07327.t1_aug_v2a.07327.t1_aug_v2a.07326.t1_aug_v2a.07327(AcroporaDigitifera) aug_v2a.07326.t1_aug_v2a.07327.t1_aug_v2a.07326.t1_aug_v2a.07327.t1_aug_v2a.07326.t1_aug_v2a.07327.t1_aug_v2a.07327.t1_aug_v2a.07327.t1_aug_v…
ORTHOMCL259	47	11	aug_v2a.05805.t1(AcroporaDigitifera) aug_v2a.02309.t2(AcroporaDigitifera) aug_v2a.01329.t1(AcroporaDigitifera) aug_v2a.13419.t1(AcroporaDigitifera) aug_v2a.01330.t1(AcroporaDigitifera) aug_v2a.02309.t1(AcroporaDigitifera) aug_v2a.10031.t1(AcroporaDigitifera) AIPGENE19605(AiptasiaPallida) AIPGENE27399(AiptasiaPallida) AIPGENE22457(AiptasiaPallida) AIPGENE7284(AiptasiaPallida) AIPGENE19602(Aiptasia…
ORTHOMCL260	47	11	aug_v2a.01706.t1(AcroporaDigitifera) aug_v2a.22407.t1(AcroporaDigitifera) aug_v2a.12077.t1(AcroporaDigitifera) aug_v2a.08828.t1(AcroporaDigitifera) aug_v2a.05032.t1(AcroporaDigitifera) AIPGENE12132(AiptasiaPallida) AIPGENE8294(AiptasiaPallida) AIPGENE10697(AiptasiaPallida) AIPGENE26998(AiptasiaPallida) Aqu2.1.34434_001(AmphimedonQueenslandica) Aqu2.1.00779_001(AmphimedonQueenslandica) evm.model.s…
ORTHOMCL261	47	11	aug_v2a.10130.t1(AcroporaDigitifera) aug_v2a.00468.t1(AcroporaDigitifera) aug_v2a.13734.t1(AcroporaDigitifera) aug_v2a.10133.t1(AcroporaDigitifera) aug_v2a.23791.t1(AcroporaDigitifera) aug_v2a.22487.t1(AcroporaDigitifera) aug_v2a.04682.t1(AcroporaDigitifera) AIPGENE24839(AiptasiaPallida) AIPGENE5373(AiptasiaPallida) AIPGENE19635(AiptasiaPallida) AIPGENE19636(AiptasiaPallida) AIPGENE5371(AiptasiaP…
ORTHOMCL262	47	8	aug_v2a.02519.t1(AcroporaDigitifera) aug_v2a.06882.t1(AcroporaDigitifera) AIPGENE27146(AiptasiaPallida) AIPGENE11972(AiptasiaPallida) Aqu2.1.17665_001(AmphimedonQueenslandica) evm.model.scaffold_582.9(AmplexidiscusFenestrafer) evm.model.scaffold_99.28(AmplexidiscusFenestrafer) evm.model.scaffold_309.24(DiscosomaSp) evm.model.scaffold_277.3(DiscosomaSp) evm.model.scaffold_84.17(DiscosomaSp) gi|828…
ORTHOMCL263	47	4	AIPGENE16127(AiptasiaPallida) ofav_00014689-RA|>ofav_00014689-RA|>ofav_00014689-RA|>ofav_00014689-RA|>ofav_00014689-RA(OrbicellaFaveolata) pdam_00006094-RA(PocilloporaDamicornis) pdam_00006095-RA(PocilloporaDamicornis) pdam_00006100-RA(PocilloporaDamicornis) pdam_00006097-RA(PocilloporaDamicornis) pdam_00006092-RA(PocilloporaDamicornis) pdam_00006099-RA(PocilloporaDamicornis) pdam_00006090-RA(Poc…
ORTHOMCL264	47	1	Aqu2.1.11851_001(AmphimedonQueenslandica) Aqu2.1.17913_001(AmphimedonQueenslandica) Aqu2.1.36098_001(AmphimedonQueenslandica) Aqu2.1.09000_001(AmphimedonQueenslandica) Aqu2.1.11886_001(AmphimedonQueenslandica) Aqu2.1.19979_001(AmphimedonQueenslandica) Aqu2.1.04115_001(AmphimedonQueenslandica) Aqu2.1.03841_001(AmphimedonQueenslandica) Aqu2.1.03417_001(AmphimedonQueenslandica) Aqu2.1.38600_001(Amph…
ORTHOMCL265	47	1	Aqu2.1.39386_001(AmphimedonQueenslandica) Aqu2.1.00936_001(AmphimedonQueenslandica) Aqu2.1.09422_001(AmphimedonQueenslandica) Aqu2.1.30164_001(AmphimedonQueenslandica) Aqu2.1.12187_001(AmphimedonQueenslandica) Aqu2.1.42465_001(AmphimedonQueenslandica) Aqu2.1.05064_001(AmphimedonQueenslandica) Aqu2.1.08031_001(AmphimedonQueenslandica) Aqu2.1.23130_001(AmphimedonQueenslandica) Aqu2.1.14566_001(Amph…
ORTHOMCL266	47	1	gi|828234244|ref|XP_012566024.1|(HydraVulgaris) gi|449693227|ref|XP_004213361.1|(HydraVulgaris) gi|828225475|ref|XP_004211236.2|(HydraVulgaris) gi|828235949|ref|XP_012566552.1|(HydraVulgaris) gi|449693073|ref|XP_004213290.1|(HydraVulgaris) gi|449684932|ref|XP_004210758.1|(HydraVulgaris) gi|828195057|ref|XP_012566826.1|(HydraVulgaris) gi|828236087|ref|XP_012566592.1|(HydraVulgaris) gi|449691803|re…
ORTHOMCL267	46	11	aug_v2a.02753.t1(AcroporaDigitifera) aug_v2a.06555.t1(AcroporaDigitifera) aug_v2a.14702.t1(AcroporaDigitifera) aug_v2a.06717.t1(AcroporaDigitifera) aug_v2a.18974.t1(AcroporaDigitifera) aug_v2a.08689.t1(AcroporaDigitifera) AIPGENE1383(AiptasiaPallida) AIPGENE11338(AiptasiaPallida) AIPGENE9871(AiptasiaPallida) AIPGENE27231(AiptasiaPallida) AIPGENE1317(AiptasiaPallida) Aqu2.1.17100_001(AmphimedonQue…
ORTHOMCL268	46	11	aug_v2a.20303.t1(AcroporaDigitifera) aug_v2a.11523.t1(AcroporaDigitifera) aug_v2a.05810.t1(AcroporaDigitifera) aug_v2a.12965.t1(AcroporaDigitifera) aug_v2a.24594.t1(AcroporaDigitifera) aug_v2a.05809.t1(AcroporaDigitifera) AIPGENE24067(AiptasiaPallida) AIPGENE24068(AiptasiaPallida) AIPGENE8064(AiptasiaPallida) AIPGENE20747(AiptasiaPallida) AIPGENE8065(AiptasiaPallida) AIPGENE19643(AiptasiaPallida)…
ORTHOMCL269	46	11	aug_v2a.20512.t1(AcroporaDigitifera) aug_v2a.11938.t1(AcroporaDigitifera) aug_v2a.16077.t1(AcroporaDigitifera) aug_v2a.03182.t1(AcroporaDigitifera) aug_v2a.03182.t2(AcroporaDigitifera) AIPGENE12873(AiptasiaPallida) AIPGENE23914(AiptasiaPallida) AIPGENE8760(AiptasiaPallida) AIPGENE17228(AiptasiaPallida) AIPGENE23095(AiptasiaPallida) AIPGENE6813(AiptasiaPallida) AIPGENE11845(AiptasiaPallida) AIPGEN…
ORTHOMCL270	46	11	aug_v2a.10216.t1(AcroporaDigitifera) aug_v2a.22685.t1(AcroporaDigitifera) aug_v2a.15062.t1(AcroporaDigitifera) aug_v2a.10640.t1(AcroporaDigitifera) AIPGENE18145(AiptasiaPallida) AIPGENE26771(AiptasiaPallida) AIPGENE18152(AiptasiaPallida) AIPGENE5820(AiptasiaPallida) Aqu2.1.22812_001(AmphimedonQueenslandica) evm.model.scaffold_1463.1(AmplexidiscusFenestrafer) evm.model.scaffold_218.21(Amplexidiscu…
ORTHOMCL271	46	11	aug_v2a.20417.t1(AcroporaDigitifera) aug_v2a.20416.t1(AcroporaDigitifera) aug_v2a.20298.t1(AcroporaDigitifera) AIPGENE25103(AiptasiaPallida) AIPGENE25102(AiptasiaPallida) AIPGENE3472(AiptasiaPallida) AIPGENE3471(AiptasiaPallida) AIPGENE25101(AiptasiaPallida) Aqu2.1.31242_001(AmphimedonQueenslandica) Aqu2.1.04692_001(AmphimedonQueenslandica) Aqu2.1.38376_001(AmphimedonQueenslandica) evm.model.scaf…
ORTHOMCL272	46	11	aug_v2a.12930.t1(AcroporaDigitifera) aug_v2a.04800.t1(AcroporaDigitifera) aug_v2a.12929.t1(AcroporaDigitifera) aug_v2a.15630.t1(AcroporaDigitifera) AIPGENE19714(AiptasiaPallida) AIPGENE12189(AiptasiaPallida) AIPGENE19713(AiptasiaPallida) AIPGENE19712(AiptasiaPallida) AIPGENE21779(AiptasiaPallida) AIPGENE12198(AiptasiaPallida) AIPGENE1337(AiptasiaPallida) Aqu2.1.32857_001(AmphimedonQueenslandica) …
ORTHOMCL273	46	9	aug_v2a.15142.t1(AcroporaDigitifera) aug_v2a.07632.t1(AcroporaDigitifera) aug_v2a.21289.t1(AcroporaDigitifera) AIPGENE16909(AiptasiaPallida) AIPGENE25712(AiptasiaPallida) Aqu2.1.35501_001(AmphimedonQueenslandica) evm.model.scaffold_17.32(AmplexidiscusFenestrafer) evm.model.scaffold_17.31(AmplexidiscusFenestrafer) evm.model.scaffold_56.108(DiscosomaSp) evm.model.scaffold_1534.1(DiscosomaSp) evm.mo…
ORTHOMCL274	46	1	Aqu2.1.23258_001(AmphimedonQueenslandica) Aqu2.1.23276_001(AmphimedonQueenslandica) Aqu2.1.18770_001(AmphimedonQueenslandica) Aqu2.1.22571_001(AmphimedonQueenslandica) Aqu2.1.27729_001(AmphimedonQueenslandica) Aqu2.1.39487_001(AmphimedonQueenslandica) Aqu2.1.24745_001(AmphimedonQueenslandica) Aqu2.1.39381_001(AmphimedonQueenslandica) Aqu2.1.32394_001(AmphimedonQueenslandica) Aqu2.1.02025_001(Amph…
ORTHOMCL275	45	11	aug_v2a.06182.t1(AcroporaDigitifera) aug_v2a.00577.t2(AcroporaDigitifera) aug_v2a.17006.t1(AcroporaDigitifera) aug_v2a.01362.t1(AcroporaDigitifera) aug_v2a.00577.t1(AcroporaDigitifera) AIPGENE6277(AiptasiaPallida) AIPGENE18556(AiptasiaPallida) AIPGENE12947(AiptasiaPallida) AIPGENE18568(AiptasiaPallida) AIPGENE6270(AiptasiaPallida) AIPGENE26243(AiptasiaPallida) AIPGENE26248(AiptasiaPallida) Aqu2.1…
ORTHOMCL276	45	8	aug_v2a.07667.t1(AcroporaDigitifera) aug_v2a.08409.t2(AcroporaDigitifera) aug_v2a.07669.t1(AcroporaDigitifera) aug_v2a.12397.t1(AcroporaDigitifera) aug_v2a.12397.t2(AcroporaDigitifera) aug_v2a.14140.t1(AcroporaDigitifera) aug_v2a.07667.t2(AcroporaDigitifera) aug_v2a.07668.t1(AcroporaDigitifera) aug_v2a.07665.t1(AcroporaDigitifera) aug_v2a.08409.t1(AcroporaDigitifera) AIPGENE21918(AiptasiaPallida)…
ORTHOMCL277	45	11	aug_v2a.19715.t1(AcroporaDigitifera) aug_v2a.22494.t1(AcroporaDigitifera) aug_v2a.13524.t1(AcroporaDigitifera) aug_v2a.22494.t2(AcroporaDigitifera) aug_v2a.08133.t1(AcroporaDigitifera) aug_v2a.08132.t1(AcroporaDigitifera) aug_v2a.22975.t1(AcroporaDigitifera) aug_v2a.22494.t3(AcroporaDigitifera) aug_v2a.21819.t1(AcroporaDigitifera) AIPGENE24648(AiptasiaPallida) AIPGENE19312(AiptasiaPallida) AIPGEN…
ORTHOMCL278	45	11	aug_v2a.03548.t1(AcroporaDigitifera) aug_v2a.11528.t1(AcroporaDigitifera) aug_v2a.09047.t1(AcroporaDigitifera) aug_v2a.06187.t1(AcroporaDigitifera) aug_v2a.20195.t1(AcroporaDigitifera) AIPGENE25606(AiptasiaPallida) AIPGENE25607(AiptasiaPallida) AIPGENE18514(AiptasiaPallida) AIPGENE18438(AiptasiaPallida) AIPGENE18593(AiptasiaPallida) Aqu2.1.37283_001(AmphimedonQueenslandica) evm.model.scaffold_108…
ORTHOMCL279	45	11	aug_v2a.08099.t1(AcroporaDigitifera) aug_v2a.01516.t1(AcroporaDigitifera) aug_v2a.06736.t1(AcroporaDigitifera) AIPGENE2258(AiptasiaPallida) AIPGENE20293(AiptasiaPallida) AIPGENE7586(AiptasiaPallida) AIPGENE8366(AiptasiaPallida) AIPGENE7585(AiptasiaPallida) Aqu2.1.37132_001(AmphimedonQueenslandica) Aqu2.1.41071_001(AmphimedonQueenslandica) evm.model.scaffold_1.9(AmplexidiscusFenestrafer) evm.model…
ORTHOMCL280	45	11	aug_v2a.03817.t1(AcroporaDigitifera) aug_v2a.14326.t1(AcroporaDigitifera) aug_v2a.05150.t1(AcroporaDigitifera) AIPGENE27258(AiptasiaPallida) AIPGENE4943(AiptasiaPallida) AIPGENE9338(AiptasiaPallida) AIPGENE9364(AiptasiaPallida) AIPGENE9365(AiptasiaPallida) AIPGENE4942(AiptasiaPallida) AIPGENE9150(AiptasiaPallida) Aqu2.1.29961_001(AmphimedonQueenslandica) Aqu2.1.29955_001(AmphimedonQueenslandica) …
ORTHOMCL281	45	10	aug_v2a.21518.t1(AcroporaDigitifera) aug_v2a.12157.t1(AcroporaDigitifera) AIPGENE15694(AiptasiaPallida) Aqu2.1.08429_001(AmphimedonQueenslandica) evm.model.scaffold_222.12(AmplexidiscusFenestrafer) evm.model.scaffold_65.22(DiscosomaSp) gi|449662019|ref|XP_004205459.1|(HydraVulgaris) gi|449691597|ref|XP_002161992.2|(HydraVulgaris) EDO40764(NematostellaVectensis) EDO27765(NematostellaVectensis) EDO…
ORTHOMCL282	45	1	Aqu2.1.19856_001(AmphimedonQueenslandica) Aqu2.1.22723_001(AmphimedonQueenslandica) Aqu2.1.34583_001(AmphimedonQueenslandica) Aqu2.1.34671_001(AmphimedonQueenslandica) Aqu2.1.12754_001(AmphimedonQueenslandica) Aqu2.1.32452_001(AmphimedonQueenslandica) Aqu2.1.42326_001(AmphimedonQueenslandica) Aqu2.1.09628_001(AmphimedonQueenslandica) Aqu2.1.29635_001(AmphimedonQueenslandica) Aqu2.1.25520_001(Amph…
ORTHOMCL283	45	1	gi|828234423|ref|XP_012566074.1|(HydraVulgaris) gi|221103806|ref|XP_002167835.1|(HydraVulgaris) gi|828233049|ref|XP_012565665.1|(HydraVulgaris) gi|449663620|ref|XP_004205774.1|(HydraVulgaris) gi|828236119|ref|XP_012566603.1|(HydraVulgaris) gi|449668955|ref|XP_004206904.1|(HydraVulgaris) gi|449669910|ref|XP_004207143.1|(HydraVulgaris) gi|449662774|ref|XP_004205607.1|(HydraVulgaris) gi|828192122|re…
ORTHOMCL284	45	2	gi|828232296|ref|XP_012565438.1|(HydraVulgaris) ML346310a(MnemiopsisLeidyi) ML234530a(MnemiopsisLeidyi) ML46421a(MnemiopsisLeidyi) ML30831a(MnemiopsisLeidyi) ML12189a(MnemiopsisLeidyi) ML154160a(MnemiopsisLeidyi) ML36961a(MnemiopsisLeidyi) ML149626a(MnemiopsisLeidyi) ML33074a(MnemiopsisLeidyi) ML458329a(MnemiopsisLeidyi) ML12181a(MnemiopsisLeidyi) ML16649a(MnemiopsisLeidyi) ML17742a(MnemiopsisLei…
ORTHOMCL285	44	9	aug_v2a.23250.t1(AcroporaDigitifera) aug_v2a.11368.t1(AcroporaDigitifera) aug_v2a.01521.t1(AcroporaDigitifera) aug_v2a.21239.t1(AcroporaDigitifera) AIPGENE15339(AiptasiaPallida) AIPGENE15364(AiptasiaPallida) AIPGENE15342(AiptasiaPallida) AIPGENE15354(AiptasiaPallida) AIPGENE15341(AiptasiaPallida) AIPGENE15337(AiptasiaPallida) AIPGENE15335(AiptasiaPallida) AIPGENE15363(AiptasiaPallida) AIPGENE1535…
ORTHOMCL286	44	7	aug_v2a.20595.t1(AcroporaDigitifera) aug_v2a.13500.t1(AcroporaDigitifera) AIPGENE16084(AiptasiaPallida) AIPGENE10801(AiptasiaPallida) AIPGENE28212(AiptasiaPallida) AIPGENE6722(AiptasiaPallida) AIPGENE22183(AiptasiaPallida) AIPGENE5052(AiptasiaPallida) evm.model.scaffold_303.2(AmplexidiscusFenestrafer) evm.model.scaffold_677.8(AmplexidiscusFenestrafer) evm.model.scaffold_894.4(AmplexidiscusFenestr…
ORTHOMCL287	44	11	aug_v2a.05938.t1(AcroporaDigitifera) aug_v2a.24610.t1(AcroporaDigitifera) aug_v2a.10649.t1(AcroporaDigitifera) aug_v2a.05939.t1(AcroporaDigitifera) AIPGENE3496(AiptasiaPallida) AIPGENE3458(AiptasiaPallida) AIPGENE148(AiptasiaPallida) AIPGENE5627(AiptasiaPallida) AIPGENE26079(AiptasiaPallida) AIPGENE3524(AiptasiaPallida) Aqu2.1.43505_001(AmphimedonQueenslandica) Aqu2.1.41160_001(AmphimedonQueensla…
ORTHOMCL288	44	10	aug_v2a.16603.t1(AcroporaDigitifera) aug_v2a.20449.t1(AcroporaDigitifera) aug_v2a.02358.t1(AcroporaDigitifera) aug_v2a.07506.t1(AcroporaDigitifera) aug_v2a.05790.t1(AcroporaDigitifera) aug_v2a.13245.t1(AcroporaDigitifera) aug_v2a.20449.t2(AcroporaDigitifera) AIPGENE669(AiptasiaPallida) AIPGENE26195(AiptasiaPallida) AIPGENE22504(AiptasiaPallida) AIPGENE3437(AiptasiaPallida) AIPGENE22476(AiptasiaPa…
ORTHOMCL289	44	11	aug_v2a.14418.t1(AcroporaDigitifera) aug_v2a.13686.t1(AcroporaDigitifera) aug_v2a.09691.t1(AcroporaDigitifera) aug_v2a.23454.t1(AcroporaDigitifera) aug_v2a.03921.t1(AcroporaDigitifera) aug_v2a.21660.t1(AcroporaDigitifera) AIPGENE16338(AiptasiaPallida) AIPGENE27015(AiptasiaPallida) AIPGENE18332(AiptasiaPallida) AIPGENE28406(AiptasiaPallida) AIPGENE13326(AiptasiaPallida) Aqu2.1.37562_001(Amphimedon…
ORTHOMCL290	44	6	AIPGENE6107(AiptasiaPallida) AIPGENE6102(AiptasiaPallida) AIPGENE26951(AiptasiaPallida) AIPGENE12882(AiptasiaPallida) AIPGENE9603(AiptasiaPallida) AIPGENE6103(AiptasiaPallida) AIPGENE14249(AiptasiaPallida) AIPGENE861(AiptasiaPallida) AIPGENE28650(AiptasiaPallida) AIPGENE862(AiptasiaPallida) AIPGENE851(AiptasiaPallida) AIPGENE848(AiptasiaPallida) AIPGENE9602(AiptasiaPallida) AIPGENE841(AiptasiaPal…
ORTHOMCL291	44	1	AIPGENE26618(AiptasiaPallida) AIPGENE24183(AiptasiaPallida) AIPGENE26470(AiptasiaPallida) AIPGENE11944(AiptasiaPallida) AIPGENE19110(AiptasiaPallida) AIPGENE27162(AiptasiaPallida) AIPGENE22588(AiptasiaPallida) AIPGENE3850(AiptasiaPallida) AIPGENE27118(AiptasiaPallida) AIPGENE1095(AiptasiaPallida) AIPGENE22602(AiptasiaPallida) AIPGENE22613(AiptasiaPallida) AIPGENE22579(AiptasiaPallida) AIPGENE1590…
ORTHOMCL292	44	2	AIPGENE20540(AiptasiaPallida) AIPGENE13488(AiptasiaPallida) AIPGENE7958(AiptasiaPallida) AIPGENE16119(AiptasiaPallida) AIPGENE10333(AiptasiaPallida) AIPGENE7032(AiptasiaPallida) AIPGENE22922(AiptasiaPallida) AIPGENE10314(AiptasiaPallida) AIPGENE17150(AiptasiaPallida) AIPGENE2417(AiptasiaPallida) AIPGENE509(AiptasiaPallida) AIPGENE19590(AiptasiaPallida) AIPGENE22898(AiptasiaPallida) AIPGENE20609(A…
ORTHOMCL293	44	3	AIPGENE19565(AiptasiaPallida) Aqu2.1.05943_001(AmphimedonQueenslandica) Aqu2.1.41712_001(AmphimedonQueenslandica) Aqu2.1.32786_001(AmphimedonQueenslandica) Aqu2.1.40559_001(AmphimedonQueenslandica) Aqu2.1.26436_001(AmphimedonQueenslandica) Aqu2.1.40400_001(AmphimedonQueenslandica) Aqu2.1.21970_001(AmphimedonQueenslandica) Aqu2.1.12814_001(AmphimedonQueenslandica) Aqu2.1.07446_001(AmphimedonQueens…
ORTHOMCL294	44	1	Aqu2.1.12115_001(AmphimedonQueenslandica) Aqu2.1.33549_001(AmphimedonQueenslandica) Aqu2.1.24815_001(AmphimedonQueenslandica) Aqu2.1.24820_001(AmphimedonQueenslandica) Aqu2.1.24811_001(AmphimedonQueenslandica) Aqu2.1.04481_001(AmphimedonQueenslandica) Aqu2.1.24821_001(AmphimedonQueenslandica) Aqu2.1.19177_001(AmphimedonQueenslandica) Aqu2.1.09180_001(AmphimedonQueenslandica) Aqu2.1.12117_001(Amph…
ORTHOMCL295	44	1	Aqu2.1.06924_001(AmphimedonQueenslandica) Aqu2.1.34048_001(AmphimedonQueenslandica) Aqu2.1.10334_001(AmphimedonQueenslandica) Aqu2.1.34047_001(AmphimedonQueenslandica) Aqu2.1.15939_001(AmphimedonQueenslandica) Aqu2.1.13031_001(AmphimedonQueenslandica) Aqu2.1.10186_001(AmphimedonQueenslandica) Aqu2.1.15938_001(AmphimedonQueenslandica) Aqu2.1.08166_001(AmphimedonQueenslandica) Aqu2.1.30612_001(Amph…
ORTHOMCL296	44	1	gi|449691409|ref|XP_004212662.1|(HydraVulgaris) gi|828236305|ref|XP_012566655.1|(HydraVulgaris) gi|828235895|ref|XP_012566537.1|(HydraVulgaris) gi|449691382|ref|XP_004212653.1|(HydraVulgaris) gi|828232945|ref|XP_012565630.1|(HydraVulgaris) gi|449693107|ref|XP_004213304.1|(HydraVulgaris) gi|828233974|ref|XP_012565935.1|(HydraVulgaris) gi|449676882|ref|XP_002155304.2|(HydraVulgaris) gi|828235334|re…
ORTHOMCL297	44	1	ML20151a(MnemiopsisLeidyi) ML30702a(MnemiopsisLeidyi) ML49851a(MnemiopsisLeidyi) ML32251a(MnemiopsisLeidyi) ML311636a(MnemiopsisLeidyi) ML30071a(MnemiopsisLeidyi) ML36081a(MnemiopsisLeidyi) ML40231a(MnemiopsisLeidyi) ML43781a(MnemiopsisLeidyi) ML015114a(MnemiopsisLeidyi) ML49521a(MnemiopsisLeidyi) ML47554a(MnemiopsisLeidyi) ML01609a(MnemiopsisLeidyi) ML21541a(MnemiopsisLeidyi) ML01486a(Mnemiopsis…
ORTHOMCL298	43	4	aug_v2a.15546.t1(AcroporaDigitifera) aug_v2a.04135.t1(AcroporaDigitifera) aug_v2a.13535.t1(AcroporaDigitifera) aug_v2a.02735.t1(AcroporaDigitifera) aug_v2a.18146.t1(AcroporaDigitifera) aug_v2a.08785.t1(AcroporaDigitifera) aug_v2a.17073.t1(AcroporaDigitifera) aug_v2a.03653.t1(AcroporaDigitifera) aug_v2a.06728.t1(AcroporaDigitifera) aug_v2a.03310.t1(AcroporaDigitifera) aug_v2a.21981.t1(AcroporaDigi…
ORTHOMCL299	43	11	aug_v2a.17169.t1(AcroporaDigitifera) aug_v2a.07092.t1(AcroporaDigitifera) aug_v2a.02422.t1(AcroporaDigitifera) aug_v2a.22736.t1(AcroporaDigitifera) AIPGENE7247(AiptasiaPallida) AIPGENE15678(AiptasiaPallida) AIPGENE15677(AiptasiaPallida) AIPGENE19459(AiptasiaPallida) AIPGENE20592(AiptasiaPallida) AIPGENE20563(AiptasiaPallida) Aqu2.1.02379_001(AmphimedonQueenslandica) Aqu2.1.36462_001(AmphimedonQue…
ORTHOMCL300	43	9	aug_v2a.24320.t1(AcroporaDigitifera) aug_v2a.11553.t1(AcroporaDigitifera) aug_v2a.01251.t1(AcroporaDigitifera) aug_v2a.22733.t1(AcroporaDigitifera) aug_v2a.19002.t1(AcroporaDigitifera) aug_v2a.18663.t1(AcroporaDigitifera) aug_v2a.18484.t1(AcroporaDigitifera) aug_v2a.10860.t1(AcroporaDigitifera) aug_v2a.20438.t1(AcroporaDigitifera) AIPGENE21958(AiptasiaPallida) AIPGENE26813(AiptasiaPallida) Aqu2.1…
ORTHOMCL301	43	9	aug_v2a.09347.t1(AcroporaDigitifera) aug_v2a.11783.t1(AcroporaDigitifera) aug_v2a.11857.t1(AcroporaDigitifera) aug_v2a.00785.t1(AcroporaDigitifera) aug_v2a.07696.t1(AcroporaDigitifera) aug_v2a.18677.t1(AcroporaDigitifera) AIPGENE291(AiptasiaPallida) AIPGENE16891(AiptasiaPallida) AIPGENE29225(AiptasiaPallida) AIPGENE14775(AiptasiaPallida) AIPGENE2217(AiptasiaPallida) AIPGENE10622(AiptasiaPallida) …
ORTHOMCL302	43	11	aug_v2a.08585.t1(AcroporaDigitifera) aug_v2a.19426.t2(AcroporaDigitifera) aug_v2a.01491.t1(AcroporaDigitifera) aug_v2a.15211.t1(AcroporaDigitifera) aug_v2a.15360.t1(AcroporaDigitifera) aug_v2a.06825.t1(AcroporaDigitifera) AIPGENE12170(AiptasiaPallida) AIPGENE12062(AiptasiaPallida) AIPGENE11713(AiptasiaPallida) AIPGENE12061(AiptasiaPallida) AIPGENE1369(AiptasiaPallida) Aqu2.1.24986_001(AmphimedonQ…
ORTHOMCL303	43	10	aug_v2a.17011.t1(AcroporaDigitifera) aug_v2a.03844.t1(AcroporaDigitifera) AIPGENE21234(AiptasiaPallida) AIPGENE13148(AiptasiaPallida) AIPGENE7692(AiptasiaPallida) AIPGENE13582(AiptasiaPallida) Aqu2.1.31907_001(AmphimedonQueenslandica) Aqu2.1.37170_001(AmphimedonQueenslandica) Aqu2.1.43577_001(AmphimedonQueenslandica) Aqu2.1.44103_001(AmphimedonQueenslandica) evm.model.scaffold_65.26(Amplexidiscus…
ORTHOMCL304	43	1	Aqu2.1.24479_001(AmphimedonQueenslandica) Aqu2.1.08381_001(AmphimedonQueenslandica) Aqu2.1.40479_001(AmphimedonQueenslandica) Aqu2.1.36647_001(AmphimedonQueenslandica) Aqu2.1.18547_001(AmphimedonQueenslandica) Aqu2.1.38906_001(AmphimedonQueenslandica) Aqu2.1.40477_001(AmphimedonQueenslandica) Aqu2.1.15775_001(AmphimedonQueenslandica) Aqu2.1.38079_001(AmphimedonQueenslandica) Aqu2.1.34963_001(Amph…
ORTHOMCL305	43	1	gi|449693169|ref|XP_004213333.1|(HydraVulgaris) gi|449693181|ref|XP_004213339.1|(HydraVulgaris) gi|449692701|ref|XP_004213138.1|(HydraVulgaris) gi|449692004|ref|XP_004212874.1|(HydraVulgaris) gi|449692699|ref|XP_004213137.1|(HydraVulgaris) gi|449692628|ref|XP_004213109.1|(HydraVulgaris) gi|828230443|ref|XP_012564864.1|(HydraVulgaris) gi|449687042|ref|XP_004211336.1|(HydraVulgaris) gi|449683536|re…
ORTHOMCL306	43	1	ML451323a(MnemiopsisLeidyi) ML30591a(MnemiopsisLeidyi) ML279822a(MnemiopsisLeidyi) ML38171a(MnemiopsisLeidyi) ML00644a(MnemiopsisLeidyi) ML44903a(MnemiopsisLeidyi) ML32996a(MnemiopsisLeidyi) ML310318a(MnemiopsisLeidyi) ML409411a(MnemiopsisLeidyi) ML15511a(MnemiopsisLeidyi) ML01057a(MnemiopsisLeidyi) ML03446a(MnemiopsisLeidyi) ML028014a(MnemiopsisLeidyi) ML003221a(MnemiopsisLeidyi) ML04388a(Mnemio…
ORTHOMCL307	42	11	aug_v2a.22356.t1(AcroporaDigitifera) aug_v2a.02165.t1(AcroporaDigitifera) aug_v2a.16580.t1(AcroporaDigitifera) aug_v2a.02168.t1(AcroporaDigitifera) aug_v2a.07422.t2(AcroporaDigitifera) AIPGENE8164(AiptasiaPallida) AIPGENE17423(AiptasiaPallida) AIPGENE13729(AiptasiaPallida) AIPGENE13692(AiptasiaPallida) Aqu2.1.39971_001(AmphimedonQueenslandica) Aqu2.1.28087_001(AmphimedonQueenslandica) Aqu2.1.2278…
ORTHOMCL308	42	11	aug_v2a.09476.t1(AcroporaDigitifera) aug_v2a.07194.t1(AcroporaDigitifera) aug_v2a.08269.t1(AcroporaDigitifera) aug_v2a.18504.t1(AcroporaDigitifera) aug_v2a.00521.t1(AcroporaDigitifera) AIPGENE18195(AiptasiaPallida) AIPGENE3454(AiptasiaPallida) AIPGENE8376(AiptasiaPallida) AIPGENE2617(AiptasiaPallida) AIPGENE18197(AiptasiaPallida) Aqu2.1.37851_001(AmphimedonQueenslandica) Aqu2.1.04346_001(Amphimed…
ORTHOMCL309	42	11	aug_v2a.17137.t1(AcroporaDigitifera) aug_v2a.17100.t1(AcroporaDigitifera) aug_v2a.18221.t1(AcroporaDigitifera) aug_v2a.11099.t1(AcroporaDigitifera) aug_v2a.11798.t1(AcroporaDigitifera) aug_v2a.05172.t1(AcroporaDigitifera) aug_v2a.12025.t1(AcroporaDigitifera) aug_v2a.11098.t1(AcroporaDigitifera) aug_v2a.07889.t1(AcroporaDigitifera) AIPGENE26221(AiptasiaPallida) AIPGENE2329(AiptasiaPallida) Aqu2.1.…
ORTHOMCL310	42	10	aug_v2a.13688.t1(AcroporaDigitifera) aug_v2a.05897.t1(AcroporaDigitifera) aug_v2a.07354.t1(AcroporaDigitifera) aug_v2a.05881.t1(AcroporaDigitifera) aug_v2a.13688.t2(AcroporaDigitifera) aug_v2a.11230.t1(AcroporaDigitifera) aug_v2a.05896.t1(AcroporaDigitifera) AIPGENE26791(AiptasiaPallida) AIPGENE26793(AiptasiaPallida) AIPGENE17508(AiptasiaPallida) AIPGENE26792(AiptasiaPallida) Aqu2.1.33731_001(Amp…
ORTHOMCL311	42	8	aug_v2a.17709.t1(AcroporaDigitifera) aug_v2a.16834.t1(AcroporaDigitifera) aug_v2a.16831.t1(AcroporaDigitifera) aug_v2a.02392.t1(AcroporaDigitifera) aug_v2a.02307.t1(AcroporaDigitifera) aug_v2a.16390.t1(AcroporaDigitifera) aug_v2a.19294.t2(AcroporaDigitifera) aug_v2a.15863.t1(AcroporaDigitifera) aug_v2a.19490.t1(AcroporaDigitifera) aug_v2a.09534.t1(AcroporaDigitifera) aug_v2a.19294.t1(AcroporaDigi…
ORTHOMCL312	42	10	aug_v2a.17740.t1(AcroporaDigitifera) aug_v2a.12556.t1(AcroporaDigitifera) aug_v2a.19463.t1(AcroporaDigitifera) AIPGENE24268(AiptasiaPallida) AIPGENE16012(AiptasiaPallida) AIPGENE2666(AiptasiaPallida) AIPGENE14536(AiptasiaPallida) AIPGENE2665(AiptasiaPallida) Aqu2.1.36179_001(AmphimedonQueenslandica) evm.model.scaffold_255.17(AmplexidiscusFenestrafer) evm.model.scaffold_34.8(AmplexidiscusFenestraf…
ORTHOMCL313	42	11	aug_v2a.10280.t1(AcroporaDigitifera) aug_v2a.06151.t1(AcroporaDigitifera) aug_v2a.01780.t1(AcroporaDigitifera) aug_v2a.04724.t1(AcroporaDigitifera) aug_v2a.06150.t1(AcroporaDigitifera) aug_v2a.20607.t1(AcroporaDigitifera) AIPGENE23723(AiptasiaPallida) AIPGENE23722(AiptasiaPallida) AIPGENE8405(AiptasiaPallida) Aqu2.1.28507_001(AmphimedonQueenslandica) Aqu2.1.23694_001(AmphimedonQueenslandica) evm.…
ORTHOMCL314	42	9	aug_v2a.12005.t1(AcroporaDigitifera) aug_v2a.12800.t1(AcroporaDigitifera) aug_v2a.02089.t1(AcroporaDigitifera) AIPGENE3680(AiptasiaPallida) AIPGENE2229(AiptasiaPallida) AIPGENE2222(AiptasiaPallida) AIPGENE15022(AiptasiaPallida) evm.model.scaffold_9.57(AmplexidiscusFenestrafer) evm.model.scaffold_224.10(AmplexidiscusFenestrafer) evm.model.scaffold_164.3(DiscosomaSp) evm.model.scaffold_16.115(Disco…
ORTHOMCL315	42	11	aug_v2a.14680.t1(AcroporaDigitifera) aug_v2a.15090.t1(AcroporaDigitifera) aug_v2a.06181.t1(AcroporaDigitifera) aug_v2a.00832.t1(AcroporaDigitifera) AIPGENE9663(AiptasiaPallida) AIPGENE9664(AiptasiaPallida) AIPGENE13676(AiptasiaPallida) AIPGENE17449(AiptasiaPallida) AIPGENE24130(AiptasiaPallida) Aqu2.1.24897_001(AmphimedonQueenslandica) Aqu2.1.24896_001(AmphimedonQueenslandica) evm.model.scaffold_…
ORTHOMCL316	42	11	aug_v2a.12568.t1(AcroporaDigitifera) aug_v2a.11481.t1(AcroporaDigitifera) aug_v2a.09101.t1(AcroporaDigitifera) aug_v2a.12392.t1(AcroporaDigitifera) aug_v2a.12567.t1(AcroporaDigitifera) aug_v2a.09104.t1(AcroporaDigitifera) aug_v2a.09102.t1(AcroporaDigitifera) AIPGENE25068(AiptasiaPallida) AIPGENE25067(AiptasiaPallida) AIPGENE533(AiptasiaPallida) AIPGENE25062(AiptasiaPallida) Aqu2.1.32003_001(Amphi…
ORTHOMCL317	42	11	aug_v2a.11943.t1(AcroporaDigitifera) aug_v2a.01855.t1(AcroporaDigitifera) aug_v2a.14563.t1(AcroporaDigitifera) aug_v2a.01246.t1(AcroporaDigitifera) aug_v2a.14563.t2(AcroporaDigitifera) AIPGENE22502(AiptasiaPallida) AIPGENE22501(AiptasiaPallida) AIPGENE2447(AiptasiaPallida) AIPGENE3344(AiptasiaPallida) Aqu2.1.17646_001(AmphimedonQueenslandica) Aqu2.1.00409_001(AmphimedonQueenslandica) Aqu2.1.17645…
ORTHOMCL318	42	8	aug_v2a.15276.t1(AcroporaDigitifera) aug_v2a.12631.t1(AcroporaDigitifera) aug_v2a.24130.t1(AcroporaDigitifera) aug_v2a.04934.t1(AcroporaDigitifera) AIPGENE20759(AiptasiaPallida) AIPGENE24127(AiptasiaPallida) AIPGENE9111(AiptasiaPallida) AIPGENE24172(AiptasiaPallida) AIPGENE24196(AiptasiaPallida) evm.model.scaffold_741.3(AmplexidiscusFenestrafer) evm.model.scaffold_240.6(AmplexidiscusFenestrafer) …
ORTHOMCL319	42	1	Aqu2.1.13822_001(AmphimedonQueenslandica) Aqu2.1.24620_001(AmphimedonQueenslandica) Aqu2.1.09958_001(AmphimedonQueenslandica) Aqu2.1.03028_001(AmphimedonQueenslandica) Aqu2.1.24622_001(AmphimedonQueenslandica) Aqu2.1.15644_001(AmphimedonQueenslandica) Aqu2.1.09957_001(AmphimedonQueenslandica) Aqu2.1.43928_001(AmphimedonQueenslandica) Aqu2.1.17983_001(AmphimedonQueenslandica) Aqu2.1.13823_001(Amph…
ORTHOMCL320	42	1	Aqu2.1.14370_001(AmphimedonQueenslandica) Aqu2.1.11859_001(AmphimedonQueenslandica) Aqu2.1.15365_001(AmphimedonQueenslandica) Aqu2.1.11860_001(AmphimedonQueenslandica) Aqu2.1.18786_001(AmphimedonQueenslandica) Aqu2.1.04756_001(AmphimedonQueenslandica) Aqu2.1.18785_001(AmphimedonQueenslandica) Aqu2.1.01524_001(AmphimedonQueenslandica) Aqu2.1.13380_001(AmphimedonQueenslandica) Aqu2.1.02910_001(Amph…
ORTHOMCL321	42	1	Aqu2.1.21893_001(AmphimedonQueenslandica) Aqu2.1.01942_001(AmphimedonQueenslandica) Aqu2.1.16395_001(AmphimedonQueenslandica) Aqu2.1.29431_001(AmphimedonQueenslandica) Aqu2.1.31203_001(AmphimedonQueenslandica) Aqu2.1.09813_001(AmphimedonQueenslandica) Aqu2.1.09814_001(AmphimedonQueenslandica) Aqu2.1.13706_001(AmphimedonQueenslandica) Aqu2.1.08458_001(AmphimedonQueenslandica) Aqu2.1.16391_001(Amph…
ORTHOMCL322	42	1	gi|828191747|ref|XP_012557803.1|(HydraVulgaris) gi|828234126|ref|XP_012565986.1|(HydraVulgaris) gi|828233200|ref|XP_012565706.1|(HydraVulgaris) gi|828197821|ref|XP_012554023.1|(HydraVulgaris) gi|828234555|ref|XP_012566128.1|(HydraVulgaris) gi|828233753|ref|XP_012565866.1|(HydraVulgaris) gi|828211803|ref|XP_012558779.1|(HydraVulgaris) gi|828216532|ref|XP_012560348.1|(HydraVulgaris) gi|828193858|re…
ORTHOMCL323	42	2	gi|828206088|ref|XP_012556833.1|(HydraVulgaris) gi|828210156|ref|XP_012558211.1|(HydraVulgaris) gi|828221778|ref|XP_012562065.1|(HydraVulgaris) gi|828217811|ref|XP_012560770.1|(HydraVulgaris) gi|828197425|ref|XP_012553887.1|(HydraVulgaris) gi|828194708|ref|XP_012566720.1|(HydraVulgaris) gi|828206787|ref|XP_012557067.1|(HydraVulgaris) gi|828213539|ref|XP_012559342.1|(HydraVulgaris) gi|828223342|re…
ORTHOMCL324	42	3	ofav_00026763-RA|>ofav_00026763-RA|>ofav_00026763-RA|>ofav_00026763-RA|>ofav_00026763-RA(OrbicellaFaveolata) pdam_00015213-RA(PocilloporaDamicornis) Spis17386(StylophoraPistillata) Spis5454(StylophoraPistillata) Spis2795(StylophoraPistillata) Spis24495(StylophoraPistillata) Spis18819(StylophoraPistillata) Spis21833(StylophoraPistillata) Spis1782(StylophoraPistillata) Spis23341(StylophoraPistillat…
ORTHOMCL325	41	11	aug_v2a.11706.t1_aug_v2a.11707.t1_aug_v2a.11706.t1_aug_v2a.11707.t1_aug_v2a.11706.t1_aug_v2a.11707.t1_aug_v2a.11707.t1_aug_v2a.11707.t1_aug_v2a.11706.t1_aug_v2a.11707.t1_aug_v2a.11707.t1_aug_v2a.11707(AcroporaDigitifera) aug_v2a.11706.t1_aug_v2a.11707.t1_aug_v2a.11706.t1_aug_v2a.11707.t1_aug_v2a.11706.t1_aug_v2a.11707.t1_aug_v2a.11706.t1_aug_v2a.11707.t1_aug_v2a.11707.t1_aug_v2a.11707.t1_aug_v2a.…
ORTHOMCL326	41	5	aug_v2a.22329.t1(AcroporaDigitifera) aug_v2a.16698.t1(AcroporaDigitifera) aug_v2a.00198.t1(AcroporaDigitifera) aug_v2a.09857.t1(AcroporaDigitifera) aug_v2a.23048.t1(AcroporaDigitifera) aug_v2a.03323.t1(AcroporaDigitifera) aug_v2a.02734.t1(AcroporaDigitifera) aug_v2a.23860.t3(AcroporaDigitifera) aug_v2a.16697.t1(AcroporaDigitifera) aug_v2a.23860.t4(AcroporaDigitifera) aug_v2a.16698.t2(AcroporaDigi…
ORTHOMCL327	41	11	aug_v2a.17178.t1(AcroporaDigitifera) aug_v2a.13213.t1(AcroporaDigitifera) aug_v2a.19069.t1(AcroporaDigitifera) aug_v2a.20490.t1(AcroporaDigitifera) AIPGENE22363(AiptasiaPallida) AIPGENE17113(AiptasiaPallida) AIPGENE1245(AiptasiaPallida) AIPGENE22371(AiptasiaPallida) AIPGENE1575(AiptasiaPallida) Aqu2.1.34413_001(AmphimedonQueenslandica) Aqu2.1.28936_001(AmphimedonQueenslandica) Aqu2.1.34412_001(Am…
ORTHOMCL328	41	11	aug_v2a.09602.t1(AcroporaDigitifera) aug_v2a.03011.t1(AcroporaDigitifera) aug_v2a.11170.t1(AcroporaDigitifera) aug_v2a.03009.t1(AcroporaDigitifera) aug_v2a.11170.t1.1(AcroporaDigitifera) aug_v2a.11169.t1(AcroporaDigitifera) aug_v2a.03010.t1(AcroporaDigitifera) aug_v2a.09602.t2(AcroporaDigitifera) AIPGENE6405(AiptasiaPallida) AIPGENE6406(AiptasiaPallida) AIPGENE6404(AiptasiaPallida) AIPGENE6402(Ai…
ORTHOMCL329	41	10	aug_v2a.23968.t1(AcroporaDigitifera) aug_v2a.07280.t1(AcroporaDigitifera) aug_v2a.09471.t1(AcroporaDigitifera) aug_v2a.05631.t1(AcroporaDigitifera) aug_v2a.00728.t1(AcroporaDigitifera) AIPGENE6368(AiptasiaPallida) AIPGENE11839(AiptasiaPallida) AIPGENE4783(AiptasiaPallida) AIPGENE23429(AiptasiaPallida) AIPGENE24898(AiptasiaPallida) AIPGENE18295(AiptasiaPallida) AIPGENE15286(AiptasiaPallida) AIPGEN…
ORTHOMCL330	41	9	aug_v2a.12769.t1(AcroporaDigitifera) aug_v2a.17616.t1(AcroporaDigitifera) aug_v2a.03394.t1(AcroporaDigitifera) aug_v2a.12072.t1(AcroporaDigitifera) aug_v2a.00259.t1(AcroporaDigitifera) aug_v2a.03218.t1(AcroporaDigitifera) aug_v2a.08162.t1(AcroporaDigitifera) AIPGENE23087(AiptasiaPallida) AIPGENE20280(AiptasiaPallida) AIPGENE12336(AiptasiaPallida) AIPGENE10296(AiptasiaPallida) AIPGENE24382(Aiptasi…
ORTHOMCL331	41	9	aug_v2a.23838.t1(AcroporaDigitifera) aug_v2a.07861.t1(AcroporaDigitifera) aug_v2a.00526.t1(AcroporaDigitifera) aug_v2a.22623.t1(AcroporaDigitifera) AIPGENE56(AiptasiaPallida) AIPGENE21393(AiptasiaPallida) AIPGENE11033(AiptasiaPallida) AIPGENE10871(AiptasiaPallida) AIPGENE7403(AiptasiaPallida) AIPGENE11040(AiptasiaPallida) evm.model.scaffold_417.3(AmplexidiscusFenestrafer) evm.model.scaffold_848.4…
ORTHOMCL332	41	11	aug_v2a.00904.t1(AcroporaDigitifera) aug_v2a.00903.t1(AcroporaDigitifera) aug_v2a.22491.t1(AcroporaDigitifera) aug_v2a.00903.t3(AcroporaDigitifera) aug_v2a.00902.t1(AcroporaDigitifera) aug_v2a.00903.t2(AcroporaDigitifera) AIPGENE18379(AiptasiaPallida) AIPGENE2788(AiptasiaPallida) AIPGENE18392(AiptasiaPallida) Aqu2.1.33923_001(AmphimedonQueenslandica) Aqu2.1.43951_001(AmphimedonQueenslandica) evm.…
ORTHOMCL333	41	1	Aqu2.1.31689_001(AmphimedonQueenslandica) Aqu2.1.22031_001(AmphimedonQueenslandica) Aqu2.1.18477_001(AmphimedonQueenslandica) Aqu2.1.20698_001(AmphimedonQueenslandica) Aqu2.1.21604_001(AmphimedonQueenslandica) Aqu2.1.03102_001(AmphimedonQueenslandica) Aqu2.1.14681_001(AmphimedonQueenslandica) Aqu2.1.18721_001(AmphimedonQueenslandica) Aqu2.1.26272_001(AmphimedonQueenslandica) Aqu2.1.30363_001(Amph…
ORTHOMCL334	41	1	Aqu2.1.00559_001(AmphimedonQueenslandica) Aqu2.1.20924_001(AmphimedonQueenslandica) Aqu2.1.20923_001(AmphimedonQueenslandica) Aqu2.1.32763_001(AmphimedonQueenslandica) Aqu2.1.10263_001(AmphimedonQueenslandica) Aqu2.1.14685_001(AmphimedonQueenslandica) Aqu2.1.32764_001(AmphimedonQueenslandica) Aqu2.1.11407_001(AmphimedonQueenslandica) Aqu2.1.44305_001(AmphimedonQueenslandica) Aqu2.1.20922_001(Amph…
ORTHOMCL335	41	1	Aqu2.1.44230_001(AmphimedonQueenslandica) Aqu2.1.19084_001(AmphimedonQueenslandica) Aqu2.1.32616_001(AmphimedonQueenslandica) Aqu2.1.44216_001(AmphimedonQueenslandica) Aqu2.1.14769_001(AmphimedonQueenslandica) Aqu2.1.26871_001(AmphimedonQueenslandica) Aqu2.1.22647_001(AmphimedonQueenslandica) Aqu2.1.16771_001(AmphimedonQueenslandica) Aqu2.1.44088_001(AmphimedonQueenslandica) Aqu2.1.22648_001(Amph…
ORTHOMCL336	41	2	Aqu2.1.11363_001(AmphimedonQueenslandica) Aqu2.1.10482_001(AmphimedonQueenslandica) Aqu2.1.29434_001(AmphimedonQueenslandica) Aqu2.1.14352_001(AmphimedonQueenslandica) Aqu2.1.26928_001(AmphimedonQueenslandica) Aqu2.1.26921_001(AmphimedonQueenslandica) Aqu2.1.34587_001(AmphimedonQueenslandica) Aqu2.1.27299_001(AmphimedonQueenslandica) Aqu2.1.26920_001(AmphimedonQueenslandica) Aqu2.1.10484_001(Amph…
ORTHOMCL337	41	1	Aqu2.1.05467_001(AmphimedonQueenslandica) Aqu2.1.19807_001(AmphimedonQueenslandica) Aqu2.1.26875_001(AmphimedonQueenslandica) Aqu2.1.25611_001(AmphimedonQueenslandica) Aqu2.1.24136_001(AmphimedonQueenslandica) Aqu2.1.41153_001(AmphimedonQueenslandica) Aqu2.1.02858_001(AmphimedonQueenslandica) Aqu2.1.05871_001(AmphimedonQueenslandica) Aqu2.1.27593_001(AmphimedonQueenslandica) Aqu2.1.16897_001(Amph…
ORTHOMCL338	41	1	gi|828236294|ref|XP_012566652.1|(HydraVulgaris) gi|828232993|ref|XP_012565646.1|(HydraVulgaris) gi|828216965|ref|XP_012560503.1|(HydraVulgaris) gi|828233845|ref|XP_012565898.1|(HydraVulgaris) gi|828235827|ref|XP_012566514.1|(HydraVulgaris) gi|828234582|ref|XP_012566140.1|(HydraVulgaris) gi|828235445|ref|XP_012566408.1|(HydraVulgaris) gi|828232833|ref|XP_012565597.1|(HydraVulgaris) gi|828233013|re…
ORTHOMCL339	41	2	gi|828236071|ref|XP_012566586.1|(HydraVulgaris) gi|828233518|ref|XP_012565796.1|(HydraVulgaris) gi|828189774|ref|XP_012558126.1|(HydraVulgaris) gi|828208280|ref|XP_012557597.1|(HydraVulgaris) gi|828204019|ref|XP_012556125.1|(HydraVulgaris) gi|828190348|ref|XP_012567019.1|(HydraVulgaris) gi|828194452|ref|XP_012566235.1|(HydraVulgaris) gi|828193595|ref|XP_012563723.1|(HydraVulgaris) gi|828194395|re…
ORTHOMCL340	41	1	ofav_00026091-RA|>ofav_00026091-RA|>ofav_00026091-RA|>ofav_00026091-RA|>ofav_00026091-RA(OrbicellaFaveolata) ofav_00032585-RA|>ofav_00032585-RA|>ofav_00032585-RA|>ofav_00032585-RA|>ofav_00032585-RA(OrbicellaFaveolata) ofav_00035206-RA|>ofav_00035206-RA|>ofav_00035206-RA|>ofav_00035206-RA|>ofav_00035206-RA(OrbicellaFaveolata) ofav_00036579-RA|>ofav_00036579-RA|>ofav_00036579-RA|>ofav_00036579-RA|>…
ORTHOMCL341	41	2	ofav_00010382-RA|>ofav_00010382-RA|>ofav_00010382-RA|>ofav_00010382-RA|>ofav_00010382-RA(OrbicellaFaveolata) ofav_00014218-RA|>ofav_00014218-RA|>ofav_00014218-RA|>ofav_00014218-RA|>ofav_00014218-RA(OrbicellaFaveolata) ofav_00020975-RA|>ofav_00020975-RA|>ofav_00020975-RA|>ofav_00020975-RA|>ofav_00020975-RA(OrbicellaFaveolata) ofav_00009065-RA|>ofav_00009065-RA|>ofav_00009065-RA|>ofav_00009065-RA|>…
ORTHOMCL342	41	1	ofav_00032760-RA|>ofav_00032760-RA|>ofav_00032760-RA|>ofav_00032760-RA|>ofav_00032760-RA(OrbicellaFaveolata) ofav_00029879-RA|>ofav_00029879-RA|>ofav_00029879-RA|>ofav_00029879-RA|>ofav_00029879-RA(OrbicellaFaveolata) ofav_00021035-RA|>ofav_00021035-RA|>ofav_00021035-RA|>ofav_00021035-RA|>ofav_00021035-RA(OrbicellaFaveolata) ofav_00022502-RA|>ofav_00022502-RA|>ofav_00022502-RA|>ofav_00022502-RA|>…
ORTHOMCL343	41	2	ofav_00035398-RA|>ofav_00035398-RA|>ofav_00035398-RA|>ofav_00035398-RA|>ofav_00035398-RA(OrbicellaFaveolata) ofav_00035417-RA|>ofav_00035417-RA|>ofav_00035417-RA|>ofav_00035417-RA|>ofav_00035417-RA(OrbicellaFaveolata) ofav_00031359-RA|>ofav_00031359-RA|>ofav_00031359-RA|>ofav_00031359-RA|>ofav_00031359-RA(OrbicellaFaveolata) ofav_00035395-RA|>ofav_00035395-RA|>ofav_00035395-RA|>ofav_00035395-RA|>…
ORTHOMCL344	40	11	aug_v2a.16779.t1(AcroporaDigitifera) aug_v2a.14015.t1(AcroporaDigitifera) AIPGENE1409(AiptasiaPallida) AIPGENE12306(AiptasiaPallida) AIPGENE25994(AiptasiaPallida) AIPGENE23503(AiptasiaPallida) AIPGENE17483(AiptasiaPallida) AIPGENE9350(AiptasiaPallida) AIPGENE1401(AiptasiaPallida) AIPGENE1416(AiptasiaPallida) AIPGENE13197(AiptasiaPallida) AIPGENE12340(AiptasiaPallida) Aqu2.1.26095_001(AmphimedonQu…
ORTHOMCL345	40	11	aug_v2a.19082.t1.1(AcroporaDigitifera) aug_v2a.14609.t1(AcroporaDigitifera) aug_v2a.11969.t1(AcroporaDigitifera) aug_v2a.19082.t1(AcroporaDigitifera) AIPGENE13145(AiptasiaPallida) AIPGENE26850(AiptasiaPallida) AIPGENE24152(AiptasiaPallida) AIPGENE7258(AiptasiaPallida) Aqu2.1.43637_001(AmphimedonQueenslandica) Aqu2.1.33392_001(AmphimedonQueenslandica) Aqu2.1.39122_001(AmphimedonQueenslandica) Aqu2…
ORTHOMCL346	40	11	aug_v2a.23279.t1(AcroporaDigitifera) aug_v2a.11869.t1(AcroporaDigitifera) aug_v2a.14082.t1(AcroporaDigitifera) aug_v2a.10751.t1(AcroporaDigitifera) aug_v2a.20763.t1(AcroporaDigitifera) AIPGENE18182(AiptasiaPallida) AIPGENE18180(AiptasiaPallida) AIPGENE6579(AiptasiaPallida) AIPGENE4601(AiptasiaPallida) AIPGENE6580(AiptasiaPallida) Aqu2.1.37737_001(AmphimedonQueenslandica) Aqu2.1.35521_001(Amphimed…
ORTHOMCL347	40	11	aug_v2a.13775.t1(AcroporaDigitifera) aug_v2a.17594.t1(AcroporaDigitifera) aug_v2a.19049.t1(AcroporaDigitifera) aug_v2a.11418.t1(AcroporaDigitifera) aug_v2a.22604.t1(AcroporaDigitifera) AIPGENE8383(AiptasiaPallida) AIPGENE1611(AiptasiaPallida) AIPGENE13055(AiptasiaPallida) AIPGENE9824(AiptasiaPallida) Aqu2.1.32860_001(AmphimedonQueenslandica) Aqu2.1.19237_001(AmphimedonQueenslandica) Aqu2.1.37426_…
ORTHOMCL348	40	11	aug_v2a.16699.t1(AcroporaDigitifera) aug_v2a.06681.t1(AcroporaDigitifera) aug_v2a.05858.t1(AcroporaDigitifera) aug_v2a.06681.t2(AcroporaDigitifera) aug_v2a.20230.t1(AcroporaDigitifera) aug_v2a.23608.t1(AcroporaDigitifera) aug_v2a.06681.t3(AcroporaDigitifera) AIPGENE3056(AiptasiaPallida) AIPGENE26786(AiptasiaPallida) AIPGENE3217(AiptasiaPallida) AIPGENE3055(AiptasiaPallida) AIPGENE18736(AiptasiaPa…
ORTHOMCL349	40	11	aug_v2a.12559.t1(AcroporaDigitifera) AIPGENE2478(AiptasiaPallida) Aqu2.1.39745_001(AmphimedonQueenslandica) evm.model.scaffold_89.40(AmplexidiscusFenestrafer) evm.model.scaffold_47.84(DiscosomaSp) gi|828219577|ref|XP_012561343.1|(HydraVulgaris) ML02802a(MnemiopsisLeidyi) ML07809a(MnemiopsisLeidyi) ML021141a(MnemiopsisLeidyi) ML003263a(MnemiopsisLeidyi) ML08038a(MnemiopsisLeidyi) ML07302a(Mnemiops…
ORTHOMCL350	40	4	AIPGENE25479(AiptasiaPallida) AIPGENE8685(AiptasiaPallida) AIPGENE12849(AiptasiaPallida) AIPGENE4119(AiptasiaPallida) Aqu2.1.34572_001(AmphimedonQueenslandica) Aqu2.1.32799_001(AmphimedonQueenslandica) Aqu2.1.10892_001(AmphimedonQueenslandica) Aqu2.1.37324_001(AmphimedonQueenslandica) Aqu2.1.26362_001(AmphimedonQueenslandica) Aqu2.1.35676_001(AmphimedonQueenslandica) Aqu2.1.44363_001(AmphimedonQu…
ORTHOMCL351	40	1	Aqu2.1.19386_001(AmphimedonQueenslandica) Aqu2.1.39572_001(AmphimedonQueenslandica) Aqu2.1.09972_001(AmphimedonQueenslandica) Aqu2.1.06673_001(AmphimedonQueenslandica) Aqu2.1.05086_001(AmphimedonQueenslandica) Aqu2.1.14975_001(AmphimedonQueenslandica) Aqu2.1.05882_001(AmphimedonQueenslandica) Aqu2.1.20299_001(AmphimedonQueenslandica) Aqu2.1.10289_001(AmphimedonQueenslandica) Aqu2.1.13447_001(Amph…
ORTHOMCL352	40	1	Aqu2.1.12706_001(AmphimedonQueenslandica) Aqu2.1.28572_001(AmphimedonQueenslandica) Aqu2.1.28576_001(AmphimedonQueenslandica) Aqu2.1.03176_001(AmphimedonQueenslandica) Aqu2.1.03755_001(AmphimedonQueenslandica) Aqu2.1.44168_001(AmphimedonQueenslandica) Aqu2.1.18817_001(AmphimedonQueenslandica) Aqu2.1.34775_001(AmphimedonQueenslandica) Aqu2.1.06252_001(AmphimedonQueenslandica) Aqu2.1.44064_001(Amph…
ORTHOMCL353	40	1	Aqu2.1.11977_001(AmphimedonQueenslandica) Aqu2.1.12390_001(AmphimedonQueenslandica) Aqu2.1.11129_001(AmphimedonQueenslandica) Aqu2.1.17978_001(AmphimedonQueenslandica) Aqu2.1.22316_001(AmphimedonQueenslandica) Aqu2.1.13947_001(AmphimedonQueenslandica) Aqu2.1.36600_001(AmphimedonQueenslandica) Aqu2.1.03968_001(AmphimedonQueenslandica) Aqu2.1.14277_001(AmphimedonQueenslandica) Aqu2.1.13948_001(Amph…
ORTHOMCL354	40	1	EDO33115(NematostellaVectensis) EDO29181(NematostellaVectensis) EDO30002(NematostellaVectensis) EDO30616(NematostellaVectensis) EDO26428(NematostellaVectensis) EDO33887(NematostellaVectensis) EDO32986(NematostellaVectensis) EDO30925(NematostellaVectensis) EDO33881(NematostellaVectensis) EDO32993(NematostellaVectensis) EDO29333(NematostellaVectensis) EDO27454(NematostellaVectensis) EDO45802(Nemato…
ORTHOMCL355	39	10	aug_v2a.00213.t1(AcroporaDigitifera) aug_v2a.18414.t1(AcroporaDigitifera) aug_v2a.14337.t1(AcroporaDigitifera) aug_v2a.13177.t1(AcroporaDigitifera) aug_v2a.23809.t1(AcroporaDigitifera) aug_v2a.13239.t1(AcroporaDigitifera) aug_v2a.13238.t1(AcroporaDigitifera) AIPGENE9031(AiptasiaPallida) AIPGENE5001(AiptasiaPallida) AIPGENE21276(AiptasiaPallida) AIPGENE11239(AiptasiaPallida) AIPGENE1711(AiptasiaPa…
ORTHOMCL356	39	2	aug_v2a.22853.t1(AcroporaDigitifera) aug_v2a.00018.t1(AcroporaDigitifera) aug_v2a.19250.t1(AcroporaDigitifera) aug_v2a.23230.t1(AcroporaDigitifera) aug_v2a.19251.t1(AcroporaDigitifera) aug_v2a.21885.t1(AcroporaDigitifera) aug_v2a.12898.t1(AcroporaDigitifera) aug_v2a.14030.t1(AcroporaDigitifera) aug_v2a.03143.t1(AcroporaDigitifera) aug_v2a.08633.t1(AcroporaDigitifera) aug_v2a.19374.t1(AcroporaDigi…
ORTHOMCL357	39	11	aug_v2a.22941.t1(AcroporaDigitifera) aug_v2a.20443.t2(AcroporaDigitifera) aug_v2a.08681.t1(AcroporaDigitifera) aug_v2a.20443.t1(AcroporaDigitifera) AIPGENE14823(AiptasiaPallida) AIPGENE14824(AiptasiaPallida) AIPGENE23350(AiptasiaPallida) AIPGENE23861(AiptasiaPallida) AIPGENE14822(AiptasiaPallida) Aqu2.1.34902_001(AmphimedonQueenslandica) Aqu2.1.43670_001(AmphimedonQueenslandica) Aqu2.1.02521_001(…
ORTHOMCL358	39	11	aug_v2a.08170.t1(AcroporaDigitifera) aug_v2a.10163.t1(AcroporaDigitifera) aug_v2a.10159.t1(AcroporaDigitifera) aug_v2a.10165.t1(AcroporaDigitifera) aug_v2a.00500.t1(AcroporaDigitifera) aug_v2a.10161.t1(AcroporaDigitifera) aug_v2a.18960.t1(AcroporaDigitifera) aug_v2a.08169.t1(AcroporaDigitifera) AIPGENE5719(AiptasiaPallida) AIPGENE25073(AiptasiaPallida) AIPGENE25079(AiptasiaPallida) AIPGENE3853(Ai…
ORTHOMCL359	39	10	aug_v2a.19493.t1(AcroporaDigitifera) aug_v2a.10901.t1(AcroporaDigitifera) aug_v2a.24246.t1(AcroporaDigitifera) aug_v2a.24244.t1(AcroporaDigitifera) AIPGENE22065(AiptasiaPallida) AIPGENE12251(AiptasiaPallida) AIPGENE12316(AiptasiaPallida) AIPGENE12310(AiptasiaPallida) AIPGENE8159(AiptasiaPallida) Aqu2.1.38333_001(AmphimedonQueenslandica) Aqu2.1.35142_001(AmphimedonQueenslandica) Aqu2.1.23484_001(A…
ORTHOMCL360	39	11	aug_v2a.17321.t1(AcroporaDigitifera) aug_v2a.09978.t1(AcroporaDigitifera) aug_v2a.24494.t1(AcroporaDigitifera) AIPGENE24058(AiptasiaPallida) AIPGENE25453(AiptasiaPallida) AIPGENE25445(AiptasiaPallida) Aqu2.1.31404_001(AmphimedonQueenslandica) Aqu2.1.17049_001(AmphimedonQueenslandica) Aqu2.1.05674_001(AmphimedonQueenslandica) Aqu2.1.38491_001(AmphimedonQueenslandica) evm.model.scaffold_388.12(Ampl…
ORTHOMCL361	39	11	aug_v2a.07411.t1(AcroporaDigitifera) aug_v2a.00519.t1(AcroporaDigitifera) aug_v2a.11304.t1(AcroporaDigitifera) aug_v2a.16423.t1(AcroporaDigitifera) aug_v2a.21828.t1(AcroporaDigitifera) AIPGENE8790(AiptasiaPallida) AIPGENE21462(AiptasiaPallida) AIPGENE6851(AiptasiaPallida) AIPGENE6852(AiptasiaPallida) AIPGENE6858(AiptasiaPallida) Aqu2.1.27550_001(AmphimedonQueenslandica) Aqu2.1.27418_001(Amphimedo…
ORTHOMCL362	39	11	aug_v2a.09434.t1(AcroporaDigitifera) aug_v2a.16886.t1(AcroporaDigitifera) aug_v2a.01318.t1(AcroporaDigitifera) AIPGENE13724(AiptasiaPallida) AIPGENE588(AiptasiaPallida) AIPGENE25827(AiptasiaPallida) AIPGENE3337(AiptasiaPallida) AIPGENE13655(AiptasiaPallida) Aqu2.1.43299_001(AmphimedonQueenslandica) Aqu2.1.43607_001(AmphimedonQueenslandica) evm.model.scaffold_1438.1(AmplexidiscusFenestrafer) evm.m…
ORTHOMCL363	39	10	aug_v2a.24547.t1(AcroporaDigitifera) aug_v2a.13154.t1(AcroporaDigitifera) AIPGENE16619(AiptasiaPallida) AIPGENE27216(AiptasiaPallida) AIPGENE24231(AiptasiaPallida) evm.model.scaffold_948.3(AmplexidiscusFenestrafer) evm.model.scaffold_849.1(AmplexidiscusFenestrafer) evm.model.scaffold_100.14(AmplexidiscusFenestrafer) evm.model.scaffold_7.175(DiscosomaSp) gi|221114566|ref|XP_002160774.1|(HydraVulga…
ORTHOMCL364	39	11	aug_v2a.10249.t1(AcroporaDigitifera) aug_v2a.19293.t1(AcroporaDigitifera) aug_v2a.10249.t2(AcroporaDigitifera) AIPGENE28677(AiptasiaPallida) AIPGENE3918(AiptasiaPallida) AIPGENE26536(AiptasiaPallida) Aqu2.1.29994_001(AmphimedonQueenslandica) evm.model.scaffold_45.6(AmplexidiscusFenestrafer) evm.model.scaffold_59.40(AmplexidiscusFenestrafer) evm.model.scaffold_106.36(AmplexidiscusFenestrafer) evm.…
ORTHOMCL365	39	10	aug_v2a.14473.t1(AcroporaDigitifera) aug_v2a.09920.t1(AcroporaDigitifera) aug_v2a.10653.t1(AcroporaDigitifera) aug_v2a.00491.t1(AcroporaDigitifera) aug_v2a.20315.t1(AcroporaDigitifera) AIPGENE21097(AiptasiaPallida) AIPGENE26397(AiptasiaPallida) AIPGENE26430(AiptasiaPallida) AIPGENE26444(AiptasiaPallida) AIPGENE21096(AiptasiaPallida) Aqu2.1.40777_001(AmphimedonQueenslandica) Aqu2.1.40778_001(Amphi…
ORTHOMCL366	39	11	aug_v2a.12560.t1(AcroporaDigitifera) aug_v2a.10380.t1(AcroporaDigitifera) aug_v2a.08734.t1(AcroporaDigitifera) aug_v2a.18981.t1(AcroporaDigitifera) AIPGENE25808(AiptasiaPallida) AIPGENE354(AiptasiaPallida) AIPGENE21443(AiptasiaPallida) AIPGENE21442(AiptasiaPallida) AIPGENE345(AiptasiaPallida) Aqu2.1.42135_001(AmphimedonQueenslandica) Aqu2.1.30827_001(AmphimedonQueenslandica) Aqu2.1.09020_001(Amph…
ORTHOMCL367	39	10	aug_v2a.15141.t1(AcroporaDigitifera) aug_v2a.08675.t1(AcroporaDigitifera) AIPGENE29114(AiptasiaPallida) Aqu2.1.36762_001(AmphimedonQueenslandica) evm.model.scaffold_195.15(AmplexidiscusFenestrafer) evm.model.scaffold_5.24(AmplexidiscusFenestrafer) evm.model.scaffold_156.7(AmplexidiscusFenestrafer) evm.model.scaffold_103.3(AmplexidiscusFenestrafer) evm.model.scaffold_5.21(DiscosomaSp) evm.model.sc…
ORTHOMCL368	39	9	aug_v2a.15861.t1(AcroporaDigitifera) aug_v2a.24283.t1(AcroporaDigitifera) aug_v2a.23440.t1(AcroporaDigitifera) aug_v2a.06802.t1(AcroporaDigitifera) aug_v2a.10104.t1(AcroporaDigitifera) AIPGENE17282(AiptasiaPallida) AIPGENE25469(AiptasiaPallida) AIPGENE1563(AiptasiaPallida) AIPGENE24499(AiptasiaPallida) AIPGENE25470(AiptasiaPallida) AIPGENE3875(AiptasiaPallida) AIPGENE7009(AiptasiaPallida) AIPGENE…
ORTHOMCL369	39	11	aug_v2a.09653.t1(AcroporaDigitifera) aug_v2a.01535.t1(AcroporaDigitifera) aug_v2a.04703.t1(AcroporaDigitifera) AIPGENE13599(AiptasiaPallida) AIPGENE1577(AiptasiaPallida) AIPGENE990(AiptasiaPallida) AIPGENE15190(AiptasiaPallida) AIPGENE13598(AiptasiaPallida) Aqu2.1.37958_001(AmphimedonQueenslandica) Aqu2.1.38552_001(AmphimedonQueenslandica) evm.model.scaffold_55.37(AmplexidiscusFenestrafer) evm.mo…
ORTHOMCL370	39	8	aug_v2a.10857.t1(AcroporaDigitifera) aug_v2a.03772.t1(AcroporaDigitifera) aug_v2a.01066.t1(AcroporaDigitifera) AIPGENE6781(AiptasiaPallida) AIPGENE8421(AiptasiaPallida) AIPGENE28448(AiptasiaPallida) AIPGENE13468(AiptasiaPallida) AIPGENE12369(AiptasiaPallida) AIPGENE10253(AiptasiaPallida) evm.model.scaffold_966.3(AmplexidiscusFenestrafer) evm.model.scaffold_440.8(AmplexidiscusFenestrafer) evm.mode…
ORTHOMCL371	39	11	aug_v2a.13194.t1(AcroporaDigitifera) aug_v2a.24263.t1(AcroporaDigitifera) aug_v2a.03399.t1(AcroporaDigitifera) AIPGENE8601(AiptasiaPallida) AIPGENE12174(AiptasiaPallida) AIPGENE8108(AiptasiaPallida) Aqu2.1.38090_001(AmphimedonQueenslandica) Aqu2.1.36580_001(AmphimedonQueenslandica) Aqu2.1.07227_001(AmphimedonQueenslandica) Aqu2.1.38092_001(AmphimedonQueenslandica) Aqu2.1.11531_001(AmphimedonQueen…
ORTHOMCL372	39	7	aug_v2a.19957.t1(AcroporaDigitifera) AIPGENE12735(AiptasiaPallida) AIPGENE23394(AiptasiaPallida) AIPGENE13330(AiptasiaPallida) AIPGENE23045(AiptasiaPallida) AIPGENE29175(AiptasiaPallida) AIPGENE26016(AiptasiaPallida) AIPGENE18777(AiptasiaPallida) evm.model.scaffold_818.4(AmplexidiscusFenestrafer) evm.model.scaffold_603.4(AmplexidiscusFenestrafer) evm.model.scaffold_57.11(AmplexidiscusFenestrafer)…
ORTHOMCL373	39	2	Aqu2.1.28405_001(AmphimedonQueenslandica) Aqu2.1.39429_001(AmphimedonQueenslandica) Aqu2.1.02764_001(AmphimedonQueenslandica) Aqu2.1.12454_001(AmphimedonQueenslandica) Aqu2.1.24097_001(AmphimedonQueenslandica) Aqu2.1.11738_001(AmphimedonQueenslandica) Aqu2.1.31523_001(AmphimedonQueenslandica) Aqu2.1.25717_001(AmphimedonQueenslandica) Aqu2.1.12462_001(AmphimedonQueenslandica) Aqu2.1.31656_001(Amph…
ORTHOMCL374	39	1	Aqu2.1.03787_001(AmphimedonQueenslandica) Aqu2.1.12349_001(AmphimedonQueenslandica) Aqu2.1.41124_001(AmphimedonQueenslandica) Aqu2.1.09354_001(AmphimedonQueenslandica) Aqu2.1.33614_001(AmphimedonQueenslandica) Aqu2.1.30804_001(AmphimedonQueenslandica) Aqu2.1.33617_001(AmphimedonQueenslandica) Aqu2.1.33615_001(AmphimedonQueenslandica) Aqu2.1.22205_001(AmphimedonQueenslandica) Aqu2.1.19096_001(Amph…
ORTHOMCL375	39	3	Aqu2.1.26560_001(AmphimedonQueenslandica) Aqu2.1.14139_001(AmphimedonQueenslandica) Aqu2.1.00645_001(AmphimedonQueenslandica) Aqu2.1.14274_001(AmphimedonQueenslandica) Aqu2.1.22779_001(AmphimedonQueenslandica) Aqu2.1.34324_001(AmphimedonQueenslandica) Aqu2.1.30059_001(AmphimedonQueenslandica) Aqu2.1.18992_001(AmphimedonQueenslandica) Aqu2.1.18987_001(AmphimedonQueenslandica) Aqu2.1.30060_001(Amph…
ORTHOMCL376	39	3	Aqu2.1.27141_001(AmphimedonQueenslandica) Aqu2.1.34079_001(AmphimedonQueenslandica) Aqu2.1.12882_001(AmphimedonQueenslandica) Aqu2.1.15961_001(AmphimedonQueenslandica) Aqu2.1.40125_001(AmphimedonQueenslandica) Aqu2.1.44628_001(AmphimedonQueenslandica) Aqu2.1.27142_001(AmphimedonQueenslandica) Aqu2.1.40547_001(AmphimedonQueenslandica) Aqu2.1.26474_001(AmphimedonQueenslandica) Aqu2.1.33846_001(Amph…
ORTHOMCL377	39	2	evm.model.scaffold_1443.1(DiscosomaSp) ofav_00026050-RA|>ofav_00026050-RA|>ofav_00026050-RA|>ofav_00026050-RA|>ofav_00026050-RA(OrbicellaFaveolata) ofav_00030703-RA|>ofav_00030703-RA|>ofav_00030703-RA|>ofav_00030703-RA|>ofav_00030703-RA(OrbicellaFaveolata) ofav_00007852-RA|>ofav_00007852-RA|>ofav_00007852-RA|>ofav_00007852-RA|>ofav_00007852-RA(OrbicellaFaveolata) ofav_00013526-RA|>ofav_00013526-R…
ORTHOMCL378	39	1	gi|828196754|ref|XP_012553638.1|(HydraVulgaris) gi|828234311|ref|XP_012566045.1|(HydraVulgaris) gi|828200464|ref|XP_012554927.1|(HydraVulgaris) gi|828234307|ref|XP_012566043.1|(HydraVulgaris) gi|828206799|ref|XP_004208102.2|(HydraVulgaris) gi|828234482|ref|XP_012566098.1|(HydraVulgaris) gi|828233982|ref|XP_012565938.1|(HydraVulgaris) gi|828220146|ref|XP_012561516.1|(HydraVulgaris) gi|828195671|re…
ORTHOMCL379	39	2	ofav_00033725-RA|>ofav_00033725-RA|>ofav_00033725-RA|>ofav_00033725-RA|>ofav_00033725-RA(OrbicellaFaveolata) ofav_00032414-RA|>ofav_00032414-RA|>ofav_00032414-RA|>ofav_00032414-RA|>ofav_00032414-RA(OrbicellaFaveolata) ofav_00020925-RA|>ofav_00020925-RA|>ofav_00020925-RA|>ofav_00020925-RA|>ofav_00020925-RA(OrbicellaFaveolata) ofav_00031277-RA|>ofav_00031277-RA|>ofav_00031277-RA|>ofav_00031277-RA|>…
ORTHOMCL380	38	11	aug_v2a.18195.t1(AcroporaDigitifera) aug_v2a.17585.t2(AcroporaDigitifera) aug_v2a.17585.t1(AcroporaDigitifera) aug_v2a.00991.t1(AcroporaDigitifera) AIPGENE21313(AiptasiaPallida) AIPGENE16656(AiptasiaPallida) AIPGENE11939(AiptasiaPallida) AIPGENE11943(AiptasiaPallida) Aqu2.1.34189_001(AmphimedonQueenslandica) Aqu2.1.07003_001(AmphimedonQueenslandica) evm.model.scaffold_113.43(AmplexidiscusFenestra…
ORTHOMCL381	38	6	aug_v2a.17707.t1(AcroporaDigitifera) aug_v2a.21905.t1(AcroporaDigitifera) aug_v2a.24172.t1(AcroporaDigitifera) aug_v2a.10429.t1(AcroporaDigitifera) aug_v2a.01970.t1(AcroporaDigitifera) aug_v2a.07851.t1(AcroporaDigitifera) aug_v2a.11915.t1(AcroporaDigitifera) aug_v2a.00314.t1(AcroporaDigitifera) aug_v2a.00398.t1(AcroporaDigitifera) aug_v2a.05589.t1(AcroporaDigitifera) AIPGENE29079(AiptasiaPallida)…
ORTHOMCL382	38	11	aug_v2a.12058.t1(AcroporaDigitifera) aug_v2a.00393.t1(AcroporaDigitifera) aug_v2a.08403.t1(AcroporaDigitifera) AIPGENE3042(AiptasiaPallida) AIPGENE5967(AiptasiaPallida) AIPGENE27106(AiptasiaPallida) Aqu2.1.39123_001(AmphimedonQueenslandica) Aqu2.1.31675_001(AmphimedonQueenslandica) Aqu2.1.27239_001(AmphimedonQueenslandica) evm.model.scaffold_75.32(AmplexidiscusFenestrafer) evm.model.scaffold_225.…
ORTHOMCL383	38	9	aug_v2a.20064.t1(AcroporaDigitifera) aug_v2a.05134.t1(AcroporaDigitifera) aug_v2a.12212.t1(AcroporaDigitifera) aug_v2a.03188.t1(AcroporaDigitifera) AIPGENE19801(AiptasiaPallida) AIPGENE2439(AiptasiaPallida) AIPGENE19802(AiptasiaPallida) AIPGENE19816(AiptasiaPallida) AIPGENE19821(AiptasiaPallida) AIPGENE12685(AiptasiaPallida) Aqu2.1.41424_001(AmphimedonQueenslandica) Aqu2.1.38812_001(AmphimedonQue…
ORTHOMCL384	38	7	aug_v2a.16565.t1(AcroporaDigitifera) aug_v2a.14503.t1(AcroporaDigitifera) AIPGENE22029(AiptasiaPallida) AIPGENE22740(AiptasiaPallida) AIPGENE24942(AiptasiaPallida) AIPGENE13316(AiptasiaPallida) AIPGENE28201(AiptasiaPallida) AIPGENE22953(AiptasiaPallida) AIPGENE6298(AiptasiaPallida) AIPGENE24416(AiptasiaPallida) AIPGENE12202(AiptasiaPallida) AIPGENE14315(AiptasiaPallida) AIPGENE8194(AiptasiaPallid…
ORTHOMCL385	38	6	aug_v2a.00011.t1(AcroporaDigitifera) aug_v2a.02574.t1(AcroporaDigitifera) aug_v2a.12690.t1(AcroporaDigitifera) aug_v2a.23169.t1(AcroporaDigitifera) aug_v2a.00971.t1(AcroporaDigitifera) aug_v2a.03227.t1(AcroporaDigitifera) aug_v2a.22576.t1(AcroporaDigitifera) AIPGENE1500(AiptasiaPallida) AIPGENE6808(AiptasiaPallida) AIPGENE2413(AiptasiaPallida) AIPGENE20895(AiptasiaPallida) AIPGENE27526(AiptasiaPa…
ORTHOMCL386	38	11	aug_v2a.09151.t1(AcroporaDigitifera) aug_v2a.10536.t1(AcroporaDigitifera) aug_v2a.09617.t1(AcroporaDigitifera) AIPGENE25547(AiptasiaPallida) AIPGENE27143(AiptasiaPallida) AIPGENE23233(AiptasiaPallida) AIPGENE23232(AiptasiaPallida) Aqu2.1.34220_001(AmphimedonQueenslandica) Aqu2.1.33177_001(AmphimedonQueenslandica) Aqu2.1.30886_001(AmphimedonQueenslandica) evm.model.scaffold_1188.1(AmplexidiscusFen…
ORTHOMCL387	38	11	aug_v2a.15390.t1(AcroporaDigitifera) aug_v2a.12201.t1(AcroporaDigitifera) aug_v2a.24511.t1(AcroporaDigitifera) AIPGENE531(AiptasiaPallida) AIPGENE26297(AiptasiaPallida) AIPGENE20570(AiptasiaPallida) AIPGENE18497(AiptasiaPallida) AIPGENE25240(AiptasiaPallida) AIPGENE18428(AiptasiaPallida) Aqu2.1.34328_001(AmphimedonQueenslandica) Aqu2.1.30064_001(AmphimedonQueenslandica) evm.model.scaffold_179.14(…
ORTHOMCL388	38	11	aug_v2a.19077.t1(AcroporaDigitifera) aug_v2a.22819.t1(AcroporaDigitifera) aug_v2a.13031.t1(AcroporaDigitifera) aug_v2a.20680.t1(AcroporaDigitifera) aug_v2a.24006.t1(AcroporaDigitifera) aug_v2a.20681.t1(AcroporaDigitifera) AIPGENE22385(AiptasiaPallida) AIPGENE1333(AiptasiaPallida) AIPGENE12073(AiptasiaPallida) AIPGENE9026(AiptasiaPallida) Aqu2.1.09795_001(AmphimedonQueenslandica) evm.model.scaffol…
ORTHOMCL389	38	11	aug_v2a.18367.t1(AcroporaDigitifera) aug_v2a.03436.t1(AcroporaDigitifera) aug_v2a.05909.t1(AcroporaDigitifera) aug_v2a.07579.t1(AcroporaDigitifera) aug_v2a.23242.t1(AcroporaDigitifera) AIPGENE4661(AiptasiaPallida) AIPGENE306(AiptasiaPallida) AIPGENE332(AiptasiaPallida) AIPGENE1123(AiptasiaPallida) AIPGENE21133(AiptasiaPallida) AIPGENE21122(AiptasiaPallida) Aqu2.1.32531_001(AmphimedonQueenslandica…
ORTHOMCL390	38	10	aug_v2a.23723.t1(AcroporaDigitifera) aug_v2a.03854.t1(AcroporaDigitifera) aug_v2a.10019.t1(AcroporaDigitifera) aug_v2a.18909.t1(AcroporaDigitifera) AIPGENE3191(AiptasiaPallida) AIPGENE19168(AiptasiaPallida) AIPGENE11310(AiptasiaPallida) AIPGENE11330(AiptasiaPallida) AIPGENE3190(AiptasiaPallida) AIPGENE3189(AiptasiaPallida) AIPGENE19167(AiptasiaPallida) evm.model.scaffold_244.20(AmplexidiscusFenes…
ORTHOMCL391	38	1	Aqu2.1.42318_001(AmphimedonQueenslandica) Aqu2.1.14041_001(AmphimedonQueenslandica) Aqu2.1.16231_001(AmphimedonQueenslandica) Aqu2.1.09540_001(AmphimedonQueenslandica) Aqu2.1.08782_001(AmphimedonQueenslandica) Aqu2.1.37556_001(AmphimedonQueenslandica) Aqu2.1.29616_001(AmphimedonQueenslandica) Aqu2.1.07976_001(AmphimedonQueenslandica) Aqu2.1.22458_001(AmphimedonQueenslandica) Aqu2.1.19759_001(Amph…
ORTHOMCL392	38	1	Aqu2.1.13499_001(AmphimedonQueenslandica) Aqu2.1.35474_001(AmphimedonQueenslandica) Aqu2.1.21377_001(AmphimedonQueenslandica) Aqu2.1.38223_001(AmphimedonQueenslandica) Aqu2.1.39361_001(AmphimedonQueenslandica) Aqu2.1.19827_001(AmphimedonQueenslandica) Aqu2.1.37373_001(AmphimedonQueenslandica) Aqu2.1.30961_001(AmphimedonQueenslandica) Aqu2.1.29755_001(AmphimedonQueenslandica) Aqu2.1.09906_001(Amph…
ORTHOMCL393	38	2	Aqu2.1.20617_001(AmphimedonQueenslandica) Aqu2.1.33270_001(AmphimedonQueenslandica) Aqu2.1.24843_001(AmphimedonQueenslandica) Aqu2.1.20294_001(AmphimedonQueenslandica) Aqu2.1.33272_001(AmphimedonQueenslandica) Aqu2.1.13542_001(AmphimedonQueenslandica) Aqu2.1.12992_001(AmphimedonQueenslandica) Aqu2.1.15997_001(AmphimedonQueenslandica) Aqu2.1.04901_001(AmphimedonQueenslandica) Aqu2.1.07434_001(Amph…
ORTHOMCL394	38	1	Aqu2.1.38315_001(AmphimedonQueenslandica) Aqu2.1.43908_001(AmphimedonQueenslandica) Aqu2.1.38719_001(AmphimedonQueenslandica) Aqu2.1.39154_001(AmphimedonQueenslandica) Aqu2.1.00457_001(AmphimedonQueenslandica) Aqu2.1.27570_001(AmphimedonQueenslandica) Aqu2.1.38718_001(AmphimedonQueenslandica) Aqu2.1.22085_001(AmphimedonQueenslandica) Aqu2.1.02812_001(AmphimedonQueenslandica) Aqu2.1.38717_001(Amph…
ORTHOMCL395	38	1	Aqu2.1.34728_001(AmphimedonQueenslandica) Aqu2.1.36991_001(AmphimedonQueenslandica) Aqu2.1.16636_001(AmphimedonQueenslandica) Aqu2.1.44521_001(AmphimedonQueenslandica) Aqu2.1.29622_001(AmphimedonQueenslandica) Aqu2.1.27647_001(AmphimedonQueenslandica) Aqu2.1.08312_001(AmphimedonQueenslandica) Aqu2.1.18327_001(AmphimedonQueenslandica) Aqu2.1.00684_001(AmphimedonQueenslandica) Aqu2.1.40390_001(Amph…
ORTHOMCL396	38	2	Aqu2.1.43132_001(AmphimedonQueenslandica) Aqu2.1.10259_001(AmphimedonQueenslandica) Aqu2.1.33856_001(AmphimedonQueenslandica) Aqu2.1.02677_001(AmphimedonQueenslandica) Aqu2.1.27568_001(AmphimedonQueenslandica) Aqu2.1.14037_001(AmphimedonQueenslandica) Aqu2.1.24382_001(AmphimedonQueenslandica) Aqu2.1.44582_001(AmphimedonQueenslandica) Aqu2.1.13861_001(AmphimedonQueenslandica) Aqu2.1.12980_001(Amph…
ORTHOMCL397	38	1	gi|449665378|ref|XP_004206128.1|(HydraVulgaris) gi|828208641|ref|XP_012557712.1|(HydraVulgaris) gi|449661924|ref|XP_004205434.1|(HydraVulgaris) gi|828204357|ref|XP_012556240.1|(HydraVulgaris) gi|828232353|ref|XP_012565459.1|(HydraVulgaris) gi|449693026|ref|XP_004213272.1|(HydraVulgaris) gi|449692309|ref|XP_004212982.1|(HydraVulgaris) gi|828196552|ref|XP_012553571.1|(HydraVulgaris) gi|828211311|re…
ORTHOMCL398	38	1	ML11101a(MnemiopsisLeidyi) ML39711a(MnemiopsisLeidyi) ML45441a(MnemiopsisLeidyi) ML47151a(MnemiopsisLeidyi) ML36881a(MnemiopsisLeidyi) ML41621a(MnemiopsisLeidyi) ML451325a(MnemiopsisLeidyi) ML33172a(MnemiopsisLeidyi) ML39311a(MnemiopsisLeidyi) ML04571a(MnemiopsisLeidyi) ML27761a(MnemiopsisLeidyi) ML475516a(MnemiopsisLeidyi) ML33201a(MnemiopsisLeidyi) ML149810a(MnemiopsisLeidyi) ML21659a(Mnemiopsi…
ORTHOMCL399	37	11	aug_v2a.00473.t1(AcroporaDigitifera) aug_v2a.19584.t1(AcroporaDigitifera) aug_v2a.11038.t1(AcroporaDigitifera) aug_v2a.09731.t1(AcroporaDigitifera) aug_v2a.09615.t1(AcroporaDigitifera) aug_v2a.03029.t1(AcroporaDigitifera) aug_v2a.04095.t1(AcroporaDigitifera) aug_v2a.03256.t1(AcroporaDigitifera) AIPGENE6517(AiptasiaPallida) AIPGENE12023(AiptasiaPallida) AIPGENE25023(AiptasiaPallida) AIPGENE13019(A…
ORTHOMCL400	37	1	aug_v2a.03007.t2(AcroporaDigitifera) aug_v2a.11699.t1(AcroporaDigitifera) aug_v2a.00527.t1(AcroporaDigitifera) aug_v2a.02891.t1(AcroporaDigitifera) aug_v2a.21286.t1(AcroporaDigitifera) aug_v2a.03274.t1(AcroporaDigitifera) aug_v2a.10996.t1(AcroporaDigitifera) aug_v2a.24617.t1(AcroporaDigitifera) aug_v2a.22670.t1(AcroporaDigitifera) aug_v2a.13371.t1(AcroporaDigitifera) aug_v2a.13879.t1(AcroporaDigi…
ORTHOMCL401	37	11	aug_v2a.18302.t1(AcroporaDigitifera) aug_v2a.17226.t1(AcroporaDigitifera) aug_v2a.17559.t1(AcroporaDigitifera) aug_v2a.17696.t1(AcroporaDigitifera) aug_v2a.14379.t1(AcroporaDigitifera) AIPGENE14875(AiptasiaPallida) AIPGENE5434(AiptasiaPallida) AIPGENE25628(AiptasiaPallida) AIPGENE25631(AiptasiaPallida) AIPGENE8117(AiptasiaPallida) Aqu2.1.15725_001(AmphimedonQueenslandica) Aqu2.1.42008_001(Amphime…
ORTHOMCL402	37	1	aug_v2a.13745.t1(AcroporaDigitifera) aug_v2a.17556.t1(AcroporaDigitifera) aug_v2a.13618.t1(AcroporaDigitifera) aug_v2a.16873.t1(AcroporaDigitifera) aug_v2a.11635.t1(AcroporaDigitifera) aug_v2a.24222.t1(AcroporaDigitifera) aug_v2a.04576.t1(AcroporaDigitifera) aug_v2a.02682.t1(AcroporaDigitifera) aug_v2a.17717.t1(AcroporaDigitifera) aug_v2a.19275.t1(AcroporaDigitifera) aug_v2a.03067.t1(AcroporaDigi…
ORTHOMCL403	37	10	aug_v2a.22164.t1(AcroporaDigitifera) aug_v2a.23768.t1(AcroporaDigitifera) aug_v2a.01117.t1(AcroporaDigitifera) aug_v2a.14732.t1(AcroporaDigitifera) aug_v2a.13086.t1(AcroporaDigitifera) aug_v2a.20023.t1(AcroporaDigitifera) aug_v2a.18424.t1(AcroporaDigitifera) AIPGENE5938(AiptasiaPallida) AIPGENE5070(AiptasiaPallida) AIPGENE19145(AiptasiaPallida) AIPGENE15708(AiptasiaPallida) AIPGENE1862(AiptasiaPa…
ORTHOMCL404	37	11	aug_v2a.01280.t2(AcroporaDigitifera) aug_v2a.21987.t1(AcroporaDigitifera) aug_v2a.06202.t2(AcroporaDigitifera) aug_v2a.01280.t1(AcroporaDigitifera) aug_v2a.09756.t1(AcroporaDigitifera) aug_v2a.06202.t1(AcroporaDigitifera) AIPGENE11576(AiptasiaPallida) AIPGENE2198(AiptasiaPallida) AIPGENE11879(AiptasiaPallida) AIPGENE20961(AiptasiaPallida) AIPGENE25626(AiptasiaPallida) Aqu2.1.17550_001(AmphimedonQ…
ORTHOMCL405	37	11	aug_v2a.13269.t1(AcroporaDigitifera) aug_v2a.19408.t1(AcroporaDigitifera) aug_v2a.02611.t1(AcroporaDigitifera) aug_v2a.19642.t1(AcroporaDigitifera) aug_v2a.23761.t1(AcroporaDigitifera) AIPGENE21995(AiptasiaPallida) AIPGENE14482(AiptasiaPallida) AIPGENE5722(AiptasiaPallida) AIPGENE24958(AiptasiaPallida) AIPGENE15955(AiptasiaPallida) AIPGENE19296(AiptasiaPallida) AIPGENE15586(AiptasiaPallida) AIPGE…
ORTHOMCL406	37	11	aug_v2a.24024.t1(AcroporaDigitifera) aug_v2a.20766.t1(AcroporaDigitifera) aug_v2a.15875.t1(AcroporaDigitifera) aug_v2a.04232.t1(AcroporaDigitifera) aug_v2a.20766.t2(AcroporaDigitifera) aug_v2a.21201.t1(AcroporaDigitifera) AIPGENE8941(AiptasiaPallida) AIPGENE22318(AiptasiaPallida) AIPGENE655(AiptasiaPallida) Aqu2.1.43593_001(AmphimedonQueenslandica) Aqu2.1.07762_001(AmphimedonQueenslandica) Aqu2.1…
ORTHOMCL407	37	7	aug_v2a.04981.t1(AcroporaDigitifera) aug_v2a.17694.t1(AcroporaDigitifera) AIPGENE28139(AiptasiaPallida) AIPGENE6754(AiptasiaPallida) AIPGENE4367(AiptasiaPallida) AIPGENE22941(AiptasiaPallida) AIPGENE15549(AiptasiaPallida) AIPGENE5099(AiptasiaPallida) AIPGENE13290(AiptasiaPallida) AIPGENE397(AiptasiaPallida) AIPGENE7353(AiptasiaPallida) AIPGENE16081(AiptasiaPallida) AIPGENE11032(AiptasiaPallida) e…
ORTHOMCL408	37	9	aug_v2a.18206.t1(AcroporaDigitifera) aug_v2a.10757.t1(AcroporaDigitifera) aug_v2a.16975.t1(AcroporaDigitifera) aug_v2a.22099.t1(AcroporaDigitifera) AIPGENE21330(AiptasiaPallida) AIPGENE21358(AiptasiaPallida) AIPGENE28422(AiptasiaPallida) AIPGENE9799(AiptasiaPallida) AIPGENE21362(AiptasiaPallida) evm.model.scaffold_1609.1(AmplexidiscusFenestrafer) evm.model.scaffold_1.123(AmplexidiscusFenestrafer)…
ORTHOMCL409	37	11	aug_v2a.20922.t1(AcroporaDigitifera) aug_v2a.05126.t1(AcroporaDigitifera) aug_v2a.21672.t1(AcroporaDigitifera) aug_v2a.13707.t1(AcroporaDigitifera) aug_v2a.10916.t1(AcroporaDigitifera) AIPGENE26454(AiptasiaPallida) AIPGENE22905(AiptasiaPallida) AIPGENE24269(AiptasiaPallida) Aqu2.1.32977_001(AmphimedonQueenslandica) Aqu2.1.43276_001(AmphimedonQueenslandica) Aqu2.1.43433_001(AmphimedonQueenslandica…
ORTHOMCL410	37	11	aug_v2a.02231.t1(AcroporaDigitifera) aug_v2a.16987.t1(AcroporaDigitifera) aug_v2a.14258.t1(AcroporaDigitifera) aug_v2a.19939.t1(AcroporaDigitifera) AIPGENE19554(AiptasiaPallida) AIPGENE28281(AiptasiaPallida) AIPGENE26165(AiptasiaPallida) AIPGENE10846(AiptasiaPallida) Aqu2.1.29668_001(AmphimedonQueenslandica) evm.model.scaffold_1143.1(AmplexidiscusFenestrafer) evm.model.scaffold_195.13(Amplexidisc…
ORTHOMCL411	37	11	aug_v2a.15700.t1(AcroporaDigitifera) aug_v2a.10538.t1(AcroporaDigitifera) aug_v2a.04530.t1(AcroporaDigitifera) AIPGENE28011(AiptasiaPallida) AIPGENE17646(AiptasiaPallida) AIPGENE26887(AiptasiaPallida) AIPGENE6067(AiptasiaPallida) Aqu2.1.44179_001(AmphimedonQueenslandica) Aqu2.1.05854_001(AmphimedonQueenslandica) Aqu2.1.40941_001(AmphimedonQueenslandica) evm.model.scaffold_142.11(AmplexidiscusFene…
ORTHOMCL412	37	10	aug_v2a.22640.t1(AcroporaDigitifera) aug_v2a.21057.t1(AcroporaDigitifera) aug_v2a.23274.t1(AcroporaDigitifera) aug_v2a.21715.t1(AcroporaDigitifera) AIPGENE25327(AiptasiaPallida) AIPGENE19421(AiptasiaPallida) AIPGENE23653(AiptasiaPallida) AIPGENE20598(AiptasiaPallida) Aqu2.1.39601_001(AmphimedonQueenslandica) Aqu2.1.38469_001(AmphimedonQueenslandica) Aqu2.1.02347_001(AmphimedonQueenslandica) evm.m…
ORTHOMCL413	37	11	aug_v2a.21014.t1(AcroporaDigitifera) aug_v2a.15891.t1(AcroporaDigitifera) aug_v2a.04543.t1(AcroporaDigitifera) AIPGENE549(AiptasiaPallida) AIPGENE548(AiptasiaPallida) AIPGENE2445(AiptasiaPallida) AIPGENE553(AiptasiaPallida) AIPGENE552(AiptasiaPallida) Aqu2.1.00858_001(AmphimedonQueenslandica) Aqu2.1.18930_001(AmphimedonQueenslandica) Aqu2.1.42895_001(AmphimedonQueenslandica) Aqu2.1.08226_001(Amph…
ORTHOMCL414	37	11	aug_v2a.14426.t1(AcroporaDigitifera) aug_v2a.00155.t1(AcroporaDigitifera) aug_v2a.19967.t1(AcroporaDigitifera) aug_v2a.03913.t1(AcroporaDigitifera) AIPGENE4605(AiptasiaPallida) AIPGENE6178(AiptasiaPallida) AIPGENE5860(AiptasiaPallida) AIPGENE5859(AiptasiaPallida) Aqu2.1.28751_001(AmphimedonQueenslandica) Aqu2.1.43721_001(AmphimedonQueenslandica) Aqu2.1.36430_001(AmphimedonQueenslandica) Aqu2.1.24…
ORTHOMCL415	37	11	aug_v2a.21322.t1(AcroporaDigitifera) AIPGENE4672(AiptasiaPallida) AIPGENE11763(AiptasiaPallida) AIPGENE10923(AiptasiaPallida) AIPGENE3058(AiptasiaPallida) Aqu2.1.33415_001(AmphimedonQueenslandica) evm.model.scaffold_124.12(AmplexidiscusFenestrafer) evm.model.scaffold_164.4(AmplexidiscusFenestrafer) evm.model.scaffold_124.6(AmplexidiscusFenestrafer) evm.model.scaffold_60.16(AmplexidiscusFenestrafe…
ORTHOMCL416	37	2	AIPGENE28652(AiptasiaPallida) AIPGENE27595(AiptasiaPallida) AIPGENE21152(AiptasiaPallida) AIPGENE4126(AiptasiaPallida) AIPGENE8033(AiptasiaPallida) AIPGENE17835(AiptasiaPallida) AIPGENE5297(AiptasiaPallida) AIPGENE753(AiptasiaPallida) AIPGENE782(AiptasiaPallida) AIPGENE6772(AiptasiaPallida) AIPGENE26600(AiptasiaPallida) AIPGENE14542(AiptasiaPallida) AIPGENE21114(AiptasiaPallida) AIPGENE21126(Aipt…
ORTHOMCL417	37	1	Aqu2.1.39909_001(AmphimedonQueenslandica) Aqu2.1.14222_001(AmphimedonQueenslandica) Aqu2.1.09278_001(AmphimedonQueenslandica) Aqu2.1.11574_001(AmphimedonQueenslandica) Aqu2.1.28440_001(AmphimedonQueenslandica) Aqu2.1.37680_001(AmphimedonQueenslandica) Aqu2.1.39912_001(AmphimedonQueenslandica) Aqu2.1.09277_001(AmphimedonQueenslandica) Aqu2.1.04243_001(AmphimedonQueenslandica) Aqu2.1.14126_001(Amph…
ORTHOMCL418	37	1	Aqu2.1.08272_001(AmphimedonQueenslandica) Aqu2.1.14978_001(AmphimedonQueenslandica) Aqu2.1.41798_001(AmphimedonQueenslandica) Aqu2.1.08147_001(AmphimedonQueenslandica) Aqu2.1.01012_001(AmphimedonQueenslandica) Aqu2.1.00395_001(AmphimedonQueenslandica) Aqu2.1.02882_001(AmphimedonQueenslandica) Aqu2.1.39322_001(AmphimedonQueenslandica) Aqu2.1.08211_001(AmphimedonQueenslandica) Aqu2.1.06660_001(Amph…
ORTHOMCL419	37	1	gi|828234137|ref|XP_012565989.1|(HydraVulgaris) gi|828232621|ref|XP_004212528.2|(HydraVulgaris) gi|828234912|ref|XP_012566232.1|(HydraVulgaris) gi|828234499|ref|XP_012566105.1|(HydraVulgaris) gi|828235299|ref|XP_012566355.1|(HydraVulgaris) gi|828234144|ref|XP_012565993.1|(HydraVulgaris) gi|828230334|ref|XP_012564837.1|(HydraVulgaris) gi|828235348|ref|XP_012566373.1|(HydraVulgaris) gi|828232496|re…
ORTHOMCL420	37	1	gi|449693252|ref|XP_004213371.1|(HydraVulgaris) gi|449693274|ref|XP_004213382.1|(HydraVulgaris) gi|449666450|ref|XP_004206350.1|(HydraVulgaris) gi|449677548|ref|XP_004208874.1|(HydraVulgaris) gi|449692416|ref|XP_004213023.1|(HydraVulgaris) gi|449662998|ref|XP_004205666.1|(HydraVulgaris) gi|828235716|ref|XP_012566476.1|(HydraVulgaris) gi|449692526|ref|XP_004213070.1|(HydraVulgaris) gi|828234869|re…
ORTHOMCL421	36	7	aug_v2a.24266.t1(AcroporaDigitifera) aug_v2a.23509.t1(AcroporaDigitifera) aug_v2a.12934.t1(AcroporaDigitifera) aug_v2a.13997.t1(AcroporaDigitifera) aug_v2a.19883.t1(AcroporaDigitifera) AIPGENE19836(AiptasiaPallida) AIPGENE9994(AiptasiaPallida) AIPGENE4203(AiptasiaPallida) AIPGENE10844(AiptasiaPallida) AIPGENE14109(AiptasiaPallida) AIPGENE18207(AiptasiaPallida) AIPGENE8724(AiptasiaPallida) AIPGENE…
ORTHOMCL422	36	11	aug_v2a.22339.t1(AcroporaDigitifera) aug_v2a.04870.t1(AcroporaDigitifera) aug_v2a.22801.t1(AcroporaDigitifera) aug_v2a.15339.t1(AcroporaDigitifera) aug_v2a.04652.t1(AcroporaDigitifera) aug_v2a.04871.t1(AcroporaDigitifera) AIPGENE9311(AiptasiaPallida) AIPGENE5577(AiptasiaPallida) AIPGENE9218(AiptasiaPallida) AIPGENE9250(AiptasiaPallida) AIPGENE9280(AiptasiaPallida) AIPGENE26398(AiptasiaPallida) Aq…
ORTHOMCL423	36	9	aug_v2a.21143.t1(AcroporaDigitifera) aug_v2a.12126.t1(AcroporaDigitifera) aug_v2a.12714.t1(AcroporaDigitifera) aug_v2a.04989.t1(AcroporaDigitifera) aug_v2a.08748.t1(AcroporaDigitifera) AIPGENE7526(AiptasiaPallida) AIPGENE28416(AiptasiaPallida) AIPGENE27620(AiptasiaPallida) evm.model.scaffold_2.160(AmplexidiscusFenestrafer) evm.model.scaffold_257.2(AmplexidiscusFenestrafer) evm.model.scaffold_257.…
ORTHOMCL424	36	11	aug_v2a.24543.t1(AcroporaDigitifera) aug_v2a.08368.t1(AcroporaDigitifera) aug_v2a.00646.t1(AcroporaDigitifera) AIPGENE1327(AiptasiaPallida) AIPGENE16463(AiptasiaPallida) AIPGENE23597(AiptasiaPallida) AIPGENE1328(AiptasiaPallida) AIPGENE10090(AiptasiaPallida) Aqu2.1.40877_001(AmphimedonQueenslandica) Aqu2.1.36838_001(AmphimedonQueenslandica) evm.model.scaffold_0.37(AmplexidiscusFenestrafer) evm.mo…
ORTHOMCL425	36	9	aug_v2a.21361.t1(AcroporaDigitifera) aug_v2a.14976.t2(AcroporaDigitifera) aug_v2a.14976.t1(AcroporaDigitifera) aug_v2a.08343.t1(AcroporaDigitifera) aug_v2a.10359.t1(AcroporaDigitifera) aug_v2a.21362.t1(AcroporaDigitifera) AIPGENE12266(AiptasiaPallida) AIPGENE12267(AiptasiaPallida) Aqu2.1.41517_001(AmphimedonQueenslandica) evm.model.scaffold_79.21(AmplexidiscusFenestrafer) evm.model.scaffold_166.1…
ORTHOMCL426	36	10	aug_v2a.22015.t1(AcroporaDigitifera) aug_v2a.17851.t1(AcroporaDigitifera) aug_v2a.17851.t2(AcroporaDigitifera) aug_v2a.01002.t1(AcroporaDigitifera) aug_v2a.12119.t1(AcroporaDigitifera) aug_v2a.21550.t1(AcroporaDigitifera) aug_v2a.13386.t1(AcroporaDigitifera) aug_v2a.21550.t2(AcroporaDigitifera) aug_v2a.08350.t1(AcroporaDigitifera) aug_v2a.07258.t1(AcroporaDigitifera) AIPGENE7611(AiptasiaPallida) …
ORTHOMCL427	36	11	aug_v2a.04825.t1(AcroporaDigitifera) aug_v2a.04826.t1(AcroporaDigitifera) aug_v2a.00696.t1(AcroporaDigitifera) AIPGENE22567(AiptasiaPallida) AIPGENE25644(AiptasiaPallida) AIPGENE8438(AiptasiaPallida) AIPGENE22582(AiptasiaPallida) Aqu2.1.40011_001(AmphimedonQueenslandica) Aqu2.1.33636_001(AmphimedonQueenslandica) evm.model.scaffold_1.156(AmplexidiscusFenestrafer) evm.model.scaffold_35.60(Amplexidi…
ORTHOMCL428	36	11	aug_v2a.23221.t1(AcroporaDigitifera) aug_v2a.06362.t1(AcroporaDigitifera) aug_v2a.04875.t1(AcroporaDigitifera) AIPGENE17788(AiptasiaPallida) AIPGENE7994(AiptasiaPallida) Aqu2.1.42657_001(AmphimedonQueenslandica) evm.model.scaffold_5.136(AmplexidiscusFenestrafer) evm.model.scaffold_92.13(AmplexidiscusFenestrafer) evm.model.scaffold_1134.1(DiscosomaSp) evm.model.scaffold_46.24(DiscosomaSp) gi|82820…
ORTHOMCL429	36	10	aug_v2a.18113.t1(AcroporaDigitifera) aug_v2a.20767.t1(AcroporaDigitifera) aug_v2a.15874.t1(AcroporaDigitifera) aug_v2a.04231.t1(AcroporaDigitifera) AIPGENE8981(AiptasiaPallida) AIPGENE5980(AiptasiaPallida) AIPGENE19241(AiptasiaPallida) AIPGENE674(AiptasiaPallida) Aqu2.1.40680_001(AmphimedonQueenslandica) Aqu2.1.17279_001(AmphimedonQueenslandica) evm.model.scaffold_53.52(AmplexidiscusFenestrafer) …
ORTHOMCL430	36	11	aug_v2a.08793.t1(AcroporaDigitifera) aug_v2a.06791.t1(AcroporaDigitifera) aug_v2a.14369.t1(AcroporaDigitifera) aug_v2a.04864.t1(AcroporaDigitifera) aug_v2a.07235.t1(AcroporaDigitifera) AIPGENE13695(AiptasiaPallida) AIPGENE8929(AiptasiaPallida) AIPGENE8928(AiptasiaPallida) AIPGENE13977(AiptasiaPallida) AIPGENE26797(AiptasiaPallida) Aqu2.1.40965_001(AmphimedonQueenslandica) Aqu2.1.43354_001(Amphime…
ORTHOMCL431	36	10	aug_v2a.13134.t2(AcroporaDigitifera) aug_v2a.14472.t1(AcroporaDigitifera) aug_v2a.13134.t1(AcroporaDigitifera) aug_v2a.24685.t1(AcroporaDigitifera) AIPGENE25512(AiptasiaPallida) AIPGENE25509(AiptasiaPallida) AIPGENE25510(AiptasiaPallida) AIPGENE25511(AiptasiaPallida) AIPGENE11910(AiptasiaPallida) AIPGENE10969(AiptasiaPallida) AIPGENE25513(AiptasiaPallida) AIPGENE25508(AiptasiaPallida) Aqu2.1.4079…
ORTHOMCL432	36	10	aug_v2a.23590.t1(AcroporaDigitifera) aug_v2a.15548.t1(AcroporaDigitifera) aug_v2a.09181.t1(AcroporaDigitifera) aug_v2a.14759.t1(AcroporaDigitifera) aug_v2a.15549.t1(AcroporaDigitifera) aug_v2a.14758.t1(AcroporaDigitifera) AIPGENE18491(AiptasiaPallida) AIPGENE16599(AiptasiaPallida) AIPGENE23848(AiptasiaPallida) AIPGENE18511(AiptasiaPallida) AIPGENE18446(AiptasiaPallida) Aqu2.1.14324_001(Amphimedon…
ORTHOMCL433	36	11	aug_v2a.20177.t1(AcroporaDigitifera) aug_v2a.20853.t1(AcroporaDigitifera) aug_v2a.20098.t1(AcroporaDigitifera) aug_v2a.07308.t1(AcroporaDigitifera) aug_v2a.20176.t1(AcroporaDigitifera) AIPGENE6187(AiptasiaPallida) AIPGENE15559(AiptasiaPallida) AIPGENE8092(AiptasiaPallida) Aqu2.1.05066_001(AmphimedonQueenslandica) Aqu2.1.26803_001(AmphimedonQueenslandica) evm.model.scaffold_655.5(AmplexidiscusFene…
ORTHOMCL434	36	11	aug_v2a.16695.t2(AcroporaDigitifera) aug_v2a.16695.t1(AcroporaDigitifera) aug_v2a.16696.t1(AcroporaDigitifera) aug_v2a.23519.t1(AcroporaDigitifera) AIPGENE9553(AiptasiaPallida) AIPGENE28494(AiptasiaPallida) AIPGENE27986(AiptasiaPallida) Aqu2.1.38743_001(AmphimedonQueenslandica) Aqu2.1.00849_001(AmphimedonQueenslandica) evm.model.scaffold_3.146(AmplexidiscusFenestrafer) evm.model.scaffold_3.145(Am…
ORTHOMCL435	36	11	aug_v2a.15212.t1(AcroporaDigitifera) aug_v2a.04085.t1(AcroporaDigitifera) AIPGENE2122(AiptasiaPallida) AIPGENE13949(AiptasiaPallida) AIPGENE11715(AiptasiaPallida) AIPGENE28805(AiptasiaPallida) AIPGENE11716(AiptasiaPallida) Aqu2.1.24996_001(AmphimedonQueenslandica) Aqu2.1.35263_001(AmphimedonQueenslandica) Aqu2.1.33405_001(AmphimedonQueenslandica) evm.model.scaffold_0.282(AmplexidiscusFenestrafer)…
ORTHOMCL436	36	7	aug_v2a.12097.t1(AcroporaDigitifera) aug_v2a.13060.t1(AcroporaDigitifera) AIPGENE6533(AiptasiaPallida) AIPGENE3132(AiptasiaPallida) AIPGENE24827(AiptasiaPallida) AIPGENE2838(AiptasiaPallida) AIPGENE26532(AiptasiaPallida) AIPGENE26206(AiptasiaPallida) AIPGENE18250(AiptasiaPallida) AIPGENE6498(AiptasiaPallida) AIPGENE27175(AiptasiaPallida) AIPGENE12734(AiptasiaPallida) AIPGENE6753(AiptasiaPallida) …
ORTHOMCL437	36	11	aug_v2a.06540.t1(AcroporaDigitifera) aug_v2a.09724.t2(AcroporaDigitifera) aug_v2a.15589.t1(AcroporaDigitifera) aug_v2a.22221.t1(AcroporaDigitifera) aug_v2a.09724.t1(AcroporaDigitifera) AIPGENE18840(AiptasiaPallida) AIPGENE5770(AiptasiaPallida) AIPGENE16275(AiptasiaPallida) AIPGENE24449(AiptasiaPallida) Aqu2.1.39991_001(AmphimedonQueenslandica) Aqu2.1.39992_001(AmphimedonQueenslandica) Aqu2.1.4343…
ORTHOMCL438	36	11	aug_v2a.09666.t1(AcroporaDigitifera) aug_v2a.18931.t1(AcroporaDigitifera) aug_v2a.09550.t1(AcroporaDigitifera) AIPGENE1351(AiptasiaPallida) AIPGENE6930(AiptasiaPallida) AIPGENE16825(AiptasiaPallida) AIPGENE5773(AiptasiaPallida) Aqu2.1.37824_001(AmphimedonQueenslandica) Aqu2.1.42642_001(AmphimedonQueenslandica) evm.model.scaffold_54.50(AmplexidiscusFenestrafer) evm.model.scaffold_222.7(Amplexidisc…
ORTHOMCL439	36	7	aug_v2a.04277.t1(AcroporaDigitifera) aug_v2a.20249.t1(AcroporaDigitifera) AIPGENE21680(AiptasiaPallida) AIPGENE10265(AiptasiaPallida) AIPGENE14321(AiptasiaPallida) AIPGENE5892(AiptasiaPallida) evm.model.scaffold_21.97(DiscosomaSp) evm.model.scaffold_65.23(DiscosomaSp) EDO43189(NematostellaVectensis) EDO28587(NematostellaVectensis) EDO30440(NematostellaVectensis) EDO42716(NematostellaVectensis) of…
ORTHOMCL440	36	1	AIPGENE24619(AiptasiaPallida) AIPGENE3862(AiptasiaPallida) AIPGENE24290(AiptasiaPallida) AIPGENE28355(AiptasiaPallida) AIPGENE22867(AiptasiaPallida) AIPGENE16834(AiptasiaPallida) AIPGENE12641(AiptasiaPallida) AIPGENE28328(AiptasiaPallida) AIPGENE2749(AiptasiaPallida) AIPGENE14472(AiptasiaPallida) AIPGENE22269(AiptasiaPallida) AIPGENE12645(AiptasiaPallida) AIPGENE5382(AiptasiaPallida) AIPGENE1389(…
ORTHOMCL441	36	1	Aqu2.1.05221_001(AmphimedonQueenslandica) Aqu2.1.25355_001(AmphimedonQueenslandica) Aqu2.1.15667_001(AmphimedonQueenslandica) Aqu2.1.07004_001(AmphimedonQueenslandica) Aqu2.1.12345_001(AmphimedonQueenslandica) Aqu2.1.13763_001(AmphimedonQueenslandica) Aqu2.1.40512_001(AmphimedonQueenslandica) Aqu2.1.31334_001(AmphimedonQueenslandica) Aqu2.1.17020_001(AmphimedonQueenslandica) Aqu2.1.00201_001(Amph…
ORTHOMCL442	36	5	evm.model.scaffold_123.13(AmplexidiscusFenestrafer) evm.model.scaffold_1558.3(AmplexidiscusFenestrafer) evm.model.scaffold_1173.1(AmplexidiscusFenestrafer) evm.model.scaffold_304.19(AmplexidiscusFenestrafer) evm.model.scaffold_882.1(AmplexidiscusFenestrafer) evm.model.scaffold_413.1(AmplexidiscusFenestrafer) evm.model.scaffold_711.2(AmplexidiscusFenestrafer) evm.model.scaffold_705.2(Amplexidiscus…
ORTHOMCL443	36	2	evm.model.scaffold_704.5(AmplexidiscusFenestrafer) ML44991a(MnemiopsisLeidyi) ML06181a(MnemiopsisLeidyi) ML18111a(MnemiopsisLeidyi) ML35702a(MnemiopsisLeidyi) ML42041a(MnemiopsisLeidyi) ML35741a(MnemiopsisLeidyi) ML35601a(MnemiopsisLeidyi) ML460823a(MnemiopsisLeidyi) ML032415a(MnemiopsisLeidyi) ML135630a(MnemiopsisLeidyi) ML216358a(MnemiopsisLeidyi) ML06824a(MnemiopsisLeidyi) ML04021a(MnemiopsisL…
ORTHOMCL444	36	4	evm.model.scaffold_180.15(DiscosomaSp) gi|828194160|ref|XP_012565300.1|(HydraVulgaris) gi|828214080|ref|XP_012559542.1|(HydraVulgaris) ML18443a(MnemiopsisLeidyi) EDO33457(NematostellaVectensis) EDO34182(NematostellaVectensis) EDO42874(NematostellaVectensis) EDO30903(NematostellaVectensis) EDO32818(NematostellaVectensis) EDO26675(NematostellaVectensis) EDO28540(NematostellaVectensis) EDO49127(Nema…
ORTHOMCL445	36	1	gi|828232738|ref|XP_012565571.1|(HydraVulgaris) gi|828234512|ref|XP_012566110.1|(HydraVulgaris) gi|828233841|ref|XP_012565895.1|(HydraVulgaris) gi|828236167|ref|XP_012566615.1|(HydraVulgaris) gi|828235482|ref|XP_012566418.1|(HydraVulgaris) gi|828196581|ref|XP_012553578.1|(HydraVulgaris) gi|828233774|ref|XP_012565874.1|(HydraVulgaris) gi|828234287|ref|XP_012566035.1|(HydraVulgaris) gi|828206515|re…
ORTHOMCL446	35	3	aug_v2a.06111.t2(AcroporaDigitifera) aug_v2a.08790.t1(AcroporaDigitifera) aug_v2a.17531.t3(AcroporaDigitifera) aug_v2a.15015.t1(AcroporaDigitifera) aug_v2a.00476.t1(AcroporaDigitifera) aug_v2a.10740.t1(AcroporaDigitifera) aug_v2a.22703.t1(AcroporaDigitifera) aug_v2a.17531.t2(AcroporaDigitifera) aug_v2a.03673.t2(AcroporaDigitifera) aug_v2a.17531.t1(AcroporaDigitifera) aug_v2a.16910.t1(AcroporaDigi…
ORTHOMCL447	35	10	aug_v2a.17258.t1(AcroporaDigitifera) aug_v2a.13289.t1(AcroporaDigitifera) aug_v2a.17257.t1(AcroporaDigitifera) aug_v2a.00486.t1(AcroporaDigitifera) aug_v2a.03456.t1(AcroporaDigitifera) aug_v2a.18440.t1(AcroporaDigitifera) AIPGENE11523(AiptasiaPallida) AIPGENE23521(AiptasiaPallida) Aqu2.1.44707_001(AmphimedonQueenslandica) Aqu2.1.41633_001(AmphimedonQueenslandica) Aqu2.1.03776_001(AmphimedonQueens…
ORTHOMCL448	35	10	aug_v2a.15494.t1(AcroporaDigitifera) aug_v2a.16330.t1(AcroporaDigitifera) aug_v2a.03488.t1(AcroporaDigitifera) aug_v2a.15094.t1(AcroporaDigitifera) aug_v2a.03487.t1(AcroporaDigitifera) AIPGENE21411(AiptasiaPallida) AIPGENE23294(AiptasiaPallida) AIPGENE19621(AiptasiaPallida) evm.model.scaffold_23.41(AmplexidiscusFenestrafer) evm.model.scaffold_148.10(DiscosomaSp) evm.model.scaffold_160.15(Discosom…
ORTHOMCL449	35	10	aug_v2a.20344.t1(AcroporaDigitifera) aug_v2a.12721.t1(AcroporaDigitifera) aug_v2a.15350.t1(AcroporaDigitifera) aug_v2a.12722.t1(AcroporaDigitifera) aug_v2a.09643.t1(AcroporaDigitifera) AIPGENE2265(AiptasiaPallida) AIPGENE9671(AiptasiaPallida) AIPGENE12494(AiptasiaPallida) AIPGENE9672(AiptasiaPallida) AIPGENE2275(AiptasiaPallida) Aqu2.1.42000_001(AmphimedonQueenslandica) Aqu2.1.43839_001(Amphimedo…
ORTHOMCL450	35	11	aug_v2a.06239.t1(AcroporaDigitifera) aug_v2a.15870.t1(AcroporaDigitifera) aug_v2a.24664.t1(AcroporaDigitifera) aug_v2a.06240.t1(AcroporaDigitifera) AIPGENE13863(AiptasiaPallida) AIPGENE22475(AiptasiaPallida) AIPGENE3373(AiptasiaPallida) Aqu2.1.25748_001(AmphimedonQueenslandica) evm.model.scaffold_44.18(AmplexidiscusFenestrafer) evm.model.scaffold_163.18(AmplexidiscusFenestrafer) evm.model.scaffol…
ORTHOMCL451	35	11	aug_v2a.16384.t1(AcroporaDigitifera) aug_v2a.06518.t1(AcroporaDigitifera) AIPGENE5202(AiptasiaPallida) AIPGENE13477(AiptasiaPallida) AIPGENE5221(AiptasiaPallida) AIPGENE5203(AiptasiaPallida) AIPGENE5226(AiptasiaPallida) Aqu2.1.37974_001(AmphimedonQueenslandica) evm.model.scaffold_8.6(AmplexidiscusFenestrafer) evm.model.scaffold_148.23(AmplexidiscusFenestrafer) evm.model.scaffold_14.41(Amplexidisc…
ORTHOMCL452	35	10	aug_v2a.24626.t1(AcroporaDigitifera) aug_v2a.16215.t1(AcroporaDigitifera) aug_v2a.14455.t1(AcroporaDigitifera) aug_v2a.14459.t1(AcroporaDigitifera) aug_v2a.10564.t1(AcroporaDigitifera) aug_v2a.24626.t2(AcroporaDigitifera) AIPGENE9968(AiptasiaPallida) AIPGENE8213(AiptasiaPallida) AIPGENE5461(AiptasiaPallida) Aqu2.1.36012_001(AmphimedonQueenslandica) Aqu2.1.24269_001(AmphimedonQueenslandica) Aqu2.1…
ORTHOMCL453	35	11	aug_v2a.17928.t1(AcroporaDigitifera) aug_v2a.07409.t1(AcroporaDigitifera) aug_v2a.04632.t1(AcroporaDigitifera) AIPGENE15008(AiptasiaPallida) AIPGENE1716(AiptasiaPallida) AIPGENE13531(AiptasiaPallida) AIPGENE16434(AiptasiaPallida) AIPGENE13703(AiptasiaPallida) Aqu2.1.40214_001(AmphimedonQueenslandica) evm.model.scaffold_2336.1(AmplexidiscusFenestrafer) evm.model.scaffold_3.61(AmplexidiscusFenestra…
ORTHOMCL454	35	10	aug_v2a.00998.t1(AcroporaDigitifera) aug_v2a.24265.t1(AcroporaDigitifera) aug_v2a.04236.t1(AcroporaDigitifera) AIPGENE8589(AiptasiaPallida) AIPGENE8590(AiptasiaPallida) AIPGENE8491(AiptasiaPallida) AIPGENE6900(AiptasiaPallida) AIPGENE8592(AiptasiaPallida) AIPGENE7851(AiptasiaPallida) AIPGENE12125(AiptasiaPallida) evm.model.scaffold_240.13(AmplexidiscusFenestrafer) evm.model.scaffold_181.18(Amplex…
ORTHOMCL455	35	11	aug_v2a.04546.t1(AcroporaDigitifera) aug_v2a.02656.t1(AcroporaDigitifera) aug_v2a.19156.t1(AcroporaDigitifera) AIPGENE542(AiptasiaPallida) AIPGENE25929(AiptasiaPallida) AIPGENE25931(AiptasiaPallida) AIPGENE25927(AiptasiaPallida) AIPGENE541(AiptasiaPallida) AIPGENE25930(AiptasiaPallida) AIPGENE25928(AiptasiaPallida) Aqu2.1.33584_001(AmphimedonQueenslandica) Aqu2.1.30065_001(AmphimedonQueenslandica…
ORTHOMCL456	35	11	aug_v2a.09409.t1(AcroporaDigitifera) aug_v2a.00840.t1(AcroporaDigitifera) aug_v2a.15335.t1(AcroporaDigitifera) aug_v2a.16755.t1(AcroporaDigitifera) aug_v2a.15921.t1(AcroporaDigitifera) aug_v2a.19519.t1(AcroporaDigitifera) AIPGENE16899(AiptasiaPallida) AIPGENE24939(AiptasiaPallida) AIPGENE23365(AiptasiaPallida) Aqu2.1.34895_001(AmphimedonQueenslandica) Aqu2.1.30494_001(AmphimedonQueenslandica) evm…
ORTHOMCL457	35	11	aug_v2a.06821.t1(AcroporaDigitifera) aug_v2a.09752.t1(AcroporaDigitifera) aug_v2a.08321.t1(AcroporaDigitifera) aug_v2a.08321.t2(AcroporaDigitifera) AIPGENE9640(AiptasiaPallida) AIPGENE24110(AiptasiaPallida) AIPGENE12487(AiptasiaPallida) AIPGENE24106(AiptasiaPallida) Aqu2.1.29988_001(AmphimedonQueenslandica) Aqu2.1.37531_001(AmphimedonQueenslandica) evm.model.scaffold_707.13(AmplexidiscusFenestraf…
ORTHOMCL458	35	11	aug_v2a.05174.t1(AcroporaDigitifera) aug_v2a.19528.t1(AcroporaDigitifera) aug_v2a.03294.t2(AcroporaDigitifera) aug_v2a.22595.t1(AcroporaDigitifera) aug_v2a.19357.t1(AcroporaDigitifera) aug_v2a.03294.t1(AcroporaDigitifera) AIPGENE3040(AiptasiaPallida) AIPGENE9963(AiptasiaPallida) Aqu2.1.28480_001(AmphimedonQueenslandica) Aqu2.1.29125_001(AmphimedonQueenslandica) evm.model.scaffold_236.6(Amplexidis…
ORTHOMCL459	35	5	aug_v2a.11770.t1(AcroporaDigitifera) aug_v2a.07055.t2(AcroporaDigitifera) aug_v2a.20307.t1(AcroporaDigitifera) aug_v2a.07055.t1(AcroporaDigitifera) aug_v2a.21991.t1(AcroporaDigitifera) EDO39043(NematostellaVectensis) EDO39040(NematostellaVectensis) ofav_00003470-RA|>ofav_00003470-RA|>ofav_00003470-RA|>ofav_00003470-RA|>ofav_00003470-RA(OrbicellaFaveolata) ofav_00034202-RA|>ofav_00034202-RA|>ofav_…
ORTHOMCL460	35	11	aug_v2a.22986.t1(AcroporaDigitifera) aug_v2a.22197.t1(AcroporaDigitifera) aug_v2a.04634.t1(AcroporaDigitifera) aug_v2a.06618.t1(AcroporaDigitifera) AIPGENE19016(AiptasiaPallida) AIPGENE24037(AiptasiaPallida) AIPGENE2994(AiptasiaPallida) Aqu2.1.24008_001(AmphimedonQueenslandica) Aqu2.1.34909_001(AmphimedonQueenslandica) evm.model.scaffold_3.64(AmplexidiscusFenestrafer) evm.model.scaffold_986.4(Amp…
ORTHOMCL461	35	11	aug_v2a.08342.t2(AcroporaDigitifera) aug_v2a.23936.t1(AcroporaDigitifera) aug_v2a.08342.t1(AcroporaDigitifera) AIPGENE3604(AiptasiaPallida) AIPGENE9290(AiptasiaPallida) AIPGENE22324(AiptasiaPallida) Aqu2.1.34451_001(AmphimedonQueenslandica) evm.model.scaffold_2.87(AmplexidiscusFenestrafer) evm.model.scaffold_2.85(AmplexidiscusFenestrafer) evm.model.scaffold_2.86(AmplexidiscusFenestrafer) evm.mode…
ORTHOMCL462	35	11	aug_v2a.18751.t1(AcroporaDigitifera) AIPGENE23279(AiptasiaPallida) AIPGENE4770(AiptasiaPallida) Aqu2.1.42548_001(AmphimedonQueenslandica) Aqu2.1.39901_001(AmphimedonQueenslandica) evm.model.scaffold_407.9(AmplexidiscusFenestrafer) evm.model.scaffold_63.37(DiscosomaSp) evm.model.scaffold_138.40(DiscosomaSp) evm.model.scaffold_295.10(DiscosomaSp) gi|221117528|ref|XP_002158325.1|(HydraVulgaris) gi|8…
ORTHOMCL463	35	11	aug_v2a.15048.t1(AcroporaDigitifera) aug_v2a.05518.t1(AcroporaDigitifera) aug_v2a.09674.t1(AcroporaDigitifera) AIPGENE4926(AiptasiaPallida) AIPGENE8306(AiptasiaPallida) AIPGENE10852(AiptasiaPallida) AIPGENE28649(AiptasiaPallida) AIPGENE8305(AiptasiaPallida) Aqu2.1.43390_001(AmphimedonQueenslandica) Aqu2.1.06622_001(AmphimedonQueenslandica) Aqu2.1.29063_001(AmphimedonQueenslandica) evm.model.scaff…
ORTHOMCL464	35	1	Aqu2.1.44338_001(AmphimedonQueenslandica) Aqu2.1.12085_001(AmphimedonQueenslandica) Aqu2.1.13426_001(AmphimedonQueenslandica) Aqu2.1.36951_001(AmphimedonQueenslandica) Aqu2.1.37345_001(AmphimedonQueenslandica) Aqu2.1.34721_001(AmphimedonQueenslandica) Aqu2.1.33998_001(AmphimedonQueenslandica) Aqu2.1.13351_001(AmphimedonQueenslandica) Aqu2.1.18575_001(AmphimedonQueenslandica) Aqu2.1.22754_001(Amph…
ORTHOMCL465	35	1	Aqu2.1.18807_001(AmphimedonQueenslandica) Aqu2.1.05655_001(AmphimedonQueenslandica) Aqu2.1.10226_001(AmphimedonQueenslandica) Aqu2.1.08496_001(AmphimedonQueenslandica) Aqu2.1.07103_001(AmphimedonQueenslandica) Aqu2.1.39589_001(AmphimedonQueenslandica) Aqu2.1.06962_001(AmphimedonQueenslandica) Aqu2.1.24533_001(AmphimedonQueenslandica) Aqu2.1.07102_001(AmphimedonQueenslandica) Aqu2.1.10227_001(Amph…
ORTHOMCL466	35	1	Aqu2.1.11127_001(AmphimedonQueenslandica) Aqu2.1.20169_001(AmphimedonQueenslandica) Aqu2.1.11492_001(AmphimedonQueenslandica) Aqu2.1.14980_001(AmphimedonQueenslandica) Aqu2.1.08805_001(AmphimedonQueenslandica) Aqu2.1.00945_001(AmphimedonQueenslandica) Aqu2.1.08149_001(AmphimedonQueenslandica) Aqu2.1.02774_001(AmphimedonQueenslandica) Aqu2.1.10492_001(AmphimedonQueenslandica) Aqu2.1.00181_001(Amph…
ORTHOMCL467	35	2	Aqu2.1.15603_001(AmphimedonQueenslandica) gi|828235999|ref|XP_004213255.2|(HydraVulgaris) gi|828236265|ref|XP_012566641.1|(HydraVulgaris) gi|828233131|ref|XP_012565689.1|(HydraVulgaris) gi|828194857|ref|XP_012566766.1|(HydraVulgaris) gi|828232589|ref|XP_012565526.1|(HydraVulgaris) gi|828195464|ref|XP_012566966.1|(HydraVulgaris) gi|828233738|ref|XP_012565862.1|(HydraVulgaris) gi|828235732|ref|XP_0…
ORTHOMCL468	35	3	Aqu2.1.43291_001(AmphimedonQueenslandica) gi|828235383|ref|XP_012566384.1|(HydraVulgaris) gi|828235381|ref|XP_012566383.1|(HydraVulgaris) gi|828235386|ref|XP_012566385.1|(HydraVulgaris) gi|828223246|ref|XP_012562566.1|(HydraVulgaris) gi|828223251|ref|XP_012562568.1|(HydraVulgaris) ML31952a(MnemiopsisLeidyi) ML353010a(MnemiopsisLeidyi) ML36891a(MnemiopsisLeidyi) ML29462a(MnemiopsisLeidyi) ML35933a…
ORTHOMCL469	35	1	gi|449692510|ref|XP_004213062.1|(HydraVulgaris) gi|828191211|ref|XP_012556161.1|(HydraVulgaris) gi|828196510|ref|XP_012553557.1|(HydraVulgaris) gi|449686246|ref|XP_004211115.1|(HydraVulgaris) gi|449676745|ref|XP_004208694.1|(HydraVulgaris) gi|828192443|ref|XP_012560029.1|(HydraVulgaris) gi|828191441|ref|XP_012556895.1|(HydraVulgaris) gi|449663699|ref|XP_004205790.1|(HydraVulgaris) gi|449666405|re…
ORTHOMCL470	35	1	ML11351a(MnemiopsisLeidyi) ML35939a(MnemiopsisLeidyi) ML435839a(MnemiopsisLeidyi) ML475515a(MnemiopsisLeidyi) ML339810a(MnemiopsisLeidyi) ML050910a(MnemiopsisLeidyi) ML296216a(MnemiopsisLeidyi) ML25222a(MnemiopsisLeidyi) ML10667a(MnemiopsisLeidyi) ML026610a(MnemiopsisLeidyi) ML040018a(MnemiopsisLeidyi) ML08529a(MnemiopsisLeidyi) ML07308a(MnemiopsisLeidyi) ML10669a(MnemiopsisLeidyi) ML12661a(Mnemi…
ORTHOMCL471	34	11	aug_v2a.09792.t1(AcroporaDigitifera) aug_v2a.07921.t1(AcroporaDigitifera) aug_v2a.22591.t1(AcroporaDigitifera) aug_v2a.21505.t1(AcroporaDigitifera) aug_v2a.07920.t1(AcroporaDigitifera) AIPGENE19654(AiptasiaPallida) AIPGENE19652(AiptasiaPallida) AIPGENE25361(AiptasiaPallida) AIPGENE19655(AiptasiaPallida) AIPGENE19651(AiptasiaPallida) AIPGENE19649(AiptasiaPallida) AIPGENE19650(AiptasiaPallida) AIPG…
ORTHOMCL472	34	4	aug_v2a.13941.t1(AcroporaDigitifera) aug_v2a.03173.t1(AcroporaDigitifera) aug_v2a.22320.t1(AcroporaDigitifera) aug_v2a.11063.t1(AcroporaDigitifera) aug_v2a.21722.t1(AcroporaDigitifera) aug_v2a.09747.t1(AcroporaDigitifera) aug_v2a.16247.t2(AcroporaDigitifera) aug_v2a.09748.t1(AcroporaDigitifera) aug_v2a.23741.t1(AcroporaDigitifera) aug_v2a.16247.t1(AcroporaDigitifera) aug_v2a.16247.t3(AcroporaDigi…
ORTHOMCL473	34	11	aug_v2a.17869.t2(AcroporaDigitifera) aug_v2a.17869.t1(AcroporaDigitifera) aug_v2a.01277.t1(AcroporaDigitifera) aug_v2a.05457.t1(AcroporaDigitifera) aug_v2a.01276.t1(AcroporaDigitifera) aug_v2a.00952.t1(AcroporaDigitifera) AIPGENE18026(AiptasiaPallida) AIPGENE18036(AiptasiaPallida) AIPGENE18046(AiptasiaPallida) AIPGENE11880(AiptasiaPallida) AIPGENE18037(AiptasiaPallida) Aqu2.1.27781_001(Amphimedon…
ORTHOMCL474	34	8	aug_v2a.20943.t1(AcroporaDigitifera) aug_v2a.23075.t1(AcroporaDigitifera) aug_v2a.18427.t1(AcroporaDigitifera) AIPGENE22752(AiptasiaPallida) AIPGENE17530(AiptasiaPallida) AIPGENE7570(AiptasiaPallida) evm.model.scaffold_269.24(AmplexidiscusFenestrafer) evm.model.scaffold_391.8(AmplexidiscusFenestrafer) evm.model.scaffold_211.30(AmplexidiscusFenestrafer) evm.model.scaffold_407.14(AmplexidiscusFenes…
ORTHOMCL475	34	11	aug_v2a.06427.t1(AcroporaDigitifera) aug_v2a.02713.t1(AcroporaDigitifera) aug_v2a.17459.t1(AcroporaDigitifera) aug_v2a.12084.t1(AcroporaDigitifera) aug_v2a.12085.t1(AcroporaDigitifera) aug_v2a.16343.t1(AcroporaDigitifera) aug_v2a.13059.t1(AcroporaDigitifera) AIPGENE12110(AiptasiaPallida) AIPGENE2242(AiptasiaPallida) AIPGENE26202(AiptasiaPallida) AIPGENE641(AiptasiaPallida) Aqu2.1.28313_001(Amphim…
ORTHOMCL476	34	11	aug_v2a.02479.t1(AcroporaDigitifera) AIPGENE27029(AiptasiaPallida) AIPGENE22416(AiptasiaPallida) Aqu2.1.23249_001(AmphimedonQueenslandica) evm.model.scaffold_926.1(AmplexidiscusFenestrafer) evm.model.scaffold_697.3(DiscosomaSp) gi|221118830|ref|XP_002161846.1|(HydraVulgaris) gi|221106579|ref|XP_002170457.1|(HydraVulgaris) ML30697a(MnemiopsisLeidyi) ML085018a(MnemiopsisLeidyi) ML150013a(Mnemiopsis…
ORTHOMCL477	34	11	aug_v2a.04200.t1(AcroporaDigitifera) aug_v2a.00670.t1(AcroporaDigitifera) aug_v2a.12790.t1(AcroporaDigitifera) aug_v2a.08129.t1(AcroporaDigitifera) aug_v2a.15346.t1(AcroporaDigitifera) aug_v2a.08128.t1(AcroporaDigitifera) aug_v2a.00668.t1(AcroporaDigitifera) aug_v2a.00670.t2(AcroporaDigitifera) AIPGENE14371(AiptasiaPallida) AIPGENE20692(AiptasiaPallida) Aqu2.1.40738_001(AmphimedonQueenslandica) e…
ORTHOMCL478	34	11	aug_v2a.02810.t1(AcroporaDigitifera) aug_v2a.00613.t1(AcroporaDigitifera) aug_v2a.01370.t1(AcroporaDigitifera) aug_v2a.05337.t1(AcroporaDigitifera) AIPGENE23795(AiptasiaPallida) AIPGENE8753(AiptasiaPallida) AIPGENE22444(AiptasiaPallida) Aqu2.1.43583_001(AmphimedonQueenslandica) Aqu2.1.26009_001(AmphimedonQueenslandica) evm.model.scaffold_29.32(AmplexidiscusFenestrafer) evm.model.scaffold_4.34(Dis…
ORTHOMCL479	34	11	aug_v2a.00690.t1(AcroporaDigitifera) aug_v2a.01742.t1(AcroporaDigitifera) aug_v2a.00691.t1(AcroporaDigitifera) AIPGENE15787(AiptasiaPallida) AIPGENE1975(AiptasiaPallida) Aqu2.1.33360_001(AmphimedonQueenslandica) Aqu2.1.33361_001(AmphimedonQueenslandica) Aqu2.1.06204_001(AmphimedonQueenslandica) evm.model.scaffold_526.6(AmplexidiscusFenestrafer) evm.model.scaffold_134.17(AmplexidiscusFenestrafer) …
ORTHOMCL480	34	6	aug_v2a.16373.t1(AcroporaDigitifera) AIPGENE17283(AiptasiaPallida) AIPGENE19392(AiptasiaPallida) AIPGENE23066(AiptasiaPallida) AIPGENE27268(AiptasiaPallida) AIPGENE5744(AiptasiaPallida) AIPGENE28107(AiptasiaPallida) AIPGENE8512(AiptasiaPallida) AIPGENE23923(AiptasiaPallida) AIPGENE27920(AiptasiaPallida) AIPGENE23076(AiptasiaPallida) AIPGENE3322(AiptasiaPallida) AIPGENE17296(AiptasiaPallida) AIPGE…
ORTHOMCL481	34	11	aug_v2a.06827.t1(AcroporaDigitifera) aug_v2a.20105.t2(AcroporaDigitifera) aug_v2a.13348.t1(AcroporaDigitifera) aug_v2a.07390.t1(AcroporaDigitifera) aug_v2a.20105.t1(AcroporaDigitifera) AIPGENE19917(AiptasiaPallida) AIPGENE28639(AiptasiaPallida) AIPGENE28643(AiptasiaPallida) AIPGENE19923(AiptasiaPallida) AIPGENE25977(AiptasiaPallida) Aqu2.1.21359_001(AmphimedonQueenslandica) Aqu2.1.37290_001(Amphi…
ORTHOMCL482	34	11	aug_v2a.13658.t1(AcroporaDigitifera) aug_v2a.13064.t1(AcroporaDigitifera) AIPGENE1032(AiptasiaPallida) AIPGENE10550(AiptasiaPallida) AIPGENE15961(AiptasiaPallida) AIPGENE24201(AiptasiaPallida) Aqu2.1.42578_001(AmphimedonQueenslandica) Aqu2.1.27338_001(AmphimedonQueenslandica) evm.model.scaffold_2.118(AmplexidiscusFenestrafer) evm.model.scaffold_221.5(AmplexidiscusFenestrafer) evm.model.scaffold_4…
ORTHOMCL483	34	7	aug_v2a.17099.t1(AcroporaDigitifera) aug_v2a.18814.t1(AcroporaDigitifera) aug_v2a.12310.t1(AcroporaDigitifera) AIPGENE1318(AiptasiaPallida) AIPGENE7424(AiptasiaPallida) AIPGENE19412(AiptasiaPallida) AIPGENE2177(AiptasiaPallida) AIPGENE17534(AiptasiaPallida) AIPGENE8030(AiptasiaPallida) AIPGENE21431(AiptasiaPallida) AIPGENE18235(AiptasiaPallida) AIPGENE5341(AiptasiaPallida) AIPGENE6521(AiptasiaPal…
ORTHOMCL484	34	11	aug_v2a.02120.t1(AcroporaDigitifera) aug_v2a.16046.t1(AcroporaDigitifera) aug_v2a.16045.t1(AcroporaDigitifera) AIPGENE8998(AiptasiaPallida) AIPGENE18794(AiptasiaPallida) AIPGENE9081(AiptasiaPallida) Aqu2.1.27166_001(AmphimedonQueenslandica) Aqu2.1.42568_001(AmphimedonQueenslandica) evm.model.scaffold_12.48(AmplexidiscusFenestrafer) evm.model.scaffold_0.292(DiscosomaSp) evm.model.scaffold_0.291(Di…
ORTHOMCL485	34	8	aug_v2a.00093.t1(AcroporaDigitifera) AIPGENE29105(AiptasiaPallida) AIPGENE18642(AiptasiaPallida) AIPGENE10165(AiptasiaPallida) AIPGENE19764(AiptasiaPallida) AIPGENE9478(AiptasiaPallida) evm.model.scaffold_302.19(AmplexidiscusFenestrafer) evm.model.scaffold_318.2(AmplexidiscusFenestrafer) evm.model.scaffold_112.16(AmplexidiscusFenestrafer) evm.model.scaffold_123.32(AmplexidiscusFenestrafer) evm.mo…
ORTHOMCL486	34	5	aug_v2a.14345.t1(AcroporaDigitifera) aug_v2a.15651.t1(AcroporaDigitifera) AIPGENE15416(AiptasiaPallida) AIPGENE15621(AiptasiaPallida) AIPGENE20894(AiptasiaPallida) AIPGENE24892(AiptasiaPallida) AIPGENE12474(AiptasiaPallida) EDO39681(NematostellaVectensis) EDO41516(NematostellaVectensis) EDO32575(NematostellaVectensis) pdam_00011720-RA(PocilloporaDamicornis) Spis24670(StylophoraPistillata) Spis246…
ORTHOMCL487	34	2	aug_v2a.12311.t1(AcroporaDigitifera) AIPGENE17834(AiptasiaPallida) AIPGENE19208(AiptasiaPallida) AIPGENE19220(AiptasiaPallida) AIPGENE8715(AiptasiaPallida) AIPGENE15629(AiptasiaPallida) AIPGENE15779(AiptasiaPallida) AIPGENE19223(AiptasiaPallida) AIPGENE15641(AiptasiaPallida) AIPGENE19213(AiptasiaPallida) AIPGENE19230(AiptasiaPallida) AIPGENE15622(AiptasiaPallida) AIPGENE19222(AiptasiaPallida) AIP…
ORTHOMCL488	34	11	aug_v2a.22531.t1(AcroporaDigitifera) aug_v2a.20017.t1(AcroporaDigitifera) AIPGENE20848(AiptasiaPallida) AIPGENE27505(AiptasiaPallida) AIPGENE14841(AiptasiaPallida) AIPGENE14840(AiptasiaPallida) AIPGENE27508(AiptasiaPallida) Aqu2.1.38401_001(AmphimedonQueenslandica) evm.model.scaffold_3.182(AmplexidiscusFenestrafer) evm.model.scaffold_3.185(AmplexidiscusFenestrafer) evm.model.scaffold_55.29(Amplex…
ORTHOMCL489	34	1	AIPGENE6076(AiptasiaPallida) AIPGENE2061(AiptasiaPallida) AIPGENE22925(AiptasiaPallida) AIPGENE22894(AiptasiaPallida) AIPGENE4162(AiptasiaPallida) AIPGENE2062(AiptasiaPallida) AIPGENE5713(AiptasiaPallida) AIPGENE8174(AiptasiaPallida) AIPGENE2079(AiptasiaPallida) AIPGENE24936(AiptasiaPallida) AIPGENE5718(AiptasiaPallida) AIPGENE24931(AiptasiaPallida) AIPGENE10302(AiptasiaPallida) AIPGENE2080(Aipta…
ORTHOMCL490	34	1	AIPGENE25903(AiptasiaPallida) AIPGENE24414(AiptasiaPallida) AIPGENE24413(AiptasiaPallida) AIPGENE24852(AiptasiaPallida) AIPGENE3872(AiptasiaPallida) AIPGENE19374(AiptasiaPallida) AIPGENE24392(AiptasiaPallida) AIPGENE18694(AiptasiaPallida) AIPGENE19457(AiptasiaPallida) AIPGENE12283(AiptasiaPallida) AIPGENE24851(AiptasiaPallida) AIPGENE6568(AiptasiaPallida) AIPGENE3623(AiptasiaPallida) AIPGENE28934…
ORTHOMCL491	34	3	AIPGENE7021(AiptasiaPallida) AIPGENE53(AiptasiaPallida) AIPGENE2728(AiptasiaPallida) AIPGENE12408(AiptasiaPallida) AIPGENE1398(AiptasiaPallida) AIPGENE11079(AiptasiaPallida) AIPGENE26508(AiptasiaPallida) AIPGENE6526(AiptasiaPallida) AIPGENE2736(AiptasiaPallida) AIPGENE25378(AiptasiaPallida) AIPGENE7023(AiptasiaPallida) AIPGENE4188(AiptasiaPallida) AIPGENE23283(AiptasiaPallida) AIPGENE14873(Aiptas…
ORTHOMCL492	34	2	Aqu2.1.28152_001(AmphimedonQueenslandica) Aqu2.1.40092_001(AmphimedonQueenslandica) Aqu2.1.42360_001(AmphimedonQueenslandica) Aqu2.1.34975_001(AmphimedonQueenslandica) Aqu2.1.12926_001(AmphimedonQueenslandica) Aqu2.1.30773_001(AmphimedonQueenslandica) Aqu2.1.42848_001(AmphimedonQueenslandica) Aqu2.1.35428_001(AmphimedonQueenslandica) Aqu2.1.42847_001(AmphimedonQueenslandica) Aqu2.1.05690_001(Amph…
ORTHOMCL493	34	2	Aqu2.1.02659_001(AmphimedonQueenslandica) Aqu2.1.02658_001(AmphimedonQueenslandica) Aqu2.1.27823_001(AmphimedonQueenslandica) Aqu2.1.07811_001(AmphimedonQueenslandica) Aqu2.1.14552_001(AmphimedonQueenslandica) Aqu2.1.00217_001(AmphimedonQueenslandica) Aqu2.1.01080_001(AmphimedonQueenslandica) Aqu2.1.18578_001(AmphimedonQueenslandica) Aqu2.1.13085_001(AmphimedonQueenslandica) Aqu2.1.36783_001(Amph…
ORTHOMCL494	34	2	evm.model.scaffold_219.22(AmplexidiscusFenestrafer) ofav_00033024-RA|>ofav_00033024-RA|>ofav_00033024-RA|>ofav_00033024-RA|>ofav_00033024-RA(OrbicellaFaveolata) ofav_00028230-RA|>ofav_00028230-RA|>ofav_00028230-RA|>ofav_00028230-RA|>ofav_00028230-RA(OrbicellaFaveolata) ofav_00013525-RA|>ofav_00013525-RA|>ofav_00013525-RA|>ofav_00013525-RA|>ofav_00013525-RA(OrbicellaFaveolata) ofav_00035205-RA|>of…
ORTHOMCL495	34	1	gi|828233144|ref|XP_012565692.1|(HydraVulgaris) gi|828234087|ref|XP_012565976.1|(HydraVulgaris) gi|828234076|ref|XP_012565971.1|(HydraVulgaris) gi|828231005|ref|XP_012565046.1|(HydraVulgaris) gi|828230734|ref|XP_012564954.1|(HydraVulgaris) gi|828197057|ref|XP_012553749.1|(HydraVulgaris) gi|828214634|ref|XP_012559726.1|(HydraVulgaris) gi|828213019|ref|XP_012559176.1|(HydraVulgaris) gi|828210886|re…
ORTHOMCL496	34	1	gi|449665434|ref|XP_004206137.1|(HydraVulgaris) gi|828209503|ref|XP_012557991.1|(HydraVulgaris) gi|449674571|ref|XP_004208213.1|(HydraVulgaris) gi|828190134|ref|XP_012563909.1|(HydraVulgaris) gi|567757560|ref|NP_001274709.1|(HydraVulgaris) gi|828192645|ref|XP_012560869.1|(HydraVulgaris) gi|449663974|ref|XP_004205844.1|(HydraVulgaris) gi|567757488|ref|NP_001274719.1|(HydraVulgaris) gi|828196791|re…
ORTHOMCL497	34	1	ML00122a(MnemiopsisLeidyi) ML455314a(MnemiopsisLeidyi) ML09552a(MnemiopsisLeidyi) ML20441a(MnemiopsisLeidyi) ML234538a(MnemiopsisLeidyi) ML311624a(MnemiopsisLeidyi) ML009412a(MnemiopsisLeidyi) ML31036a(MnemiopsisLeidyi) ML003612a(MnemiopsisLeidyi) ML03665a(MnemiopsisLeidyi) ML14878a(MnemiopsisLeidyi) ML154124a(MnemiopsisLeidyi) ML02891a(MnemiopsisLeidyi) ML085724a(MnemiopsisLeidyi) ML00369a(Mnemi…
ORTHOMCL498	34	1	ofav_00011818-RA|>ofav_00011818-RA|>ofav_00011818-RA|>ofav_00011818-RA|>ofav_00011818-RA(OrbicellaFaveolata) ofav_00036077-RA|>ofav_00036077-RA|>ofav_00036077-RA|>ofav_00036077-RA|>ofav_00036077-RA(OrbicellaFaveolata) ofav_00028048-RA|>ofav_00028048-RA|>ofav_00028048-RA|>ofav_00028048-RA|>ofav_00028048-RA(OrbicellaFaveolata) ofav_00011506-RA|>ofav_00011506-RA|>ofav_00011506-RA|>ofav_00011506-RA|>…
ORTHOMCL499	34	2	pdam_00025031-RA(PocilloporaDamicornis) Spis15821(StylophoraPistillata) Spis23901(StylophoraPistillata) Spis14839(StylophoraPistillata) Spis8164(StylophoraPistillata) Spis405(StylophoraPistillata) Spis19854(StylophoraPistillata) Spis21901(StylophoraPistillata) Spis1776(StylophoraPistillata) Spis23447(StylophoraPistillata) Spis10307(StylophoraPistillata) Spis1781(StylophoraPistillata) Spis8166(Sty…
ORTHOMCL500	33	9	aug_v2a.21082.t1(AcroporaDigitifera) aug_v2a.13448.t1(AcroporaDigitifera) aug_v2a.17987.t1(AcroporaDigitifera) aug_v2a.19112.t1(AcroporaDigitifera) aug_v2a.15353.t1(AcroporaDigitifera) aug_v2a.21727.t1(AcroporaDigitifera) aug_v2a.24629.t1(AcroporaDigitifera) aug_v2a.00798.t1(AcroporaDigitifera) AIPGENE12355(AiptasiaPallida) evm.model.scaffold_800.2(AmplexidiscusFenestrafer) evm.model.scaffold_264…
ORTHOMCL501	33	11	aug_v2a.07650.t1(AcroporaDigitifera) aug_v2a.15362.t1(AcroporaDigitifera) aug_v2a.15008.t1(AcroporaDigitifera) aug_v2a.07650.t2(AcroporaDigitifera) AIPGENE11724(AiptasiaPallida) AIPGENE11706(AiptasiaPallida) AIPGENE9091(AiptasiaPallida) AIPGENE11694(AiptasiaPallida) Aqu2.1.37757_001(AmphimedonQueenslandica) Aqu2.1.32726_001(AmphimedonQueenslandica) Aqu2.1.29234_001(AmphimedonQueenslandica) evm.mo…
ORTHOMCL502	33	4	aug_v2a.24492.t1(AcroporaDigitifera) aug_v2a.17699.t1(AcroporaDigitifera) aug_v2a.08177.t1(AcroporaDigitifera) aug_v2a.12772.t1(AcroporaDigitifera) aug_v2a.04013.t1(AcroporaDigitifera) aug_v2a.21897.t2(AcroporaDigitifera) aug_v2a.12818.t1(AcroporaDigitifera) aug_v2a.07804.t2(AcroporaDigitifera) aug_v2a.10316.t1(AcroporaDigitifera) aug_v2a.10315.t1(AcroporaDigitifera) aug_v2a.21897.t1(AcroporaDigi…
ORTHOMCL503	33	8	aug_v2a.07212.t1(AcroporaDigitifera) aug_v2a.17765.t1(AcroporaDigitifera) aug_v2a.07236.t1(AcroporaDigitifera) aug_v2a.11591.t1(AcroporaDigitifera) aug_v2a.22106.t2(AcroporaDigitifera) aug_v2a.19800.t1(AcroporaDigitifera) aug_v2a.11597.t1(AcroporaDigitifera) aug_v2a.22106.t1(AcroporaDigitifera) aug_v2a.07543.t1(AcroporaDigitifera) aug_v2a.22105.t1(AcroporaDigitifera) AIPGENE18162(AiptasiaPallida)…
ORTHOMCL504	33	8	aug_v2a.18346.t1(AcroporaDigitifera) aug_v2a.09706.t1(AcroporaDigitifera) aug_v2a.06829.t1(AcroporaDigitifera) aug_v2a.06047.t1(AcroporaDigitifera) aug_v2a.10313.t1(AcroporaDigitifera) aug_v2a.14205.t1(AcroporaDigitifera) aug_v2a.13271.t1(AcroporaDigitifera) aug_v2a.11606.t1(AcroporaDigitifera) aug_v2a.04448.t1(AcroporaDigitifera) AIPGENE19382(AiptasiaPallida) AIPGENE13099(AiptasiaPallida) AIPGEN…
ORTHOMCL505	33	10	aug_v2a.24483.t1(AcroporaDigitifera) aug_v2a.21161.t1(AcroporaDigitifera) aug_v2a.09432.t1(AcroporaDigitifera) aug_v2a.07865.t1(AcroporaDigitifera) AIPGENE19531(AiptasiaPallida) AIPGENE19356(AiptasiaPallida) AIPGENE3237(AiptasiaPallida) AIPGENE28858(AiptasiaPallida) evm.model.scaffold_207.2(AmplexidiscusFenestrafer) evm.model.scaffold_323.27(AmplexidiscusFenestrafer) evm.model.scaffold_306.19(Amp…
ORTHOMCL506	33	11	aug_v2a.00459.t1(AcroporaDigitifera) aug_v2a.02737.t1(AcroporaDigitifera) aug_v2a.10419.t1(AcroporaDigitifera) aug_v2a.05382.t1(AcroporaDigitifera) AIPGENE26727(AiptasiaPallida) AIPGENE5845(AiptasiaPallida) AIPGENE14616(AiptasiaPallida) Aqu2.1.42160_001(AmphimedonQueenslandica) evm.model.scaffold_133.17(AmplexidiscusFenestrafer) evm.model.scaffold_37.78(DiscosomaSp) evm.model.scaffold_41.55(Disco…
ORTHOMCL507	33	10	aug_v2a.08720.t1(AcroporaDigitifera) aug_v2a.05626.t1(AcroporaDigitifera) aug_v2a.03017.t1(AcroporaDigitifera) aug_v2a.05626.t2(AcroporaDigitifera) AIPGENE3462(AiptasiaPallida) AIPGENE22089(AiptasiaPallida) AIPGENE14834(AiptasiaPallida) AIPGENE3480(AiptasiaPallida) Aqu2.1.43290_001(AmphimedonQueenslandica) evm.model.scaffold_3.14(AmplexidiscusFenestrafer) evm.model.scaffold_3.13(AmplexidiscusFene…
ORTHOMCL508	33	9	aug_v2a.13666.t1(AcroporaDigitifera) aug_v2a.00366.t1(AcroporaDigitifera) aug_v2a.06498.t1(AcroporaDigitifera) aug_v2a.22768.t1(AcroporaDigitifera) AIPGENE11513(AiptasiaPallida) AIPGENE975(AiptasiaPallida) AIPGENE20246(AiptasiaPallida) AIPGENE20513(AiptasiaPallida) AIPGENE10058(AiptasiaPallida) AIPGENE6495(AiptasiaPallida) AIPGENE12574(AiptasiaPallida) AIPGENE2191(AiptasiaPallida) AIPGENE25679(Ai…
ORTHOMCL509	33	9	aug_v2a.16812.t1(AcroporaDigitifera) aug_v2a.19690.t1(AcroporaDigitifera) aug_v2a.22675.t1(AcroporaDigitifera) aug_v2a.23483.t1(AcroporaDigitifera) AIPGENE2049(AiptasiaPallida) AIPGENE27618(AiptasiaPallida) AIPGENE24026(AiptasiaPallida) evm.model.scaffold_2.169(AmplexidiscusFenestrafer) evm.model.scaffold_15.33(AmplexidiscusFenestrafer) evm.model.scaffold_44.35(DiscosomaSp) evm.model.scaffold_68.…
ORTHOMCL510	33	11	aug_v2a.09317.t2(AcroporaDigitifera) aug_v2a.11789.t1(AcroporaDigitifera) aug_v2a.09317.t1(AcroporaDigitifera) AIPGENE3769(AiptasiaPallida) AIPGENE4489(AiptasiaPallida) AIPGENE12724(AiptasiaPallida) Aqu2.1.39343_001(AmphimedonQueenslandica) evm.model.scaffold_17.24(AmplexidiscusFenestrafer) evm.model.scaffold_382.8(AmplexidiscusFenestrafer) evm.model.scaffold_4343.1(DiscosomaSp) evm.model.scaffol…
ORTHOMCL511	33	11	aug_v2a.21521.t1(AcroporaDigitifera) aug_v2a.20328.t1(AcroporaDigitifera) aug_v2a.20329.t1(AcroporaDigitifera) AIPGENE24028(AiptasiaPallida) AIPGENE25678(AiptasiaPallida) AIPGENE25681(AiptasiaPallida) Aqu2.1.35786_001(AmphimedonQueenslandica) Aqu2.1.38193_001(AmphimedonQueenslandica) evm.model.scaffold_38.18(AmplexidiscusFenestrafer) evm.model.scaffold_34.49(AmplexidiscusFenestrafer) evm.model.sc…
ORTHOMCL512	33	8	aug_v2a.01972.t1(AcroporaDigitifera) aug_v2a.04199.t1(AcroporaDigitifera) AIPGENE14184(AiptasiaPallida) AIPGENE16804(AiptasiaPallida) AIPGENE21892(AiptasiaPallida) AIPGENE12213(AiptasiaPallida) evm.model.scaffold_1041.3(AmplexidiscusFenestrafer) evm.model.scaffold_1096.1(AmplexidiscusFenestrafer) evm.model.scaffold_6.99(DiscosomaSp) evm.model.scaffold_54.72(DiscosomaSp) EDO39712(NematostellaVecte…
ORTHOMCL513	33	10	aug_v2a.17317.t1(AcroporaDigitifera) aug_v2a.08131.t1(AcroporaDigitifera) aug_v2a.13659.t1(AcroporaDigitifera) aug_v2a.08131.t2(AcroporaDigitifera) AIPGENE14468(AiptasiaPallida) AIPGENE11340(AiptasiaPallida) AIPGENE1051(AiptasiaPallida) AIPGENE8648(AiptasiaPallida) Aqu2.1.04698_001(AmphimedonQueenslandica) Aqu2.1.30297_001(AmphimedonQueenslandica) Aqu2.1.33568_001(AmphimedonQueenslandica) evm.mod…
ORTHOMCL514	33	11	aug_v2a.14582.t2(AcroporaDigitifera) aug_v2a.21779.t1(AcroporaDigitifera) aug_v2a.14581.t1(AcroporaDigitifera) aug_v2a.14582.t1(AcroporaDigitifera) aug_v2a.03072.t1(AcroporaDigitifera) AIPGENE12715(AiptasiaPallida) AIPGENE11878(AiptasiaPallida) AIPGENE2084(AiptasiaPallida) AIPGENE13937(AiptasiaPallida) Aqu2.1.42531_001(AmphimedonQueenslandica) evm.model.scaffold_136.29(AmplexidiscusFenestrafer) e…
ORTHOMCL515	33	9	aug_v2a.01861.t1(AcroporaDigitifera) aug_v2a.03327.t1(AcroporaDigitifera) aug_v2a.01861.t2(AcroporaDigitifera) aug_v2a.14451.t1(AcroporaDigitifera) AIPGENE15029(AiptasiaPallida) AIPGENE10384(AiptasiaPallida) AIPGENE10383(AiptasiaPallida) AIPGENE9782(AiptasiaPallida) evm.model.scaffold_36.62(AmplexidiscusFenestrafer) evm.model.scaffold_9.99(AmplexidiscusFenestrafer) evm.model.scaffold_1.112(Amplex…
ORTHOMCL516	33	11	aug_v2a.15951.t1(AcroporaDigitifera) aug_v2a.16086.t1(AcroporaDigitifera) aug_v2a.19798.t2(AcroporaDigitifera) aug_v2a.10036.t1(AcroporaDigitifera) AIPGENE1589(AiptasiaPallida) AIPGENE13429(AiptasiaPallida) AIPGENE1590(AiptasiaPallida) AIPGENE29210(AiptasiaPallida) Aqu2.1.18821_001(AmphimedonQueenslandica) Aqu2.1.26976_001(AmphimedonQueenslandica) evm.model.scaffold_10.43(AmplexidiscusFenestrafer…
ORTHOMCL517	33	7	aug_v2a.07823.t1(AcroporaDigitifera) AIPGENE25387(AiptasiaPallida) AIPGENE6443(AiptasiaPallida) AIPGENE27947(AiptasiaPallida) AIPGENE7880(AiptasiaPallida) AIPGENE12803(AiptasiaPallida) AIPGENE7702(AiptasiaPallida) AIPGENE13771(AiptasiaPallida) evm.model.scaffold_518.7(AmplexidiscusFenestrafer) evm.model.scaffold_582.5(AmplexidiscusFenestrafer) evm.model.scaffold_3145.1(DiscosomaSp) ofav_00036796-…
ORTHOMCL518	33	11	aug_v2a.01891.t1(AcroporaDigitifera) aug_v2a.02070.t1(AcroporaDigitifera) aug_v2a.16694.t1(AcroporaDigitifera) AIPGENE20124(AiptasiaPallida) AIPGENE20123(AiptasiaPallida) AIPGENE713(AiptasiaPallida) AIPGENE20125(AiptasiaPallida) AIPGENE20122(AiptasiaPallida) AIPGENE22831(AiptasiaPallida) Aqu2.1.34858_001(AmphimedonQueenslandica) Aqu2.1.35757_001(AmphimedonQueenslandica) evm.model.scaffold_7.15(Am…
ORTHOMCL519	33	11	aug_v2a.05160.t1(AcroporaDigitifera) aug_v2a.07191.t1(AcroporaDigitifera) AIPGENE13214(AiptasiaPallida) AIPGENE25964(AiptasiaPallida) Aqu2.1.39615_001(AmphimedonQueenslandica) Aqu2.1.28956_001(AmphimedonQueenslandica) evm.model.scaffold_222.15(AmplexidiscusFenestrafer) evm.model.scaffold_303.20(AmplexidiscusFenestrafer) evm.model.scaffold_285.21(AmplexidiscusFenestrafer) evm.model.scaffold_600.7(…
ORTHOMCL520	33	11	aug_v2a.03598.t1(AcroporaDigitifera) aug_v2a.10638.t1(AcroporaDigitifera) aug_v2a.03522.t1(AcroporaDigitifera) AIPGENE11106(AiptasiaPallida) AIPGENE27313(AiptasiaPallida) AIPGENE9769(AiptasiaPallida) AIPGENE27400(AiptasiaPallida) AIPGENE9764(AiptasiaPallida) AIPGENE9760(AiptasiaPallida) AIPGENE9763(AiptasiaPallida) AIPGENE11120(AiptasiaPallida) Aqu2.1.31952_001(AmphimedonQueenslandica) Aqu2.1.440…
ORTHOMCL521	33	11	aug_v2a.01169.t1(AcroporaDigitifera) aug_v2a.08041.t1(AcroporaDigitifera) AIPGENE15502(AiptasiaPallida) AIPGENE320(AiptasiaPallida) AIPGENE319(AiptasiaPallida) AIPGENE10936(AiptasiaPallida) AIPGENE26625(AiptasiaPallida) Aqu2.1.22806_001(AmphimedonQueenslandica) Aqu2.1.43402_001(AmphimedonQueenslandica) evm.model.scaffold_40.5(AmplexidiscusFenestrafer) evm.model.scaffold_141.15(AmplexidiscusFenest…
ORTHOMCL522	33	11	aug_v2a.06015.t1(AcroporaDigitifera) AIPGENE14101(AiptasiaPallida) AIPGENE29254(AiptasiaPallida) Aqu2.1.39670_001(AmphimedonQueenslandica) evm.model.scaffold_1018.3(AmplexidiscusFenestrafer) evm.model.scaffold_123.33(AmplexidiscusFenestrafer) evm.model.scaffold_592.11(AmplexidiscusFenestrafer) evm.model.scaffold_123.39(AmplexidiscusFenestrafer) evm.model.scaffold_30.79(DiscosomaSp) evm.model.scaf…
ORTHOMCL523	33	5	AIPGENE4937(AiptasiaPallida) AIPGENE11293(AiptasiaPallida) AIPGENE6264(AiptasiaPallida) AIPGENE3913(AiptasiaPallida) EDO37453(NematostellaVectensis) EDO37450(NematostellaVectensis) EDO39670(NematostellaVectensis) EDO33826(NematostellaVectensis) EDO47581(NematostellaVectensis) EDO37449(NematostellaVectensis) EDO37452(NematostellaVectensis) EDO37667(NematostellaVectensis) EDO26902(NematostellaVecte…
ORTHOMCL524	33	1	Aqu2.1.32631_001(AmphimedonQueenslandica) Aqu2.1.36687_001(AmphimedonQueenslandica) Aqu2.1.36688_001(AmphimedonQueenslandica) Aqu2.1.10514_001(AmphimedonQueenslandica) Aqu2.1.07157_001(AmphimedonQueenslandica) Aqu2.1.36678_001(AmphimedonQueenslandica) Aqu2.1.36689_001(AmphimedonQueenslandica) Aqu2.1.10512_001(AmphimedonQueenslandica) Aqu2.1.36674_001(AmphimedonQueenslandica) Aqu2.1.02920_001(Amph…
ORTHOMCL525	33	1	Aqu2.1.25075_001(AmphimedonQueenslandica) Aqu2.1.25074_001(AmphimedonQueenslandica) Aqu2.1.32298_001(AmphimedonQueenslandica) Aqu2.1.29577_001(AmphimedonQueenslandica) Aqu2.1.06918_001(AmphimedonQueenslandica) Aqu2.1.19851_001(AmphimedonQueenslandica) Aqu2.1.06796_001(AmphimedonQueenslandica) Aqu2.1.18660_001(AmphimedonQueenslandica) Aqu2.1.09783_001(AmphimedonQueenslandica) Aqu2.1.26475_001(Amph…
ORTHOMCL526	33	1	Aqu2.1.42806_001(AmphimedonQueenslandica) Aqu2.1.44529_001(AmphimedonQueenslandica) Aqu2.1.30122_001(AmphimedonQueenslandica) Aqu2.1.05493_001(AmphimedonQueenslandica) Aqu2.1.35579_001(AmphimedonQueenslandica) Aqu2.1.24582_001(AmphimedonQueenslandica) Aqu2.1.31743_001(AmphimedonQueenslandica) Aqu2.1.20277_001(AmphimedonQueenslandica) Aqu2.1.35731_001(AmphimedonQueenslandica) Aqu2.1.42386_001(Amph…
ORTHOMCL527	33	3	Aqu2.1.09196_001(AmphimedonQueenslandica) Aqu2.1.33800_001(AmphimedonQueenslandica) Aqu2.1.23135_001(AmphimedonQueenslandica) Aqu2.1.17631_001(AmphimedonQueenslandica) Aqu2.1.07996_001(AmphimedonQueenslandica) Aqu2.1.40558_001(AmphimedonQueenslandica) Aqu2.1.15432_001(AmphimedonQueenslandica) Aqu2.1.02484_001(AmphimedonQueenslandica) Aqu2.1.34095_001(AmphimedonQueenslandica) Aqu2.1.40078_001(Amph…
ORTHOMCL528	33	1	Aqu2.1.17351_001(AmphimedonQueenslandica) Aqu2.1.42331_001(AmphimedonQueenslandica) Aqu2.1.40370_001(AmphimedonQueenslandica) Aqu2.1.40771_001(AmphimedonQueenslandica) Aqu2.1.34675_001(AmphimedonQueenslandica) Aqu2.1.41761_001(AmphimedonQueenslandica) Aqu2.1.35460_001(AmphimedonQueenslandica) Aqu2.1.23975_001(AmphimedonQueenslandica) Aqu2.1.22272_001(AmphimedonQueenslandica) Aqu2.1.12956_001(Amph…
ORTHOMCL529	33	1	ofav_00010300-RA|>ofav_00010300-RA|>ofav_00010300-RA|>ofav_00010300-RA|>ofav_00010300-RA(OrbicellaFaveolata) ofav_00033168-RA|>ofav_00033168-RA|>ofav_00033168-RA|>ofav_00033168-RA|>ofav_00033168-RA(OrbicellaFaveolata) ofav_00021769-RA|>ofav_00021769-RA|>ofav_00021769-RA|>ofav_00021769-RA|>ofav_00021769-RA(OrbicellaFaveolata) ofav_00021065-RA|>ofav_00021065-RA|>ofav_00021065-RA|>ofav_00021065-RA|>…
ORTHOMCL530	32	11	aug_v2a.18014.t1(AcroporaDigitifera) aug_v2a.18013.t1(AcroporaDigitifera) aug_v2a.23574.t2(AcroporaDigitifera) aug_v2a.23574.t1(AcroporaDigitifera) AIPGENE6148(AiptasiaPallida) AIPGENE9780(AiptasiaPallida) AIPGENE6132(AiptasiaPallida) AIPGENE9781(AiptasiaPallida) Aqu2.1.22087_001(AmphimedonQueenslandica) Aqu2.1.22086_001(AmphimedonQueenslandica) Aqu2.1.39613_001(AmphimedonQueenslandica) Aqu2.1.39…
ORTHOMCL531	32	11	aug_v2a.18309.t1(AcroporaDigitifera) aug_v2a.09956.t1(AcroporaDigitifera) AIPGENE4938(AiptasiaPallida) AIPGENE18185(AiptasiaPallida) AIPGENE18184(AiptasiaPallida) AIPGENE24566(AiptasiaPallida) Aqu2.1.09713_001(AmphimedonQueenslandica) Aqu2.1.05881_001(AmphimedonQueenslandica) Aqu2.1.18406_001(AmphimedonQueenslandica) Aqu2.1.41036_001(AmphimedonQueenslandica) Aqu2.1.29993_001(AmphimedonQueenslandi…
ORTHOMCL532	32	10	aug_v2a.17674.t1(AcroporaDigitifera) aug_v2a.02210.t1(AcroporaDigitifera) aug_v2a.05494.t2(AcroporaDigitifera) aug_v2a.05494.t1(AcroporaDigitifera) aug_v2a.12542.t1(AcroporaDigitifera) AIPGENE15001(AiptasiaPallida) AIPGENE15450(AiptasiaPallida) AIPGENE15454(AiptasiaPallida) AIPGENE9761(AiptasiaPallida) Aqu2.1.06234_001(AmphimedonQueenslandica) Aqu2.1.22251_001(AmphimedonQueenslandica) Aqu2.1.3136…
ORTHOMCL533	32	11	aug_v2a.18198.t1(AcroporaDigitifera) aug_v2a.04150.t1(AcroporaDigitifera) aug_v2a.13921.t1(AcroporaDigitifera) aug_v2a.06281.t2(AcroporaDigitifera) aug_v2a.18574.t1(AcroporaDigitifera) aug_v2a.06281.t1(AcroporaDigitifera) AIPGENE13430(AiptasiaPallida) Aqu2.1.26140_001(AmphimedonQueenslandica) Aqu2.1.27601_001(AmphimedonQueenslandica) evm.model.scaffold_346.14(AmplexidiscusFenestrafer) evm.model.s…
ORTHOMCL534	32	11	aug_v2a.03840.t1(AcroporaDigitifera) aug_v2a.04786.t1(AcroporaDigitifera) AIPGENE28144(AiptasiaPallida) AIPGENE28145(AiptasiaPallida) AIPGENE28147(AiptasiaPallida) AIPGENE1441(AiptasiaPallida) AIPGENE28146(AiptasiaPallida) AIPGENE28148(AiptasiaPallida) Aqu2.1.14759_001(AmphimedonQueenslandica) Aqu2.1.39198_001(AmphimedonQueenslandica) evm.model.scaffold_824.2(AmplexidiscusFenestrafer) evm.model.s…
ORTHOMCL535	32	11	aug_v2a.17847.t1(AcroporaDigitifera) aug_v2a.06752.t1(AcroporaDigitifera) aug_v2a.18358.t1(AcroporaDigitifera) aug_v2a.07126.t1(AcroporaDigitifera) AIPGENE5797(AiptasiaPallida) AIPGENE2236(AiptasiaPallida) AIPGENE2250(AiptasiaPallida) AIPGENE26292(AiptasiaPallida) Aqu2.1.41934_001(AmphimedonQueenslandica) Aqu2.1.27829_001(AmphimedonQueenslandica) evm.model.scaffold_970.6(AmplexidiscusFenestrafer)…
ORTHOMCL536	32	11	aug_v2a.02710.t1(AcroporaDigitifera) aug_v2a.02710.t2(AcroporaDigitifera) aug_v2a.01339.t1(AcroporaDigitifera) aug_v2a.01433.t2(AcroporaDigitifera) aug_v2a.15233.t1(AcroporaDigitifera) aug_v2a.01432.t1(AcroporaDigitifera) aug_v2a.15733.t1(AcroporaDigitifera) aug_v2a.01519.t1(AcroporaDigitifera) aug_v2a.16025.t1(AcroporaDigitifera) aug_v2a.01433.t1(AcroporaDigitifera) AIPGENE17139(AiptasiaPallida)…
ORTHOMCL537	32	10	aug_v2a.18143.t1(AcroporaDigitifera) aug_v2a.11913.t1(AcroporaDigitifera) aug_v2a.08897.t1(AcroporaDigitifera) AIPGENE11376(AiptasiaPallida) AIPGENE10689(AiptasiaPallida) AIPGENE9221(AiptasiaPallida) Aqu2.1.24516_001(AmphimedonQueenslandica) Aqu2.1.39262_001(AmphimedonQueenslandica) Aqu2.1.30313_001(AmphimedonQueenslandica) evm.model.scaffold_16.163(DiscosomaSp) evm.model.scaffold_9.106(Discosoma…
ORTHOMCL538	32	11	aug_v2a.12826.t1(AcroporaDigitifera) aug_v2a.23154.t1(AcroporaDigitifera) AIPGENE17621(AiptasiaPallida) AIPGENE4823(AiptasiaPallida) AIPGENE2763(AiptasiaPallida) Aqu2.1.41613_001(AmphimedonQueenslandica) Aqu2.1.40679_001(AmphimedonQueenslandica) evm.model.scaffold_125.4(AmplexidiscusFenestrafer) evm.model.scaffold_8.119(DiscosomaSp) evm.model.scaffold_619.22(DiscosomaSp) evm.model.scaffold_35.120…
ORTHOMCL539	32	11	aug_v2a.05219.t1(AcroporaDigitifera) aug_v2a.10633.t1(AcroporaDigitifera) aug_v2a.04217.t1(AcroporaDigitifera) aug_v2a.22983.t1(AcroporaDigitifera) AIPGENE1868(AiptasiaPallida) AIPGENE1912(AiptasiaPallida) AIPGENE25194(AiptasiaPallida) AIPGENE3697(AiptasiaPallida) Aqu2.1.32225_001(AmphimedonQueenslandica) evm.model.scaffold_34.25(AmplexidiscusFenestrafer) evm.model.scaffold_200.12(DiscosomaSp) ev…
ORTHOMCL540	32	10	aug_v2a.18976.t1(AcroporaDigitifera) aug_v2a.20507.t1(AcroporaDigitifera) aug_v2a.20508.t1(AcroporaDigitifera) AIPGENE16647(AiptasiaPallida) AIPGENE22651(AiptasiaPallida) AIPGENE14650(AiptasiaPallida) evm.model.scaffold_2.61(AmplexidiscusFenestrafer) evm.model.scaffold_31.48(AmplexidiscusFenestrafer) evm.model.scaffold_264.8(AmplexidiscusFenestrafer) evm.model.scaffold_23.121(DiscosomaSp) evm.mod…
ORTHOMCL541	32	11	aug_v2a.23195.t1(AcroporaDigitifera) aug_v2a.23686.t1(AcroporaDigitifera) AIPGENE4579(AiptasiaPallida) AIPGENE22455(AiptasiaPallida) AIPGENE2882(AiptasiaPallida) Aqu2.1.34178_001(AmphimedonQueenslandica) Aqu2.1.00816_001(AmphimedonQueenslandica) Aqu2.1.10589_001(AmphimedonQueenslandica) Aqu2.1.42143_001(AmphimedonQueenslandica) evm.model.scaffold_49.8(AmplexidiscusFenestrafer) evm.model.scaffold_…
ORTHOMCL542	32	11	aug_v2a.17342.t1(AcroporaDigitifera) aug_v2a.07459.t1(AcroporaDigitifera) AIPGENE12137(AiptasiaPallida) AIPGENE26934(AiptasiaPallida) AIPGENE14915(AiptasiaPallida) AIPGENE28787(AiptasiaPallida) AIPGENE9101(AiptasiaPallida) Aqu2.1.28813_001(AmphimedonQueenslandica) Aqu2.1.39871_001(AmphimedonQueenslandica) Aqu2.1.36214_001(AmphimedonQueenslandica) evm.model.scaffold_520.1(AmplexidiscusFenestrafer)…
ORTHOMCL543	32	11	aug_v2a.21299.t1(AcroporaDigitifera) aug_v2a.05986.t1(AcroporaDigitifera) aug_v2a.10642.t1(AcroporaDigitifera) aug_v2a.07893.t1(AcroporaDigitifera) AIPGENE27679(AiptasiaPallida) AIPGENE25417(AiptasiaPallida) AIPGENE11986(AiptasiaPallida) Aqu2.1.06020_001(AmphimedonQueenslandica) Aqu2.1.08640_001(AmphimedonQueenslandica) Aqu2.1.44096_001(AmphimedonQueenslandica) Aqu2.1.42557_001(AmphimedonQueensla…
ORTHOMCL544	32	11	aug_v2a.11918.t1(AcroporaDigitifera) aug_v2a.17712.t1(AcroporaDigitifera) aug_v2a.22093.t1(AcroporaDigitifera) aug_v2a.06866.t1(AcroporaDigitifera) AIPGENE12602(AiptasiaPallida) AIPGENE27761(AiptasiaPallida) AIPGENE21754(AiptasiaPallida) Aqu2.1.32928_001(AmphimedonQueenslandica) Aqu2.1.32936_001(AmphimedonQueenslandica) Aqu2.1.42527_001(AmphimedonQueenslandica) evm.model.scaffold_74.30(Amplexidis…
ORTHOMCL545	32	11	aug_v2a.11894.t1(AcroporaDigitifera) aug_v2a.02303.t1(AcroporaDigitifera) aug_v2a.11895.t1(AcroporaDigitifera) aug_v2a.04388.t1(AcroporaDigitifera) AIPGENE15650(AiptasiaPallida) AIPGENE20022(AiptasiaPallida) AIPGENE23226(AiptasiaPallida) AIPGENE15649(AiptasiaPallida) AIPGENE23209(AiptasiaPallida) AIPGENE15651(AiptasiaPallida) AIPGENE22517(AiptasiaPallida) Aqu2.1.39116_001(AmphimedonQueenslandica)…
ORTHOMCL546	32	7	aug_v2a.13890.t1(AcroporaDigitifera) aug_v2a.18681.t1(AcroporaDigitifera) aug_v2a.21127.t1(AcroporaDigitifera) AIPGENE21366(AiptasiaPallida) AIPGENE21367(AiptasiaPallida) evm.model.scaffold_684.3(AmplexidiscusFenestrafer) evm.model.scaffold_13.50(AmplexidiscusFenestrafer) evm.model.scaffold_910.1(AmplexidiscusFenestrafer) evm.model.scaffold_188.5(AmplexidiscusFenestrafer) evm.model.scaffold_33.29…
ORTHOMCL547	32	11	aug_v2a.12530.t1(AcroporaDigitifera) aug_v2a.15766.t1(AcroporaDigitifera) aug_v2a.05749.t1(AcroporaDigitifera) aug_v2a.00260.t1(AcroporaDigitifera) AIPGENE12469(AiptasiaPallida) AIPGENE19373(AiptasiaPallida) Aqu2.1.42040_001(AmphimedonQueenslandica) Aqu2.1.43957_001(AmphimedonQueenslandica) evm.model.scaffold_99.11(AmplexidiscusFenestrafer) evm.model.scaffold_58.44(AmplexidiscusFenestrafer) evm.m…
ORTHOMCL548	32	7	aug_v2a.18896.t1(AcroporaDigitifera) aug_v2a.19221.t1(AcroporaDigitifera) aug_v2a.07495.t1(AcroporaDigitifera) AIPGENE5110(AiptasiaPallida) AIPGENE24352(AiptasiaPallida) AIPGENE27468(AiptasiaPallida) AIPGENE14283(AiptasiaPallida) AIPGENE13547(AiptasiaPallida) AIPGENE24351(AiptasiaPallida) AIPGENE22987(AiptasiaPallida) AIPGENE5510(AiptasiaPallida) evm.model.scaffold_1017.3(AmplexidiscusFenestrafer…
ORTHOMCL549	32	11	aug_v2a.14908.t1(AcroporaDigitifera) aug_v2a.12891.t1(AcroporaDigitifera) aug_v2a.12048.t1(AcroporaDigitifera) aug_v2a.22343.t1(AcroporaDigitifera) AIPGENE7943(AiptasiaPallida) AIPGENE15409(AiptasiaPallida) AIPGENE5923(AiptasiaPallida) AIPGENE7941(AiptasiaPallida) Aqu2.1.32091_001(AmphimedonQueenslandica) Aqu2.1.38174_001(AmphimedonQueenslandica) Aqu2.1.38159_001(AmphimedonQueenslandica) Aqu2.1.2…
ORTHOMCL550	32	10	aug_v2a.19851.t1(AcroporaDigitifera) aug_v2a.04830.t1(AcroporaDigitifera) aug_v2a.14997.t1(AcroporaDigitifera) aug_v2a.19851.t2(AcroporaDigitifera) aug_v2a.19851.t3(AcroporaDigitifera) AIPGENE21764(AiptasiaPallida) AIPGENE21761(AiptasiaPallida) AIPGENE21765(AiptasiaPallida) AIPGENE12540(AiptasiaPallida) AIPGENE24301(AiptasiaPallida) AIPGENE21758(AiptasiaPallida) AIPGENE21759(AiptasiaPallida) AIPG…
ORTHOMCL551	32	11	aug_v2a.20397.t1(AcroporaDigitifera) aug_v2a.20399.t1(AcroporaDigitifera) aug_v2a.24139.t1(AcroporaDigitifera) AIPGENE22026(AiptasiaPallida) AIPGENE9028(AiptasiaPallida) AIPGENE22045(AiptasiaPallida) Aqu2.1.41367_001(AmphimedonQueenslandica) Aqu2.1.32538_001(AmphimedonQueenslandica) evm.model.scaffold_0.172(AmplexidiscusFenestrafer) evm.model.scaffold_0.170(DiscosomaSp) evm.model.scaffold_14.105(…
ORTHOMCL552	32	11	aug_v2a.11987.t1(AcroporaDigitifera) aug_v2a.12748.t3(AcroporaDigitifera) aug_v2a.12748.t2(AcroporaDigitifera) AIPGENE2388(AiptasiaPallida) AIPGENE27354(AiptasiaPallida) AIPGENE27356(AiptasiaPallida) AIPGENE27355(AiptasiaPallida) AIPGENE2389(AiptasiaPallida) Aqu2.1.31798_001(AmphimedonQueenslandica) Aqu2.1.04995_001(AmphimedonQueenslandica) Aqu2.1.41260_001(AmphimedonQueenslandica) evm.model.scaf…
ORTHOMCL553	32	11	aug_v2a.20782.t1(AcroporaDigitifera) aug_v2a.09041.t1(AcroporaDigitifera) aug_v2a.05988.t1(AcroporaDigitifera) aug_v2a.10324.t1(AcroporaDigitifera) AIPGENE21316(AiptasiaPallida) AIPGENE15434(AiptasiaPallida) AIPGENE25416(AiptasiaPallida) AIPGENE25409(AiptasiaPallida) AIPGENE15433(AiptasiaPallida) Aqu2.1.41252_001(AmphimedonQueenslandica) Aqu2.1.43812_001(AmphimedonQueenslandica) evm.model.scaffol…
ORTHOMCL554	32	11	aug_v2a.09399.t1(AcroporaDigitifera) aug_v2a.04471.t1(AcroporaDigitifera) aug_v2a.09399.t2(AcroporaDigitifera) aug_v2a.09400.t1(AcroporaDigitifera) AIPGENE27598(AiptasiaPallida) AIPGENE27387(AiptasiaPallida) AIPGENE28238(AiptasiaPallida) Aqu2.1.37449_001(AmphimedonQueenslandica) Aqu2.1.31930_001(AmphimedonQueenslandica) Aqu2.1.15698_001(AmphimedonQueenslandica) evm.model.scaffold_504.1(Amplexidis…
ORTHOMCL555	32	11	aug_v2a.06451.t1(AcroporaDigitifera) AIPGENE24727(AiptasiaPallida) AIPGENE2961(AiptasiaPallida) AIPGENE23465(AiptasiaPallida) AIPGENE16967(AiptasiaPallida) AIPGENE2232(AiptasiaPallida) AIPGENE18632(AiptasiaPallida) Aqu2.1.25124_001(AmphimedonQueenslandica) Aqu2.1.35967_001(AmphimedonQueenslandica) evm.model.scaffold_416.1(AmplexidiscusFenestrafer) evm.model.scaffold_355.23(AmplexidiscusFenestrafe…
ORTHOMCL556	32	10	aug_v2a.12574.t1(AcroporaDigitifera) aug_v2a.09652.t1(AcroporaDigitifera) aug_v2a.04706.t1(AcroporaDigitifera) AIPGENE13603(AiptasiaPallida) AIPGENE17033(AiptasiaPallida) AIPGENE2860(AiptasiaPallida) AIPGENE24903(AiptasiaPallida) Aqu2.1.29982_001(AmphimedonQueenslandica) Aqu2.1.37510_001(AmphimedonQueenslandica) evm.model.scaffold_40.49(AmplexidiscusFenestrafer) evm.model.scaffold_208.22(Amplexid…
ORTHOMCL557	32	11	aug_v2a.07533.t1(AcroporaDigitifera) aug_v2a.03666.t1(AcroporaDigitifera) aug_v2a.19284.t1(AcroporaDigitifera) aug_v2a.03666.t2(AcroporaDigitifera) aug_v2a.07534.t1(AcroporaDigitifera) aug_v2a.04264.t1(AcroporaDigitifera) aug_v2a.07248.t1(AcroporaDigitifera) AIPGENE20539(AiptasiaPallida) AIPGENE19633(AiptasiaPallida) AIPGENE16367(AiptasiaPallida) Aqu2.1.25091_001(AmphimedonQueenslandica) Aqu2.1.2…
ORTHOMCL558	32	11	aug_v2a.00809.t2(AcroporaDigitifera) aug_v2a.12378.t1(AcroporaDigitifera) aug_v2a.04533.t1(AcroporaDigitifera) aug_v2a.00809.t1(AcroporaDigitifera) AIPGENE19660(AiptasiaPallida) AIPGENE27998(AiptasiaPallida) AIPGENE7563(AiptasiaPallida) AIPGENE27190(AiptasiaPallida) Aqu2.1.36144_001(AmphimedonQueenslandica) evm.model.scaffold_65.7(AmplexidiscusFenestrafer) evm.model.scaffold_30.58(AmplexidiscusFe…
ORTHOMCL559	32	8	aug_v2a.24106.t1(AcroporaDigitifera) aug_v2a.00241.t1(AcroporaDigitifera) AIPGENE16015(AiptasiaPallida) AIPGENE10063(AiptasiaPallida) AIPGENE6836(AiptasiaPallida) AIPGENE22873(AiptasiaPallida) AIPGENE10232(AiptasiaPallida) AIPGENE25365(AiptasiaPallida) AIPGENE7672(AiptasiaPallida) AIPGENE2025(AiptasiaPallida) evm.model.scaffold_650.2(AmplexidiscusFenestrafer) evm.model.scaffold_2.26(Amplexidiscus…
ORTHOMCL560	32	10	aug_v2a.16367.t1(AcroporaDigitifera) AIPGENE6185(AiptasiaPallida) AIPGENE17807(AiptasiaPallida) AIPGENE17752(AiptasiaPallida) AIPGENE11103(AiptasiaPallida) AIPGENE28447(AiptasiaPallida) AIPGENE17806(AiptasiaPallida) AIPGENE11102(AiptasiaPallida) AIPGENE6186(AiptasiaPallida) AIPGENE17751(AiptasiaPallida) evm.model.scaffold_46.19(AmplexidiscusFenestrafer) evm.model.scaffold_5.141(DiscosomaSp) evm.m…
ORTHOMCL561	32	11	aug_v2a.24363.t1(AcroporaDigitifera) aug_v2a.22732.t1(AcroporaDigitifera) AIPGENE26741(AiptasiaPallida) AIPGENE23778(AiptasiaPallida) AIPGENE26740(AiptasiaPallida) AIPGENE9227(AiptasiaPallida) AIPGENE26743(AiptasiaPallida) AIPGENE26742(AiptasiaPallida) Aqu2.1.05915_001(AmphimedonQueenslandica) Aqu2.1.33509_001(AmphimedonQueenslandica) Aqu2.1.22801_001(AmphimedonQueenslandica) evm.model.scaffold_3…
ORTHOMCL562	32	11	aug_v2a.03868.t1(AcroporaDigitifera) AIPGENE16380(AiptasiaPallida) AIPGENE759(AiptasiaPallida) AIPGENE823(AiptasiaPallida) AIPGENE14907(AiptasiaPallida) Aqu2.1.39129_001(AmphimedonQueenslandica) Aqu2.1.03146_001(AmphimedonQueenslandica) Aqu2.1.12607_001(AmphimedonQueenslandica) Aqu2.1.29895_001(AmphimedonQueenslandica) Aqu2.1.41509_001(AmphimedonQueenslandica) Aqu2.1.39131_001(AmphimedonQueenslan…
ORTHOMCL563	32	11	aug_v2a.05755.t1(AcroporaDigitifera) AIPGENE22704(AiptasiaPallida) AIPGENE22649(AiptasiaPallida) Aqu2.1.26930_001(AmphimedonQueenslandica) Aqu2.1.44097_001(AmphimedonQueenslandica) evm.model.scaffold_225.7(AmplexidiscusFenestrafer) evm.model.scaffold_260.18(AmplexidiscusFenestrafer) evm.model.scaffold_1.220(DiscosomaSp) gi|828232941|ref|XP_012565629.1|(HydraVulgaris) gi|828194738|ref|XP_012566730…
ORTHOMCL564	32	1	AIPGENE9255(AiptasiaPallida) AIPGENE14788(AiptasiaPallida) AIPGENE2824(AiptasiaPallida) AIPGENE23135(AiptasiaPallida) AIPGENE15580(AiptasiaPallida) AIPGENE25385(AiptasiaPallida) AIPGENE12215(AiptasiaPallida) AIPGENE2224(AiptasiaPallida) AIPGENE6843(AiptasiaPallida) AIPGENE8080(AiptasiaPallida) AIPGENE1560(AiptasiaPallida) AIPGENE390(AiptasiaPallida) AIPGENE18674(AiptasiaPallida) AIPGENE26345(Aipt…
ORTHOMCL565	32	3	AIPGENE13762(AiptasiaPallida) Aqu2.1.10726_001(AmphimedonQueenslandica) Aqu2.1.32493_001(AmphimedonQueenslandica) Aqu2.1.13049_001(AmphimedonQueenslandica) Aqu2.1.09285_001(AmphimedonQueenslandica) Aqu2.1.16615_001(AmphimedonQueenslandica) Aqu2.1.17729_001(AmphimedonQueenslandica) Aqu2.1.23357_001(AmphimedonQueenslandica) Aqu2.1.29356_001(AmphimedonQueenslandica) Aqu2.1.36592_001(AmphimedonQueens…
ORTHOMCL566	32	1	Aqu2.1.01046_001(AmphimedonQueenslandica) Aqu2.1.10926_001(AmphimedonQueenslandica) Aqu2.1.01980_001(AmphimedonQueenslandica) Aqu2.1.01456_001(AmphimedonQueenslandica) Aqu2.1.02133_001(AmphimedonQueenslandica) Aqu2.1.32011_001(AmphimedonQueenslandica) Aqu2.1.12399_001(AmphimedonQueenslandica) Aqu2.1.10457_001(AmphimedonQueenslandica) Aqu2.1.09126_001(AmphimedonQueenslandica) Aqu2.1.04210_001(Amph…
ORTHOMCL567	32	1	Aqu2.1.37666_001(AmphimedonQueenslandica) Aqu2.1.37668_001(AmphimedonQueenslandica) Aqu2.1.37688_001(AmphimedonQueenslandica) Aqu2.1.33105_001(AmphimedonQueenslandica) Aqu2.1.24906_001(AmphimedonQueenslandica) Aqu2.1.32152_001(AmphimedonQueenslandica) Aqu2.1.42759_001(AmphimedonQueenslandica) Aqu2.1.36764_001(AmphimedonQueenslandica) Aqu2.1.26582_001(AmphimedonQueenslandica) Aqu2.1.36748_001(Amph…
ORTHOMCL568	32	1	EDO31354(NematostellaVectensis) EDO31240(NematostellaVectensis) EDO31375(NematostellaVectensis) EDO31371(NematostellaVectensis) EDO31357(NematostellaVectensis) EDO26137(NematostellaVectensis) EDO31238(NematostellaVectensis) EDO31379(NematostellaVectensis) EDO40061(NematostellaVectensis) EDO35880(NematostellaVectensis) EDO31351(NematostellaVectensis) EDO31364(NematostellaVectensis) EDO31355(Nemato…
ORTHOMCL569	32	1	ofav_00012776-RA|>ofav_00012776-RA|>ofav_00012776-RA|>ofav_00012776-RA|>ofav_00012776-RA(OrbicellaFaveolata) ofav_00001757-RA|>ofav_00001757-RA|>ofav_00001757-RA|>ofav_00001757-RA|>ofav_00001757-RA(OrbicellaFaveolata) ofav_00002020-RA|>ofav_00002020-RA|>ofav_00002020-RA|>ofav_00002020-RA|>ofav_00002020-RA(OrbicellaFaveolata) ofav_00029135-RA|>ofav_00029135-RA|>ofav_00029135-RA|>ofav_00029135-RA|>…
ORTHOMCL570	32	2	ofav_00004224-RA|>ofav_00004224-RA|>ofav_00004224-RA|>ofav_00004224-RA|>ofav_00004224-RA(OrbicellaFaveolata) ofav_00004259-RA|>ofav_00004259-RA|>ofav_00004259-RA|>ofav_00004259-RA|>ofav_00004259-RA(OrbicellaFaveolata) ofav_00026637-RA|>ofav_00026637-RA|>ofav_00026637-RA|>ofav_00026637-RA|>ofav_00026637-RA(OrbicellaFaveolata) ofav_00004258-RA|>ofav_00004258-RA|>ofav_00004258-RA|>ofav_00004258-RA|>…
ORTHOMCL571	32	3	ofav_00025722-RA|>ofav_00025722-RA|>ofav_00025722-RA|>ofav_00025722-RA|>ofav_00025722-RA(OrbicellaFaveolata) ofav_00025719-RA|>ofav_00025719-RA|>ofav_00025719-RA|>ofav_00025719-RA|>ofav_00025719-RA(OrbicellaFaveolata) pdam_00017232-RA(PocilloporaDamicornis) pdam_00017233-RA(PocilloporaDamicornis) pdam_00017234-RA(PocilloporaDamicornis) pdam_00025576-RA(PocilloporaDamicornis) pdam_00017231-RA(Poci…
ORTHOMCL572	31	11	aug_v2a.18046.t1(AcroporaDigitifera) aug_v2a.19053.t1(AcroporaDigitifera) aug_v2a.17621.t1(AcroporaDigitifera) aug_v2a.07195.t1(AcroporaDigitifera) aug_v2a.21562.t1(AcroporaDigitifera) AIPGENE22323(AiptasiaPallida) AIPGENE22387(AiptasiaPallida) AIPGENE20672(AiptasiaPallida) Aqu2.1.39133_001(AmphimedonQueenslandica) Aqu2.1.12609_001(AmphimedonQueenslandica) evm.model.scaffold_163.27(AmplexidiscusF…
ORTHOMCL573	31	11	aug_v2a.14777.t1(AcroporaDigitifera) aug_v2a.08867.t1(AcroporaDigitifera) AIPGENE13027(AiptasiaPallida) AIPGENE13031(AiptasiaPallida) AIPGENE15845(AiptasiaPallida) AIPGENE12939(AiptasiaPallida) AIPGENE11999(AiptasiaPallida) AIPGENE15782(AiptasiaPallida) Aqu2.1.23382_001(AmphimedonQueenslandica) Aqu2.1.24887_001(AmphimedonQueenslandica) evm.model.scaffold_112.5(AmplexidiscusFenestrafer) evm.model.…
ORTHOMCL574	31	10	aug_v2a.02746.t1(AcroporaDigitifera) aug_v2a.02747.t1(AcroporaDigitifera) aug_v2a.02750.t1(AcroporaDigitifera) aug_v2a.22735.t1(AcroporaDigitifera) aug_v2a.02750.t2(AcroporaDigitifera) aug_v2a.15553.t2(AcroporaDigitifera) aug_v2a.15553.t1(AcroporaDigitifera) aug_v2a.11736.t1(AcroporaDigitifera) aug_v2a.22040.t1(AcroporaDigitifera) AIPGENE27529(AiptasiaPallida) AIPGENE27513(AiptasiaPallida) AIPGEN…
ORTHOMCL575	31	9	aug_v2a.24157.t1(AcroporaDigitifera) aug_v2a.07119.t2(AcroporaDigitifera) aug_v2a.02013.t1(AcroporaDigitifera) aug_v2a.09149.t1(AcroporaDigitifera) aug_v2a.07119.t1(AcroporaDigitifera) aug_v2a.19577.t1(AcroporaDigitifera) aug_v2a.07120.t1(AcroporaDigitifera) AIPGENE1872(AiptasiaPallida) AIPGENE22367(AiptasiaPallida) AIPGENE26687(AiptasiaPallida) AIPGENE23234(AiptasiaPallida) AIPGENE23216(Aiptasia…
ORTHOMCL576	31	11	aug_v2a.09009.t1(AcroporaDigitifera) aug_v2a.04793.t1(AcroporaDigitifera) aug_v2a.04799.t1(AcroporaDigitifera) aug_v2a.05797.t1(AcroporaDigitifera) AIPGENE2551(AiptasiaPallida) AIPGENE21648(AiptasiaPallida) AIPGENE13912(AiptasiaPallida) Aqu2.1.26495_001(AmphimedonQueenslandica) Aqu2.1.27848_001(AmphimedonQueenslandica) evm.model.scaffold_181.3(AmplexidiscusFenestrafer) evm.model.scaffold_325.8(Am…
ORTHOMCL577	31	10	aug_v2a.19837.t1(AcroporaDigitifera) aug_v2a.19361.t1(AcroporaDigitifera) aug_v2a.04382.t1(AcroporaDigitifera) aug_v2a.04710.t1(AcroporaDigitifera) aug_v2a.04383.t1(AcroporaDigitifera) AIPGENE26696(AiptasiaPallida) AIPGENE28012(AiptasiaPallida) Aqu2.1.30567_001(AmphimedonQueenslandica) Aqu2.1.21942_001(AmphimedonQueenslandica) Aqu2.1.30558_001(AmphimedonQueenslandica) Aqu2.1.10757_001(AmphimedonQ…
ORTHOMCL578	31	4	aug_v2a.21603.t1(AcroporaDigitifera) aug_v2a.17773.t1(AcroporaDigitifera) aug_v2a.17997.t1(AcroporaDigitifera) aug_v2a.08923.t1(AcroporaDigitifera) aug_v2a.18882.t1(AcroporaDigitifera) aug_v2a.20618.t1(AcroporaDigitifera) aug_v2a.16616.t1(AcroporaDigitifera) aug_v2a.21148.t1(AcroporaDigitifera) aug_v2a.21832.t1(AcroporaDigitifera) aug_v2a.16615.t1(AcroporaDigitifera) aug_v2a.11491.t1(AcroporaDigi…
ORTHOMCL579	31	11	aug_v2a.08854.t1(AcroporaDigitifera) aug_v2a.20998.t1(AcroporaDigitifera) aug_v2a.08498.t1(AcroporaDigitifera) aug_v2a.21046.t1(AcroporaDigitifera) AIPGENE8202(AiptasiaPallida) AIPGENE12548(AiptasiaPallida) AIPGENE12547(AiptasiaPallida) AIPGENE16956(AiptasiaPallida) Aqu2.1.43061_001(AmphimedonQueenslandica) Aqu2.1.30077_001(AmphimedonQueenslandica) Aqu2.1.34253_001(AmphimedonQueenslandica) Aqu2.1…
ORTHOMCL580	31	10	aug_v2a.07596.t1(AcroporaDigitifera) aug_v2a.22542.t1(AcroporaDigitifera) aug_v2a.07661.t1(AcroporaDigitifera) aug_v2a.12696.t1(AcroporaDigitifera) aug_v2a.15759.t1(AcroporaDigitifera) AIPGENE21728(AiptasiaPallida) Aqu2.1.32134_001(AmphimedonQueenslandica) Aqu2.1.21060_001(AmphimedonQueenslandica) Aqu2.1.30329_001(AmphimedonQueenslandica) evm.model.scaffold_38.17(AmplexidiscusFenestrafer) evm.mod…
ORTHOMCL581	31	11	aug_v2a.11992.t1(AcroporaDigitifera) aug_v2a.02167.t1(AcroporaDigitifera) aug_v2a.02305.t1(AcroporaDigitifera) aug_v2a.10158.t1(AcroporaDigitifera) AIPGENE20640(AiptasiaPallida) AIPGENE20705(AiptasiaPallida) AIPGENE20704(AiptasiaPallida) Aqu2.1.42093_001(AmphimedonQueenslandica) evm.model.scaffold_43.24(AmplexidiscusFenestrafer) evm.model.scaffold_51.17(AmplexidiscusFenestrafer) evm.model.scaffol…
ORTHOMCL582	31	9	aug_v2a.21725.t1.1(AcroporaDigitifera) aug_v2a.19634.t1(AcroporaDigitifera) aug_v2a.15019.t1(AcroporaDigitifera) aug_v2a.09505.t1(AcroporaDigitifera) aug_v2a.00510.t1(AcroporaDigitifera) aug_v2a.06828.t1(AcroporaDigitifera) aug_v2a.03824.t1(AcroporaDigitifera) aug_v2a.21725.t1(AcroporaDigitifera) AIPGENE10593(AiptasiaPallida) AIPGENE11138(AiptasiaPallida) Aqu2.1.22117_001(AmphimedonQueenslandica)…
ORTHOMCL583	31	11	aug_v2a.01419.t1(AcroporaDigitifera) aug_v2a.02331.t1(AcroporaDigitifera) aug_v2a.00935.t1(AcroporaDigitifera) AIPGENE12919(AiptasiaPallida) AIPGENE4589(AiptasiaPallida) AIPGENE3318(AiptasiaPallida) AIPGENE8237(AiptasiaPallida) Aqu2.1.24515_001(AmphimedonQueenslandica) Aqu2.1.37525_001(AmphimedonQueenslandica) evm.model.scaffold_318.3(AmplexidiscusFenestrafer) evm.model.scaffold_38.29(Amplexidisc…
ORTHOMCL584	31	11	aug_v2a.18019.t1(AcroporaDigitifera) aug_v2a.02874.t1(AcroporaDigitifera) aug_v2a.08061.t1(AcroporaDigitifera) aug_v2a.08061.t2(AcroporaDigitifera) aug_v2a.10433.t1(AcroporaDigitifera) AIPGENE21324(AiptasiaPallida) AIPGENE21323(AiptasiaPallida) AIPGENE21400(AiptasiaPallida) AIPGENE21401(AiptasiaPallida) AIPGENE21399(AiptasiaPallida) Aqu2.1.22055_001(AmphimedonQueenslandica) Aqu2.1.35049_001(Amphi…
ORTHOMCL585	31	11	aug_v2a.02680.t1(AcroporaDigitifera) aug_v2a.19471.t1(AcroporaDigitifera) aug_v2a.10030.t1(AcroporaDigitifera) aug_v2a.19471.t2(AcroporaDigitifera) AIPGENE24195(AiptasiaPallida) AIPGENE24191(AiptasiaPallida) AIPGENE24190(AiptasiaPallida) AIPGENE24194(AiptasiaPallida) AIPGENE24192(AiptasiaPallida) AIPGENE15851(AiptasiaPallida) AIPGENE24193(AiptasiaPallida) Aqu2.1.21891_001(AmphimedonQueenslandica)…
ORTHOMCL586	31	10	aug_v2a.11592.t2(AcroporaDigitifera) aug_v2a.15608.t1(AcroporaDigitifera) aug_v2a.16635.t1(AcroporaDigitifera) aug_v2a.11592.t1(AcroporaDigitifera) AIPGENE25426(AiptasiaPallida) AIPGENE18707(AiptasiaPallida) AIPGENE5470(AiptasiaPallida) AIPGENE6352(AiptasiaPallida) AIPGENE9836(AiptasiaPallida) AIPGENE28288(AiptasiaPallida) AIPGENE1914(AiptasiaPallida) AIPGENE19552(AiptasiaPallida) evm.model.scaff…
ORTHOMCL587	31	10	aug_v2a.24672.t1(AcroporaDigitifera) aug_v2a.06292.t1(AcroporaDigitifera) aug_v2a.07291.t1(AcroporaDigitifera) AIPGENE28751(AiptasiaPallida) AIPGENE19889(AiptasiaPallida) AIPGENE39(AiptasiaPallida) AIPGENE25243(AiptasiaPallida) AIPGENE783(AiptasiaPallida) AIPGENE27887(AiptasiaPallida) AIPGENE9555(AiptasiaPallida) AIPGENE6653(AiptasiaPallida) AIPGENE20520(AiptasiaPallida) AIPGENE6377(AiptasiaPalli…
ORTHOMCL588	31	7	aug_v2a.02947.t1(AcroporaDigitifera) AIPGENE792(AiptasiaPallida) AIPGENE27497(AiptasiaPallida) AIPGENE25857(AiptasiaPallida) AIPGENE21863(AiptasiaPallida) evm.model.scaffold_1003.3(AmplexidiscusFenestrafer) evm.model.scaffold_521.4(AmplexidiscusFenestrafer) evm.model.scaffold_620.2(AmplexidiscusFenestrafer) evm.model.scaffold_894.10(AmplexidiscusFenestrafer) evm.model.scaffold_898.2(Amplexidiscus…
ORTHOMCL589	31	11	aug_v2a.08130.t1(AcroporaDigitifera) aug_v2a.13522.t1(AcroporaDigitifera) aug_v2a.13765.t1(AcroporaDigitifera) aug_v2a.22581.t1(AcroporaDigitifera) AIPGENE9258(AiptasiaPallida) AIPGENE9262(AiptasiaPallida) AIPGENE14475(AiptasiaPallida) AIPGENE1797(AiptasiaPallida) AIPGENE1767(AiptasiaPallida) Aqu2.1.04027_001(AmphimedonQueenslandica) Aqu2.1.32691_001(AmphimedonQueenslandica) Aqu2.1.32692_001(Amph…
ORTHOMCL590	31	10	aug_v2a.11467.t1(AcroporaDigitifera) aug_v2a.15235.t1(AcroporaDigitifera) AIPGENE17219(AiptasiaPallida) AIPGENE6914(AiptasiaPallida) AIPGENE25214(AiptasiaPallida) Aqu2.1.32261_001(AmphimedonQueenslandica) Aqu2.1.06858_001(AmphimedonQueenslandica) Aqu2.1.32755_001(AmphimedonQueenslandica) evm.model.scaffold_5.147(DiscosomaSp) evm.model.scaffold_46.14(DiscosomaSp) gi|221130679|ref|XP_002158122.1|(H…
ORTHOMCL591	31	11	aug_v2a.07831.t1(AcroporaDigitifera) aug_v2a.08075.t1(AcroporaDigitifera) aug_v2a.16212.t1(AcroporaDigitifera) aug_v2a.09840.t1(AcroporaDigitifera) aug_v2a.00693.t1(AcroporaDigitifera) aug_v2a.06761.t1(AcroporaDigitifera) aug_v2a.08077.t1(AcroporaDigitifera) aug_v2a.08076.t1(AcroporaDigitifera) aug_v2a.20323.t1(AcroporaDigitifera) AIPGENE18264(AiptasiaPallida) AIPGENE14396(AiptasiaPallida) Aqu2.1…
ORTHOMCL592	31	11	aug_v2a.15593.t1(AcroporaDigitifera) aug_v2a.18391.t1(AcroporaDigitifera) aug_v2a.21138.t1(AcroporaDigitifera) AIPGENE12060(AiptasiaPallida) AIPGENE1112(AiptasiaPallida) AIPGENE14639(AiptasiaPallida) AIPGENE1111(AiptasiaPallida) Aqu2.1.28939_001(AmphimedonQueenslandica) Aqu2.1.38822_001(AmphimedonQueenslandica) evm.model.scaffold_25.75(AmplexidiscusFenestrafer) evm.model.scaffold_67.5(DiscosomaSp…
ORTHOMCL593	31	11	aug_v2a.20462.t1(AcroporaDigitifera) aug_v2a.04655.t1(AcroporaDigitifera) aug_v2a.18527.t2(AcroporaDigitifera) aug_v2a.04655.t2(AcroporaDigitifera) aug_v2a.18527.t1(AcroporaDigitifera) AIPGENE2543(AiptasiaPallida) AIPGENE12928(AiptasiaPallida) AIPGENE12995(AiptasiaPallida) Aqu2.1.42178_001(AmphimedonQueenslandica) Aqu2.1.37818_001(AmphimedonQueenslandica) evm.model.scaffold_64.5(AmplexidiscusFene…
ORTHOMCL594	31	8	aug_v2a.18973.t1(AcroporaDigitifera) aug_v2a.13821.t1(AcroporaDigitifera) aug_v2a.23619.t1(AcroporaDigitifera) aug_v2a.23208.t1(AcroporaDigitifera) aug_v2a.24142.t1(AcroporaDigitifera) aug_v2a.20335.t1(AcroporaDigitifera) aug_v2a.14616.t1(AcroporaDigitifera) aug_v2a.19120.t1(AcroporaDigitifera) aug_v2a.23621.t1(AcroporaDigitifera) aug_v2a.07110.t1(AcroporaDigitifera) aug_v2a.23441.t1(AcroporaDigi…
ORTHOMCL595	31	11	aug_v2a.03490.t1(AcroporaDigitifera) aug_v2a.13414.t1(AcroporaDigitifera) aug_v2a.04228.t1(AcroporaDigitifera) aug_v2a.03489.t1(AcroporaDigitifera) aug_v2a.04228.t2(AcroporaDigitifera) AIPGENE621(AiptasiaPallida) AIPGENE23352(AiptasiaPallida) AIPGENE619(AiptasiaPallida) AIPGENE620(AiptasiaPallida) AIPGENE19238(AiptasiaPallida) Aqu2.1.19249_001(AmphimedonQueenslandica) evm.model.scaffold_23.40(Amp…
ORTHOMCL596	31	7	aug_v2a.09579.t1(AcroporaDigitifera) aug_v2a.07769.t1(AcroporaDigitifera) aug_v2a.07766.t1(AcroporaDigitifera) aug_v2a.09577.t1(AcroporaDigitifera) aug_v2a.00599.t1(AcroporaDigitifera) aug_v2a.09576.t1(AcroporaDigitifera) AIPGENE27890(AiptasiaPallida) AIPGENE18483(AiptasiaPallida) AIPGENE26537(AiptasiaPallida) AIPGENE18827(AiptasiaPallida) AIPGENE6451(AiptasiaPallida) evm.model.scaffold_889.9(Amp…
ORTHOMCL597	31	11	aug_v2a.17461.t1(AcroporaDigitifera) aug_v2a.08610.t1(AcroporaDigitifera) aug_v2a.09906.t1(AcroporaDigitifera) AIPGENE5600(AiptasiaPallida) AIPGENE7245(AiptasiaPallida) AIPGENE19364(AiptasiaPallida) Aqu2.1.32156_001(AmphimedonQueenslandica) Aqu2.1.41849_001(AmphimedonQueenslandica) Aqu2.1.41701_001(AmphimedonQueenslandica) evm.model.scaffold_272.5(AmplexidiscusFenestrafer) evm.model.scaffold_344.…
ORTHOMCL598	31	11	aug_v2a.22365.t1(AcroporaDigitifera) aug_v2a.22366.t1(AcroporaDigitifera) AIPGENE27607(AiptasiaPallida) AIPGENE27606(AiptasiaPallida) AIPGENE27621(AiptasiaPallida) Aqu2.1.40972_001(AmphimedonQueenslandica) evm.model.scaffold_258.10(AmplexidiscusFenestrafer) evm.model.scaffold_174.32(AmplexidiscusFenestrafer) evm.model.scaffold_258.11(AmplexidiscusFenestrafer) evm.model.scaffold_230.2(DiscosomaSp)…
ORTHOMCL599	31	11	aug_v2a.04284.t1(AcroporaDigitifera) aug_v2a.04286.t1(AcroporaDigitifera) aug_v2a.03416.t1(AcroporaDigitifera) aug_v2a.05820.t1(AcroporaDigitifera) aug_v2a.04287.t1(AcroporaDigitifera) AIPGENE26732(AiptasiaPallida) AIPGENE11466(AiptasiaPallida) AIPGENE11471(AiptasiaPallida) AIPGENE26688(AiptasiaPallida) Aqu2.1.33769_001(AmphimedonQueenslandica) Aqu2.1.40678_001(AmphimedonQueenslandica) evm.model.…
ORTHOMCL600	31	10	aug_v2a.13393.t1(AcroporaDigitifera) aug_v2a.11270.t1(AcroporaDigitifera) aug_v2a.04525.t1(AcroporaDigitifera) AIPGENE441(AiptasiaPallida) Aqu2.1.38170_001(AmphimedonQueenslandica) evm.model.scaffold_955.3(AmplexidiscusFenestrafer) evm.model.scaffold_465.11(AmplexidiscusFenestrafer) evm.model.scaffold_657.2(AmplexidiscusFenestrafer) evm.model.scaffold_44.4(AmplexidiscusFenestrafer) evm.model.scaf…
ORTHOMCL601	31	11	aug_v2a.01221.t1(AcroporaDigitifera) aug_v2a.10353.t1(AcroporaDigitifera) AIPGENE11809(AiptasiaPallida) AIPGENE13791(AiptasiaPallida) AIPGENE6245(AiptasiaPallida) Aqu2.1.27809_001(AmphimedonQueenslandica) Aqu2.1.04179_001(AmphimedonQueenslandica) evm.model.scaffold_51.23(AmplexidiscusFenestrafer) evm.model.scaffold_3120.1(AmplexidiscusFenestrafer) evm.model.scaffold_136.19(AmplexidiscusFenestrafe…
ORTHOMCL602	31	11	aug_v2a.00578.t1(AcroporaDigitifera) aug_v2a.13907.t1(AcroporaDigitifera) aug_v2a.08471.t1(AcroporaDigitifera) aug_v2a.09360.t1(AcroporaDigitifera) aug_v2a.13905.t1(AcroporaDigitifera) AIPGENE24363(AiptasiaPallida) AIPGENE22882(AiptasiaPallida) Aqu2.1.35749_001(AmphimedonQueenslandica) evm.model.scaffold_481.10(AmplexidiscusFenestrafer) evm.model.scaffold_5.92(DiscosomaSp) evm.model.scaffold_46.6…
ORTHOMCL603	31	11	aug_v2a.16723.t1(AcroporaDigitifera) aug_v2a.22238.t1(AcroporaDigitifera) aug_v2a.08442.t1(AcroporaDigitifera) AIPGENE24984(AiptasiaPallida) AIPGENE17852(AiptasiaPallida) AIPGENE24983(AiptasiaPallida) AIPGENE1885(AiptasiaPallida) Aqu2.1.17535_001(AmphimedonQueenslandica) evm.model.scaffold_8.35(AmplexidiscusFenestrafer) evm.model.scaffold_62.33(AmplexidiscusFenestrafer) evm.model.scaffold_53.79(D…
ORTHOMCL604	31	11	aug_v2a.07407.t1(AcroporaDigitifera) aug_v2a.14866.t1(AcroporaDigitifera) AIPGENE10760(AiptasiaPallida) AIPGENE21768(AiptasiaPallida) AIPGENE23783(AiptasiaPallida) Aqu2.1.43564_001(AmphimedonQueenslandica) Aqu2.1.43565_001(AmphimedonQueenslandica) Aqu2.1.28837_001(AmphimedonQueenslandica) Aqu2.1.33420_001(AmphimedonQueenslandica) evm.model.scaffold_119.5(AmplexidiscusFenestrafer) evm.model.scaffo…
ORTHOMCL605	31	10	aug_v2a.13249.t1(AcroporaDigitifera) aug_v2a.05395.t1(AcroporaDigitifera) AIPGENE13839(AiptasiaPallida) AIPGENE13838(AiptasiaPallida) AIPGENE266(AiptasiaPallida) Aqu2.1.19444_001(AmphimedonQueenslandica) Aqu2.1.08337_001(AmphimedonQueenslandica) Aqu2.1.01668_001(AmphimedonQueenslandica) Aqu2.1.02052_001(AmphimedonQueenslandica) Aqu2.1.19446_001(AmphimedonQueenslandica) Aqu2.1.01710_001(Amphimedon…
ORTHOMCL606	31	8	aug_v2a.08085.t1(AcroporaDigitifera) AIPGENE1936(AiptasiaPallida) evm.model.scaffold_923.3(AmplexidiscusFenestrafer) evm.model.scaffold_191.1(AmplexidiscusFenestrafer) evm.model.scaffold_1047.3(DiscosomaSp) evm.model.scaffold_2352.2(DiscosomaSp) evm.model.scaffold_410.14(DiscosomaSp) EDO38290(NematostellaVectensis) ofav_00019695-RA|>ofav_00019695-RA|>ofav_00019695-RA|>ofav_00019695-RA|>ofav_00019…
ORTHOMCL607	31	5	AIPGENE9167(AiptasiaPallida) AIPGENE18326(AiptasiaPallida) AIPGENE25955(AiptasiaPallida) AIPGENE15295(AiptasiaPallida) AIPGENE16351(AiptasiaPallida) AIPGENE2557(AiptasiaPallida) Aqu2.1.36653_001(AmphimedonQueenslandica) Aqu2.1.25997_001(AmphimedonQueenslandica) Aqu2.1.37015_001(AmphimedonQueenslandica) Aqu2.1.22468_001(AmphimedonQueenslandica) Aqu2.1.44448_001(AmphimedonQueenslandica) Aqu2.1.1538…
ORTHOMCL608	31	1	Aqu2.1.16555_001(AmphimedonQueenslandica) Aqu2.1.26359_001(AmphimedonQueenslandica) Aqu2.1.16554_001(AmphimedonQueenslandica) Aqu2.1.26360_001(AmphimedonQueenslandica) Aqu2.1.03488_001(AmphimedonQueenslandica) Aqu2.1.11175_001(AmphimedonQueenslandica) Aqu2.1.11173_001(AmphimedonQueenslandica) Aqu2.1.16551_001(AmphimedonQueenslandica) Aqu2.1.17030_001(AmphimedonQueenslandica) Aqu2.1.11172_001(Amph…
ORTHOMCL609	31	1	Aqu2.1.11377_001(AmphimedonQueenslandica) Aqu2.1.17088_001(AmphimedonQueenslandica) Aqu2.1.23801_001(AmphimedonQueenslandica) Aqu2.1.06248_001(AmphimedonQueenslandica) Aqu2.1.08929_001(AmphimedonQueenslandica) Aqu2.1.01928_001(AmphimedonQueenslandica) Aqu2.1.26601_001(AmphimedonQueenslandica) Aqu2.1.38673_001(AmphimedonQueenslandica) Aqu2.1.16384_001(AmphimedonQueenslandica) Aqu2.1.25649_001(Amph…
ORTHOMCL610	31	2	gi|828236437|ref|XP_012566692.1|(HydraVulgaris) gi|828233016|ref|XP_012565653.1|(HydraVulgaris) gi|828215536|ref|XP_012560014.1|(HydraVulgaris) gi|828227884|ref|XP_012564105.1|(HydraVulgaris) gi|828192105|ref|XP_012558968.1|(HydraVulgaris) gi|828233875|ref|XP_012565905.1|(HydraVulgaris) gi|828219781|ref|XP_012561402.1|(HydraVulgaris) gi|828235502|ref|XP_012566422.1|(HydraVulgaris) gi|828233857|re…
ORTHOMCL611	31	2	ofav_00014348-RA|>ofav_00014348-RA|>ofav_00014348-RA|>ofav_00014348-RA|>ofav_00014348-RA(OrbicellaFaveolata) ofav_00017244-RA|>ofav_00017244-RA|>ofav_00017244-RA|>ofav_00017244-RA|>ofav_00017244-RA(OrbicellaFaveolata) ofav_00020888-RA|>ofav_00020888-RA|>ofav_00020888-RA|>ofav_00020888-RA|>ofav_00020888-RA(OrbicellaFaveolata) ofav_00029706-RA|>ofav_00029706-RA|>ofav_00029706-RA|>ofav_00029706-RA|>…
ORTHOMCL612	31	3	ofav_00009488-RA|>ofav_00009488-RA|>ofav_00009488-RA|>ofav_00009488-RA|>ofav_00009488-RA(OrbicellaFaveolata) pdam_00025564-RA(PocilloporaDamicornis) pdam_00022549-RA(PocilloporaDamicornis) Spis19125(StylophoraPistillata) Spis24761(StylophoraPistillata) Spis25644(StylophoraPistillata) Spis25122(StylophoraPistillata) Spis23997(StylophoraPistillata) Spis20191(StylophoraPistillata) Spis17600(Stylopho…
ORTHOMCL613	30	11	aug_v2a.15679.t1(AcroporaDigitifera) aug_v2a.03435.t2(AcroporaDigitifera) aug_v2a.03435.t1(AcroporaDigitifera) aug_v2a.03435.t3(AcroporaDigitifera) AIPGENE3961(AiptasiaPallida) AIPGENE3962(AiptasiaPallida) Aqu2.1.39734_001(AmphimedonQueenslandica) evm.model.scaffold_5097.1(AmplexidiscusFenestrafer) evm.model.scaffold_41.68(AmplexidiscusFenestrafer) evm.model.scaffold_19.1(DiscosomaSp) evm.model.s…
ORTHOMCL614	30	10	aug_v2a.17130.t1(AcroporaDigitifera) aug_v2a.13928.t1(AcroporaDigitifera) aug_v2a.11223.t1(AcroporaDigitifera) AIPGENE15509(AiptasiaPallida) AIPGENE17427(AiptasiaPallida) AIPGENE15387(AiptasiaPallida) Aqu2.1.41768_001(AmphimedonQueenslandica) Aqu2.1.32725_001(AmphimedonQueenslandica) Aqu2.1.33477_001(AmphimedonQueenslandica) Aqu2.1.43977_001(AmphimedonQueenslandica) evm.model.scaffold_9.45(Discos…
ORTHOMCL615	30	9	aug_v2a.17375.t1(AcroporaDigitifera) aug_v2a.17376.t1(AcroporaDigitifera) aug_v2a.17376.t2(AcroporaDigitifera) aug_v2a.01512.t1(AcroporaDigitifera) AIPGENE2913(AiptasiaPallida) AIPGENE2977(AiptasiaPallida) AIPGENE5043(AiptasiaPallida) evm.model.scaffold_24.60(AmplexidiscusFenestrafer) evm.model.scaffold_0.200(DiscosomaSp) evm.model.scaffold_0.188(DiscosomaSp) evm.model.scaffold_24.48(DiscosomaSp)…
ORTHOMCL616	30	5	aug_v2a.02618.t1(AcroporaDigitifera) aug_v2a.24715.t1(AcroporaDigitifera) aug_v2a.02692.t1(AcroporaDigitifera) aug_v2a.12228.t1(AcroporaDigitifera) aug_v2a.02826.t1(AcroporaDigitifera) aug_v2a.01602.t1(AcroporaDigitifera) aug_v2a.03572.t1(AcroporaDigitifera) aug_v2a.20748.t1(AcroporaDigitifera) aug_v2a.16702.t1(AcroporaDigitifera) aug_v2a.22268.t1(AcroporaDigitifera) aug_v2a.06214.t1(AcroporaDigi…
ORTHOMCL617	30	2	aug_v2a.00341.t1(AcroporaDigitifera) gi|828236424|ref|XP_012566688.1|(HydraVulgaris) gi|828195930|ref|XP_012567127.1|(HydraVulgaris) gi|449688427|ref|XP_002157752.2|(HydraVulgaris) gi|828234687|ref|XP_012566171.1|(HydraVulgaris) gi|449662074|ref|XP_004205467.1|(HydraVulgaris) gi|828191996|ref|XP_012558614.1|(HydraVulgaris) gi|828219763|ref|XP_012561399.1|(HydraVulgaris) gi|828199454|ref|XP_012554…
ORTHOMCL618	30	11	aug_v2a.17433.t1(AcroporaDigitifera) aug_v2a.04733.t1(AcroporaDigitifera) aug_v2a.21240.t1(AcroporaDigitifera) aug_v2a.16742.t1(AcroporaDigitifera) aug_v2a.24015.t1(AcroporaDigitifera) aug_v2a.00074.t1(AcroporaDigitifera) AIPGENE3598(AiptasiaPallida) AIPGENE9727(AiptasiaPallida) Aqu2.1.22428_001(AmphimedonQueenslandica) evm.model.scaffold_101.9(AmplexidiscusFenestrafer) evm.model.scaffold_57.36(A…
ORTHOMCL619	30	11	aug_v2a.17796.t1_aug_v2a.17796.t1_aug_v2a.17796.t1_aug_v2a.17797.t1_aug_v2a.17796.t1_aug_v2a.17797.t1_aug_v2a.17796.t1_aug_v2a.17796.t1_aug_v2a.17797.t1_aug_v2a.17796.t1_aug_v2a.17797.t1_aug_v2a.17796(AcroporaDigitifera) aug_v2a.17796.t1_aug_v2a.17797.t1_aug_v2a.17796.t1(AcroporaDigitifera) aug_v2a.17797.t1_aug_v2a.17796.t1(AcroporaDigitifera) aug_v2a.17796.t1_aug_v2a.17796.t1_aug_v2a.17797.t1_au…
ORTHOMCL620	30	11	aug_v2a.19789.t1(AcroporaDigitifera) aug_v2a.01166.t1(AcroporaDigitifera) aug_v2a.09345.t1(AcroporaDigitifera) aug_v2a.12967.t1(AcroporaDigitifera) AIPGENE3896(AiptasiaPallida) AIPGENE27167(AiptasiaPallida) Aqu2.1.44667_001(AmphimedonQueenslandica) Aqu2.1.18276_001(AmphimedonQueenslandica) evm.model.scaffold_40.29(AmplexidiscusFenestrafer) evm.model.scaffold_352.18(AmplexidiscusFenestrafer) evm.m…
ORTHOMCL621	30	7	aug_v2a.01776.t1(AcroporaDigitifera) aug_v2a.01775.t1(AcroporaDigitifera) aug_v2a.02053.t1(AcroporaDigitifera) aug_v2a.01773.t1(AcroporaDigitifera) aug_v2a.01771.t1(AcroporaDigitifera) aug_v2a.01778.t1(AcroporaDigitifera) aug_v2a.01772.t1(AcroporaDigitifera) aug_v2a.01777.t1(AcroporaDigitifera) aug_v2a.01774.t1(AcroporaDigitifera) aug_v2a.01779.t1(AcroporaDigitifera) aug_v2a.00497.t1(AcroporaDigi…
ORTHOMCL622	30	11	aug_v2a.07538.t1(AcroporaDigitifera) aug_v2a.06903.t1(AcroporaDigitifera) aug_v2a.13278.t1(AcroporaDigitifera) aug_v2a.11462.t1(AcroporaDigitifera) aug_v2a.00773.t1(AcroporaDigitifera) AIPGENE15981(AiptasiaPallida) AIPGENE10747(AiptasiaPallida) Aqu2.1.37427_001(AmphimedonQueenslandica) Aqu2.1.00251_001(AmphimedonQueenslandica) evm.model.scaffold_667.4(AmplexidiscusFenestrafer) evm.model.scaffold_…
ORTHOMCL623	30	10	aug_v2a.06953.t1(AcroporaDigitifera) aug_v2a.16105.t1(AcroporaDigitifera) aug_v2a.02199.t1(AcroporaDigitifera) aug_v2a.00625.t1(AcroporaDigitifera) AIPGENE14256(AiptasiaPallida) AIPGENE14228(AiptasiaPallida) AIPGENE12711(AiptasiaPallida) AIPGENE14253(AiptasiaPallida) AIPGENE11885(AiptasiaPallida) Aqu2.1.33930_001(AmphimedonQueenslandica) Aqu2.1.32242_001(AmphimedonQueenslandica) evm.model.scaffol…
ORTHOMCL624	30	9	aug_v2a.09472.t1(AcroporaDigitifera) aug_v2a.13807.t1(AcroporaDigitifera) aug_v2a.20775.t1(AcroporaDigitifera) aug_v2a.14114.t1(AcroporaDigitifera) aug_v2a.00334.t1(AcroporaDigitifera) aug_v2a.14115.t1(AcroporaDigitifera) aug_v2a.16905.t1(AcroporaDigitifera) aug_v2a.09525.t1(AcroporaDigitifera) aug_v2a.08146.t1(AcroporaDigitifera) aug_v2a.10866.t1(AcroporaDigitifera) AIPGENE10810(AiptasiaPallida)…
ORTHOMCL625	30	5	aug_v2a.12909.t1(AcroporaDigitifera) aug_v2a.13687.t1(AcroporaDigitifera) aug_v2a.21074.t1(AcroporaDigitifera) aug_v2a.06075.t1(AcroporaDigitifera) AIPGENE24927(AiptasiaPallida) AIPGENE22768(AiptasiaPallida) gi|449690965|ref|XP_004212519.1|(HydraVulgaris) gi|828234998|ref|XP_004213031.2|(HydraVulgaris) gi|828201469|ref|XP_012555262.1|(HydraVulgaris) gi|449691240|ref|XP_002169698.2|(HydraVulgaris)…
ORTHOMCL626	30	10	aug_v2a.00264.t1(AcroporaDigitifera) aug_v2a.13199.t1(AcroporaDigitifera) aug_v2a.08235.t1(AcroporaDigitifera) aug_v2a.10670.t1(AcroporaDigitifera) AIPGENE21021(AiptasiaPallida) AIPGENE16601(AiptasiaPallida) AIPGENE16602(AiptasiaPallida) Aqu2.1.39308_001(AmphimedonQueenslandica) Aqu2.1.02524_001(AmphimedonQueenslandica) evm.model.scaffold_262.1(AmplexidiscusFenestrafer) evm.model.scaffold_686.2(A…
ORTHOMCL627	30	10	aug_v2a.21720.t1(AcroporaDigitifera) aug_v2a.05698.t1(AcroporaDigitifera) aug_v2a.11901.t1(AcroporaDigitifera) AIPGENE21923(AiptasiaPallida) AIPGENE1258(AiptasiaPallida) AIPGENE27974(AiptasiaPallida) AIPGENE27995(AiptasiaPallida) Aqu2.1.31514_001(AmphimedonQueenslandica) Aqu2.1.38385_001(AmphimedonQueenslandica) Aqu2.1.44067_001(AmphimedonQueenslandica) evm.model.scaffold_644.1(DiscosomaSp) evm.m…
ORTHOMCL628	30	11	aug_v2a.19369.t1(AcroporaDigitifera) aug_v2a.19850.t1(AcroporaDigitifera) aug_v2a.15881.t1(AcroporaDigitifera) AIPGENE10119(AiptasiaPallida) AIPGENE10102(AiptasiaPallida) AIPGENE16427(AiptasiaPallida) Aqu2.1.33398_001(AmphimedonQueenslandica) evm.model.scaffold_127.15(AmplexidiscusFenestrafer) evm.model.scaffold_137.20(AmplexidiscusFenestrafer) evm.model.scaffold_31.96(DiscosomaSp) evm.model.scaf…
ORTHOMCL629	30	11	aug_v2a.14756.t1(AcroporaDigitifera) aug_v2a.13126.t1(AcroporaDigitifera) aug_v2a.12865.t1(AcroporaDigitifera) aug_v2a.20553.t1(AcroporaDigitifera) aug_v2a.08727.t1(AcroporaDigitifera) aug_v2a.10119.t1(AcroporaDigitifera) AIPGENE18427(AiptasiaPallida) AIPGENE11605(AiptasiaPallida) Aqu2.1.41625_001(AmphimedonQueenslandica) Aqu2.1.38184_001(AmphimedonQueenslandica) evm.model.scaffold_188.14(Amplexi…
ORTHOMCL630	30	9	aug_v2a.07011.t1(AcroporaDigitifera) aug_v2a.19142.t1(AcroporaDigitifera) aug_v2a.08424.t1(AcroporaDigitifera) aug_v2a.19142.t1.1(AcroporaDigitifera) aug_v2a.08468.t1(AcroporaDigitifera) aug_v2a.19142.t3(AcroporaDigitifera) aug_v2a.08423.t1(AcroporaDigitifera) aug_v2a.08468.t2(AcroporaDigitifera) aug_v2a.08422.t1(AcroporaDigitifera) aug_v2a.19142.t2(AcroporaDigitifera) aug_v2a.07012.t1(AcroporaDi…
ORTHOMCL631	30	11	aug_v2a.18139.t1(AcroporaDigitifera) aug_v2a.03946.t1(AcroporaDigitifera) aug_v2a.04024.t1(AcroporaDigitifera) aug_v2a.04990.t1(AcroporaDigitifera) AIPGENE17747(AiptasiaPallida) AIPGENE7507(AiptasiaPallida) Aqu2.1.34144_001(AmphimedonQueenslandica) Aqu2.1.39975_001(AmphimedonQueenslandica) evm.model.scaffold_25.69(AmplexidiscusFenestrafer) evm.model.scaffold_25.68(AmplexidiscusFenestrafer) evm.mo…
ORTHOMCL632	30	11	aug_v2a.18080.t1(AcroporaDigitifera) AIPGENE24571(AiptasiaPallida) AIPGENE3515(AiptasiaPallida) AIPGENE4539(AiptasiaPallida) AIPGENE24334(AiptasiaPallida) Aqu2.1.39711_001(AmphimedonQueenslandica) Aqu2.1.33428_001(AmphimedonQueenslandica) Aqu2.1.40946_001(AmphimedonQueenslandica) Aqu2.1.12937_001(AmphimedonQueenslandica) Aqu2.1.44215_001(AmphimedonQueenslandica) Aqu2.1.05537_001(AmphimedonQueensl…
ORTHOMCL633	30	11	aug_v2a.02657.t1(AcroporaDigitifera) aug_v2a.09968.t1(AcroporaDigitifera) aug_v2a.09969.t1(AcroporaDigitifera) AIPGENE11485(AiptasiaPallida) AIPGENE25940(AiptasiaPallida) AIPGENE18475(AiptasiaPallida) AIPGENE11469(AiptasiaPallida) Aqu2.1.37225_001(AmphimedonQueenslandica) evm.model.scaffold_394.3(AmplexidiscusFenestrafer) evm.model.scaffold_394.2(AmplexidiscusFenestrafer) evm.model.scaffold_10.98…
ORTHOMCL634	30	5	aug_v2a.00454.t1(AcroporaDigitifera) aug_v2a.14253.t1(AcroporaDigitifera) aug_v2a.00455.t1(AcroporaDigitifera) aug_v2a.14251.t1(AcroporaDigitifera) aug_v2a.08650.t1(AcroporaDigitifera) aug_v2a.08651.t1(AcroporaDigitifera) aug_v2a.00456.t1(AcroporaDigitifera) aug_v2a.21001.t1(AcroporaDigitifera) aug_v2a.08649.t1(AcroporaDigitifera) EDO38723(NematostellaVectensis) ofav_00013046-RA|>ofav_00013046-RA…
ORTHOMCL635	30	9	aug_v2a.17919.t1(AcroporaDigitifera) aug_v2a.19172.t1(AcroporaDigitifera) aug_v2a.22456.t1(AcroporaDigitifera) aug_v2a.18360.t1(AcroporaDigitifera) aug_v2a.20349.t1(AcroporaDigitifera) AIPGENE23284(AiptasiaPallida) AIPGENE23340(AiptasiaPallida) AIPGENE4339(AiptasiaPallida) AIPGENE23262(AiptasiaPallida) AIPGENE1561(AiptasiaPallida) evm.model.scaffold_23.48(AmplexidiscusFenestrafer) evm.model.scaff…
ORTHOMCL636	30	11	aug_v2a.17021.t1(AcroporaDigitifera) aug_v2a.17020.t1(AcroporaDigitifera) aug_v2a.21183.t1(AcroporaDigitifera) AIPGENE26033(AiptasiaPallida) AIPGENE7228(AiptasiaPallida) Aqu2.1.43956_001(AmphimedonQueenslandica) Aqu2.1.39855_001(AmphimedonQueenslandica) evm.model.scaffold_1649.1(AmplexidiscusFenestrafer) evm.model.scaffold_495.6(AmplexidiscusFenestrafer) evm.model.scaffold_27.60(DiscosomaSp) evm.…
ORTHOMCL637	30	8	aug_v2a.09692.t1(AcroporaDigitifera) aug_v2a.03457.t1(AcroporaDigitifera) AIPGENE4080(AiptasiaPallida) AIPGENE23599(AiptasiaPallida) AIPGENE15817(AiptasiaPallida) AIPGENE2101(AiptasiaPallida) AIPGENE25255(AiptasiaPallida) evm.model.scaffold_604.3(AmplexidiscusFenestrafer) evm.model.scaffold_3561.1(AmplexidiscusFenestrafer) evm.model.scaffold_183.20(AmplexidiscusFenestrafer) evm.model.scaffold_518…
ORTHOMCL638	30	11	aug_v2a.10049.t3(AcroporaDigitifera) aug_v2a.03025.t1(AcroporaDigitifera) aug_v2a.10049.t2(AcroporaDigitifera) AIPGENE26807(AiptasiaPallida) AIPGENE2859(AiptasiaPallida) AIPGENE17578(AiptasiaPallida) AIPGENE9707(AiptasiaPallida) AIPGENE2858(AiptasiaPallida) Aqu2.1.35784_001(AmphimedonQueenslandica) evm.model.scaffold_94.13(AmplexidiscusFenestrafer) evm.model.scaffold_388.4(AmplexidiscusFenestrafe…
ORTHOMCL639	30	10	aug_v2a.16918.t1(AcroporaDigitifera) aug_v2a.21807.t1(AcroporaDigitifera) aug_v2a.14697.t1(AcroporaDigitifera) aug_v2a.09696.t1(AcroporaDigitifera) aug_v2a.16585.t1(AcroporaDigitifera) aug_v2a.13118.t1(AcroporaDigitifera) AIPGENE18175(AiptasiaPallida) AIPGENE17736(AiptasiaPallida) AIPGENE11616(AiptasiaPallida) evm.model.scaffold_5.42(AmplexidiscusFenestrafer) evm.model.scaffold_157.21(Amplexidisc…
ORTHOMCL640	30	11	aug_v2a.22369.t1(AcroporaDigitifera) aug_v2a.01503.t1(AcroporaDigitifera) aug_v2a.18786.t1(AcroporaDigitifera) AIPGENE9018(AiptasiaPallida) AIPGENE21633(AiptasiaPallida) Aqu2.1.25924_001(AmphimedonQueenslandica) Aqu2.1.42110_001(AmphimedonQueenslandica) Aqu2.1.29885_001(AmphimedonQueenslandica) evm.model.scaffold_300.7(AmplexidiscusFenestrafer) evm.model.scaffold_8.48(AmplexidiscusFenestrafer) ev…
ORTHOMCL641	30	11	aug_v2a.10890.t1(AcroporaDigitifera) aug_v2a.13292.t1(AcroporaDigitifera) AIPGENE3632(AiptasiaPallida) AIPGENE22638(AiptasiaPallida) Aqu2.1.07133_001(AmphimedonQueenslandica) Aqu2.1.36233_001(AmphimedonQueenslandica) Aqu2.1.36232_001(AmphimedonQueenslandica) evm.model.scaffold_260.17(AmplexidiscusFenestrafer) evm.model.scaffold_260.16(AmplexidiscusFenestrafer) evm.model.scaffold_3370.1(DiscosomaS…
ORTHOMCL642	30	11	aug_v2a.11632.t1(AcroporaDigitifera) aug_v2a.19988.t1(AcroporaDigitifera) aug_v2a.20820.t1(AcroporaDigitifera) AIPGENE16319(AiptasiaPallida) AIPGENE20515(AiptasiaPallida) AIPGENE9050(AiptasiaPallida) Aqu2.1.35753_001(AmphimedonQueenslandica) evm.model.scaffold_3.34(AmplexidiscusFenestrafer) evm.model.scaffold_3.33(AmplexidiscusFenestrafer) evm.model.scaffold_7.124(DiscosomaSp) gi|828192219|ref|XP…
ORTHOMCL643	30	9	aug_v2a.17138.t1(AcroporaDigitifera) aug_v2a.21511.t1(AcroporaDigitifera) AIPGENE5213(AiptasiaPallida) AIPGENE3791(AiptasiaPallida) Aqu2.1.28820_001(AmphimedonQueenslandica) evm.model.scaffold_510.2(AmplexidiscusFenestrafer) evm.model.scaffold_706.5(AmplexidiscusFenestrafer) evm.model.scaffold_279.18(AmplexidiscusFenestrafer) evm.model.scaffold_525.15(AmplexidiscusFenestrafer) evm.model.scaffold_…
ORTHOMCL644	30	11	aug_v2a.17858.t1(AcroporaDigitifera) aug_v2a.14542.t1(AcroporaDigitifera) aug_v2a.13075.t1(AcroporaDigitifera) AIPGENE24654(AiptasiaPallida) AIPGENE16787(AiptasiaPallida) AIPGENE20477(AiptasiaPallida) AIPGENE1663(AiptasiaPallida) AIPGENE19298(AiptasiaPallida) Aqu2.1.33872_001(AmphimedonQueenslandica) evm.model.scaffold_56.18(AmplexidiscusFenestrafer) evm.model.scaffold_161.17(AmplexidiscusFenestr…
ORTHOMCL645	30	11	aug_v2a.07840.t1(AcroporaDigitifera) aug_v2a.21638.t1(AcroporaDigitifera) aug_v2a.06044.t1(AcroporaDigitifera) aug_v2a.04921.t1(AcroporaDigitifera) AIPGENE1920(AiptasiaPallida) AIPGENE18912(AiptasiaPallida) AIPGENE7681(AiptasiaPallida) AIPGENE18402(AiptasiaPallida) Aqu2.1.18417_001(AmphimedonQueenslandica) Aqu2.1.33928_001(AmphimedonQueenslandica) Aqu2.1.16936_001(AmphimedonQueenslandica) evm.mod…
ORTHOMCL646	30	11	aug_v2a.17180.t1(AcroporaDigitifera) aug_v2a.07882.t1(AcroporaDigitifera) aug_v2a.19639.t1(AcroporaDigitifera) aug_v2a.05252.t1(AcroporaDigitifera) aug_v2a.09456.t1(AcroporaDigitifera) AIPGENE20594(AiptasiaPallida) AIPGENE16063(AiptasiaPallida) AIPGENE20595(AiptasiaPallida) AIPGENE16064(AiptasiaPallida) Aqu2.1.35968_001(AmphimedonQueenslandica) Aqu2.1.40711_001(AmphimedonQueenslandica) evm.model.…
ORTHOMCL647	30	11	aug_v2a.09158.t1(AcroporaDigitifera) aug_v2a.06983.t1(AcroporaDigitifera) aug_v2a.16211.t1(AcroporaDigitifera) AIPGENE28556(AiptasiaPallida) AIPGENE28057(AiptasiaPallida) AIPGENE28558(AiptasiaPallida) Aqu2.1.37141_001(AmphimedonQueenslandica) Aqu2.1.44677_001(AmphimedonQueenslandica) Aqu2.1.15330_001(AmphimedonQueenslandica) Aqu2.1.22084_001(AmphimedonQueenslandica) Aqu2.1.06977_001(AmphimedonQue…
ORTHOMCL648	30	11	aug_v2a.08064.t1(AcroporaDigitifera) aug_v2a.00769.t1(AcroporaDigitifera) aug_v2a.09698.t1(AcroporaDigitifera) AIPGENE7142(AiptasiaPallida) Aqu2.1.40817_001(AmphimedonQueenslandica) Aqu2.1.23637_001(AmphimedonQueenslandica) Aqu2.1.12578_001(AmphimedonQueenslandica) Aqu2.1.23642_001(AmphimedonQueenslandica) Aqu2.1.10907_001(AmphimedonQueenslandica) evm.model.scaffold_33.8(AmplexidiscusFenestrafer)…
ORTHOMCL649	30	11	aug_v2a.00661.t1(AcroporaDigitifera) aug_v2a.05527.t1(AcroporaDigitifera) aug_v2a.17085.t1(AcroporaDigitifera) aug_v2a.05527.t1.1(AcroporaDigitifera) AIPGENE9238(AiptasiaPallida) AIPGENE14597(AiptasiaPallida) AIPGENE5534(AiptasiaPallida) Aqu2.1.24981_001(AmphimedonQueenslandica) Aqu2.1.34897_001(AmphimedonQueenslandica) Aqu2.1.39224_001(AmphimedonQueenslandica) evm.model.scaffold_30.31(Amplexidis…
ORTHOMCL650	30	11	aug_v2a.07618.t1(AcroporaDigitifera) aug_v2a.06560.t2(AcroporaDigitifera) aug_v2a.21269.t1(AcroporaDigitifera) aug_v2a.06560.t1(AcroporaDigitifera) aug_v2a.20799.t1(AcroporaDigitifera) AIPGENE21572(AiptasiaPallida) AIPGENE21558(AiptasiaPallida) AIPGENE22111(AiptasiaPallida) Aqu2.1.20693_001(AmphimedonQueenslandica) evm.model.scaffold_388.11(AmplexidiscusFenestrafer) evm.model.scaffold_32.38(Ample…
ORTHOMCL651	30	10	aug_v2a.16512.t1(AcroporaDigitifera) aug_v2a.21105.t1(AcroporaDigitifera) aug_v2a.16512.t2(AcroporaDigitifera) aug_v2a.21102.t1(AcroporaDigitifera) AIPGENE11175(AiptasiaPallida) AIPGENE6165(AiptasiaPallida) AIPGENE21256(AiptasiaPallida) AIPGENE21255(AiptasiaPallida) evm.model.scaffold_89.37(AmplexidiscusFenestrafer) evm.model.scaffold_89.39(AmplexidiscusFenestrafer) evm.model.scaffold_89.38(Ample…
ORTHOMCL652	30	11	aug_v2a.24277.t1(AcroporaDigitifera) aug_v2a.02381.t1(AcroporaDigitifera) aug_v2a.03514.t1(AcroporaDigitifera) aug_v2a.09123.t1(AcroporaDigitifera) AIPGENE9014(AiptasiaPallida) AIPGENE3339(AiptasiaPallida) AIPGENE9734(AiptasiaPallida) AIPGENE9013(AiptasiaPallida) Aqu2.1.27191_001(AmphimedonQueenslandica) Aqu2.1.16617_001(AmphimedonQueenslandica) evm.model.scaffold_53.29(AmplexidiscusFenestrafer) …
ORTHOMCL653	30	8	aug_v2a.00757.t1(AcroporaDigitifera) aug_v2a.16645.t1(AcroporaDigitifera) aug_v2a.19274.t1(AcroporaDigitifera) aug_v2a.07909.t1(AcroporaDigitifera) AIPGENE14(AiptasiaPallida) AIPGENE27042(AiptasiaPallida) AIPGENE27041(AiptasiaPallida) evm.model.scaffold_270.15(AmplexidiscusFenestrafer) evm.model.scaffold_22.26(AmplexidiscusFenestrafer) evm.model.scaffold_26.50(AmplexidiscusFenestrafer) evm.model.…
ORTHOMCL654	30	11	aug_v2a.07431.t1(AcroporaDigitifera) aug_v2a.13957.t1(AcroporaDigitifera) AIPGENE9724(AiptasiaPallida) AIPGENE27396(AiptasiaPallida) AIPGENE4490(AiptasiaPallida) Aqu2.1.33508_001(AmphimedonQueenslandica) Aqu2.1.33066_001(AmphimedonQueenslandica) Aqu2.1.41402_001(AmphimedonQueenslandica) evm.model.scaffold_762.1(AmplexidiscusFenestrafer) evm.model.scaffold_2.66(DiscosomaSp) evm.model.scaffold_264.…
ORTHOMCL655	30	11	aug_v2a.16338.t1(AcroporaDigitifera) aug_v2a.23280.t1(AcroporaDigitifera) AIPGENE18452(AiptasiaPallida) Aqu2.1.29985_001(AmphimedonQueenslandica) evm.model.scaffold_45.48(AmplexidiscusFenestrafer) evm.model.scaffold_73.26(DiscosomaSp) evm.model.scaffold_104.61(DiscosomaSp) gi|221121134|ref|XP_002160515.1|(HydraVulgaris) gi|221131112|ref|XP_002160521.1|(HydraVulgaris) ML04861a(MnemiopsisLeidyi) ML…
ORTHOMCL656	30	11	aug_v2a.16071.t1(AcroporaDigitifera) aug_v2a.03766.t1(AcroporaDigitifera) AIPGENE16042(AiptasiaPallida) AIPGENE25141(AiptasiaPallida) AIPGENE15422(AiptasiaPallida) Aqu2.1.16072_001(AmphimedonQueenslandica) evm.model.scaffold_115.8(AmplexidiscusFenestrafer) evm.model.scaffold_115.9(AmplexidiscusFenestrafer) evm.model.scaffold_437.10(DiscosomaSp) evm.model.scaffold_378.5(DiscosomaSp) evm.model.scaf…
ORTHOMCL657	30	9	aug_v2a.01916.t1(AcroporaDigitifera) aug_v2a.01918.t1(AcroporaDigitifera) aug_v2a.01917.t1(AcroporaDigitifera) AIPGENE5891(AiptasiaPallida) AIPGENE7076(AiptasiaPallida) evm.model.scaffold_1.1(AmplexidiscusFenestrafer) evm.model.scaffold_171.22(AmplexidiscusFenestrafer) evm.model.scaffold_1.203(DiscosomaSp) evm.model.scaffold_35.3(DiscosomaSp) evm.model.scaffold_225.16(DiscosomaSp) ML073237a(Mnemi…
ORTHOMCL658	30	11	aug_v2a.06539.t1(AcroporaDigitifera) aug_v2a.19787.t1(AcroporaDigitifera) aug_v2a.03774.t1(AcroporaDigitifera) AIPGENE22639(AiptasiaPallida) AIPGENE18847(AiptasiaPallida) AIPGENE14406(AiptasiaPallida) AIPGENE12147(AiptasiaPallida) Aqu2.1.39967_001(AmphimedonQueenslandica) Aqu2.1.41178_001(AmphimedonQueenslandica) Aqu2.1.20546_001(AmphimedonQueenslandica) evm.model.scaffold_225.2(AmplexidiscusFene…
ORTHOMCL659	30	11	aug_v2a.05611.t1(AcroporaDigitifera) aug_v2a.09204.t1(AcroporaDigitifera) aug_v2a.22606.t1(AcroporaDigitifera) AIPGENE4498(AiptasiaPallida) AIPGENE23088(AiptasiaPallida) Aqu2.1.22495_001(AmphimedonQueenslandica) Aqu2.1.15203_001(AmphimedonQueenslandica) Aqu2.1.03722_001(AmphimedonQueenslandica) Aqu2.1.04912_001(AmphimedonQueenslandica) Aqu2.1.14132_001(AmphimedonQueenslandica) Aqu2.1.22494_001(Am…
ORTHOMCL660	30	11	aug_v2a.10940.t1(AcroporaDigitifera) aug_v2a.08567.t1(AcroporaDigitifera) AIPGENE26270(AiptasiaPallida) AIPGENE7991(AiptasiaPallida) AIPGENE663(AiptasiaPallida) AIPGENE11600(AiptasiaPallida) AIPGENE7984(AiptasiaPallida) AIPGENE18956(AiptasiaPallida) Aqu2.1.23923_001(AmphimedonQueenslandica) Aqu2.1.33916_001(AmphimedonQueenslandica) evm.model.scaffold_501.5(AmplexidiscusFenestrafer) evm.model.scaf…
ORTHOMCL661	30	3	AIPGENE29102(AiptasiaPallida) AIPGENE17668(AiptasiaPallida) AIPGENE17666(AiptasiaPallida) AIPGENE585(AiptasiaPallida) AIPGENE29085(AiptasiaPallida) AIPGENE28980(AiptasiaPallida) AIPGENE28984(AiptasiaPallida) AIPGENE29052(AiptasiaPallida) AIPGENE29076(AiptasiaPallida) AIPGENE29003(AiptasiaPallida) AIPGENE28977(AiptasiaPallida) AIPGENE14268(AiptasiaPallida) AIPGENE29044(AiptasiaPallida) AIPGENE9642…
ORTHOMCL662	30	5	AIPGENE7768(AiptasiaPallida) evm.model.scaffold_1152.1(DiscosomaSp) gi|828233355|ref|XP_012565752.1|(HydraVulgaris) gi|828235729|ref|XP_012566484.1|(HydraVulgaris) gi|828235394|ref|XP_012566388.1|(HydraVulgaris) EDO36787(NematostellaVectensis) EDO31236(NematostellaVectensis) EDO41445(NematostellaVectensis) EDO37385(NematostellaVectensis) EDO32251(NematostellaVectensis) EDO37514(NematostellaVecten…
ORTHOMCL663	30	1	Aqu2.1.23459_001(AmphimedonQueenslandica) Aqu2.1.24586_001(AmphimedonQueenslandica) Aqu2.1.22121_001(AmphimedonQueenslandica) Aqu2.1.16279_001(AmphimedonQueenslandica) Aqu2.1.02353_001(AmphimedonQueenslandica) Aqu2.1.22888_001(AmphimedonQueenslandica) Aqu2.1.21589_001(AmphimedonQueenslandica) Aqu2.1.07451_001(AmphimedonQueenslandica) Aqu2.1.29735_001(AmphimedonQueenslandica) Aqu2.1.02354_001(Amph…
ORTHOMCL664	30	2	Aqu2.1.07485_001(AmphimedonQueenslandica) Aqu2.1.13203_001(AmphimedonQueenslandica) Aqu2.1.01404_001(AmphimedonQueenslandica) Aqu2.1.07076_001(AmphimedonQueenslandica) Aqu2.1.03452_001(AmphimedonQueenslandica) Aqu2.1.11983_001(AmphimedonQueenslandica) Aqu2.1.30719_001(AmphimedonQueenslandica) Aqu2.1.03563_001(AmphimedonQueenslandica) Aqu2.1.03992_001(AmphimedonQueenslandica) Aqu2.1.06347_001(Amph…
ORTHOMCL665	30	1	Aqu2.1.42025_001(AmphimedonQueenslandica) Aqu2.1.19031_001(AmphimedonQueenslandica) Aqu2.1.01414_001(AmphimedonQueenslandica) Aqu2.1.25242_001(AmphimedonQueenslandica) Aqu2.1.11443_001(AmphimedonQueenslandica) Aqu2.1.21792_001(AmphimedonQueenslandica) Aqu2.1.34603_001(AmphimedonQueenslandica) Aqu2.1.31910_001(AmphimedonQueenslandica) Aqu2.1.42029_001(AmphimedonQueenslandica) Aqu2.1.07668_001(Amph…
ORTHOMCL666	30	1	Aqu2.1.03890_001(AmphimedonQueenslandica) Aqu2.1.25217_001(AmphimedonQueenslandica) Aqu2.1.02331_001(AmphimedonQueenslandica) Aqu2.1.18095_001(AmphimedonQueenslandica) Aqu2.1.12032_001(AmphimedonQueenslandica) Aqu2.1.04609_001(AmphimedonQueenslandica) Aqu2.1.23544_001(AmphimedonQueenslandica) Aqu2.1.33877_001(AmphimedonQueenslandica) Aqu2.1.04681_001(AmphimedonQueenslandica) Aqu2.1.14786_001(Amph…
ORTHOMCL667	30	2	Aqu2.1.32145_001(AmphimedonQueenslandica) Aqu2.1.38703_001(AmphimedonQueenslandica) Aqu2.1.21432_001(AmphimedonQueenslandica) Aqu2.1.30310_001(AmphimedonQueenslandica) Aqu2.1.20493_001(AmphimedonQueenslandica) Aqu2.1.38704_001(AmphimedonQueenslandica) Aqu2.1.32144_001(AmphimedonQueenslandica) Aqu2.1.00708_001(AmphimedonQueenslandica) Aqu2.1.06318_001(AmphimedonQueenslandica) Aqu2.1.40910_001(Amph…
ORTHOMCL668	30	7	Aqu2.1.08427_001(AmphimedonQueenslandica) evm.model.scaffold_65.34(AmplexidiscusFenestrafer) evm.model.scaffold_22.100(DiscosomaSp) evm.model.scaffold_22.97(DiscosomaSp) gi|221105678|ref|XP_002164221.1|(HydraVulgaris) EDO40547(NematostellaVectensis) EDO46464(NematostellaVectensis) EDO26531(NematostellaVectensis) EDO41230(NematostellaVectensis) EDO27768(NematostellaVectensis) EDO27631(Nematostella…
ORTHOMCL669	30	1	gi|828190298|ref|XP_012566836.1|(HydraVulgaris) gi|449693197|ref|XP_004213346.1|(HydraVulgaris) gi|828233400|ref|XP_012565766.1|(HydraVulgaris) gi|449692414|ref|XP_004213022.1|(HydraVulgaris) gi|828235060|ref|XP_012566278.1|(HydraVulgaris) gi|449692729|ref|XP_004213148.1|(HydraVulgaris) gi|828198765|ref|XP_012554376.1|(HydraVulgaris) gi|828209937|ref|XP_012558143.1|(HydraVulgaris) gi|828197354|re…
ORTHOMCL670	30	1	ofav_00007967-RA|>ofav_00007967-RA|>ofav_00007967-RA|>ofav_00007967-RA|>ofav_00007967-RA(OrbicellaFaveolata) ofav_00005857-RA|>ofav_00005857-RA|>ofav_00005857-RA|>ofav_00005857-RA|>ofav_00005857-RA(OrbicellaFaveolata) ofav_00005979-RA|>ofav_00005979-RA|>ofav_00005979-RA|>ofav_00005979-RA|>ofav_00005979-RA(OrbicellaFaveolata) ofav_00005434-RA|>ofav_00005434-RA|>ofav_00005434-RA|>ofav_00005434-RA|>…
ORTHOMCL671	30	1	pdam_00015693-RA(PocilloporaDamicornis) pdam_00017040-RA(PocilloporaDamicornis) pdam_00008766-RA(PocilloporaDamicornis) pdam_00006655-RA(PocilloporaDamicornis) pdam_00019850-RA(PocilloporaDamicornis) pdam_00013947-RA(PocilloporaDamicornis) pdam_00005455-RA(PocilloporaDamicornis) pdam_00015954-RA(PocilloporaDamicornis) pdam_00005207-RA(PocilloporaDamicornis) pdam_00016566-RA(PocilloporaDamicornis)…
ORTHOMCL672	29	10	aug_v2a.13513.t1(AcroporaDigitifera) aug_v2a.15144.t1(AcroporaDigitifera) aug_v2a.05693.t1(AcroporaDigitifera) AIPGENE7898(AiptasiaPallida) AIPGENE8022(AiptasiaPallida) AIPGENE13822(AiptasiaPallida) Aqu2.1.26816_001(AmphimedonQueenslandica) evm.model.scaffold_459.2(AmplexidiscusFenestrafer) evm.model.scaffold_17.39(AmplexidiscusFenestrafer) evm.model.scaffold_56.98(DiscosomaSp) evm.model.scaffold…
ORTHOMCL673	29	11	aug_v2a.10520.t1(AcroporaDigitifera) aug_v2a.16602.t1(AcroporaDigitifera) aug_v2a.15032.t1(AcroporaDigitifera) AIPGENE17056(AiptasiaPallida) AIPGENE17055(AiptasiaPallida) AIPGENE15660(AiptasiaPallida) AIPGENE3435(AiptasiaPallida) AIPGENE15659(AiptasiaPallida) Aqu2.1.43363_001(AmphimedonQueenslandica) Aqu2.1.39765_001(AmphimedonQueenslandica) evm.model.scaffold_125.14(AmplexidiscusFenestrafer) evm…
ORTHOMCL674	29	11	aug_v2a.20572.t1(AcroporaDigitifera) aug_v2a.06599.t1(AcroporaDigitifera) aug_v2a.06600.t1(AcroporaDigitifera) aug_v2a.20433.t1(AcroporaDigitifera) AIPGENE2713(AiptasiaPallida) AIPGENE1228(AiptasiaPallida) AIPGENE17653(AiptasiaPallida) Aqu2.1.33938_001(AmphimedonQueenslandica) Aqu2.1.33934_001(AmphimedonQueenslandica) evm.model.scaffold_355.20(AmplexidiscusFenestrafer) evm.model.scaffold_17.17(Am…
ORTHOMCL675	29	11	aug_v2a.19977.t1(AcroporaDigitifera) aug_v2a.10011.t1(AcroporaDigitifera) AIPGENE23548(AiptasiaPallida) AIPGENE23552(AiptasiaPallida) AIPGENE23550(AiptasiaPallida) AIPGENE23554(AiptasiaPallida) AIPGENE23549(AiptasiaPallida) AIPGENE23553(AiptasiaPallida) AIPGENE12480(AiptasiaPallida) AIPGENE23551(AiptasiaPallida) Aqu2.1.41895_001(AmphimedonQueenslandica) evm.model.scaffold_80.4(AmplexidiscusFenest…
ORTHOMCL676	29	11	aug_v2a.00104.t1(AcroporaDigitifera) aug_v2a.17442.t1(AcroporaDigitifera) aug_v2a.00105.t1(AcroporaDigitifera) AIPGENE21775(AiptasiaPallida) AIPGENE22108(AiptasiaPallida) AIPGENE21640(AiptasiaPallida) Aqu2.1.42695_001(AmphimedonQueenslandica) evm.model.scaffold_1578.1(AmplexidiscusFenestrafer) evm.model.scaffold_43.5(AmplexidiscusFenestrafer) evm.model.scaffold_74.32(AmplexidiscusFenestrafer) evm…
ORTHOMCL677	29	11	aug_v2a.03038.t1(AcroporaDigitifera) aug_v2a.13472.t1(AcroporaDigitifera) aug_v2a.03037.t1(AcroporaDigitifera) aug_v2a.12858.t1(AcroporaDigitifera) aug_v2a.03038.t2(AcroporaDigitifera) aug_v2a.22372.t1(AcroporaDigitifera) AIPGENE9840(AiptasiaPallida) AIPGENE15419(AiptasiaPallida) Aqu2.1.16461_001(AmphimedonQueenslandica) Aqu2.1.14080_001(AmphimedonQueenslandica) Aqu2.1.13548_001(AmphimedonQueensl…
ORTHOMCL678	29	11	aug_v2a.06188.t1(AcroporaDigitifera) aug_v2a.04523.t1(AcroporaDigitifera) aug_v2a.22635.t1(AcroporaDigitifera) AIPGENE18495(AiptasiaPallida) AIPGENE22368(AiptasiaPallida) AIPGENE11563(AiptasiaPallida) Aqu2.1.29373_001(AmphimedonQueenslandica) Aqu2.1.30033_001(AmphimedonQueenslandica) Aqu2.1.06745_001(AmphimedonQueenslandica) evm.model.scaffold_162.32(AmplexidiscusFenestrafer) evm.model.scaffold_1…
ORTHOMCL679	29	10	aug_v2a.10951.t1(AcroporaDigitifera) aug_v2a.09274.t1(AcroporaDigitifera) aug_v2a.19036.t1(AcroporaDigitifera) AIPGENE6252(AiptasiaPallida) AIPGENE6253(AiptasiaPallida) AIPGENE20556(AiptasiaPallida) Aqu2.1.01955_001(AmphimedonQueenslandica) Aqu2.1.38540_001(AmphimedonQueenslandica) Aqu2.1.41078_001(AmphimedonQueenslandica) evm.model.scaffold_37.72(DiscosomaSp) evm.model.scaffold_37.71(DiscosomaSp…
ORTHOMCL680	29	11	aug_v2a.20877.t1(AcroporaDigitifera) aug_v2a.23986.t1(AcroporaDigitifera) aug_v2a.07394.t1(AcroporaDigitifera) aug_v2a.03944.t1(AcroporaDigitifera) AIPGENE21595(AiptasiaPallida) Aqu2.1.33384_001(AmphimedonQueenslandica) Aqu2.1.09964_001(AmphimedonQueenslandica) evm.model.scaffold_5.66(AmplexidiscusFenestrafer) evm.model.scaffold_196.25(AmplexidiscusFenestrafer) evm.model.scaffold_46.88(DiscosomaS…
ORTHOMCL681	29	9	aug_v2a.04041.t1(AcroporaDigitifera) aug_v2a.04040.t2(AcroporaDigitifera) aug_v2a.04042.t1(AcroporaDigitifera) aug_v2a.09152.t1(AcroporaDigitifera) aug_v2a.04040.t1(AcroporaDigitifera) AIPGENE1050(AiptasiaPallida) AIPGENE9708(AiptasiaPallida) evm.model.scaffold_155.16(AmplexidiscusFenestrafer) evm.model.scaffold_324.7(AmplexidiscusFenestrafer) evm.model.scaffold_780.1(AmplexidiscusFenestrafer) ev…
ORTHOMCL682	29	11	aug_v2a.05677.t1(AcroporaDigitifera) aug_v2a.09795.t1(AcroporaDigitifera) aug_v2a.08624.t1(AcroporaDigitifera) aug_v2a.07961.t1(AcroporaDigitifera) aug_v2a.20168.t1(AcroporaDigitifera) AIPGENE2731(AiptasiaPallida) AIPGENE16832(AiptasiaPallida) AIPGENE2738(AiptasiaPallida) Aqu2.1.05790_001(AmphimedonQueenslandica) Aqu2.1.30325_001(AmphimedonQueenslandica) Aqu2.1.36198_001(AmphimedonQueenslandica) …
ORTHOMCL683	29	11	aug_v2a.14106.t1(AcroporaDigitifera) aug_v2a.00432.t1(AcroporaDigitifera) AIPGENE17186(AiptasiaPallida) AIPGENE26039(AiptasiaPallida) AIPGENE17185(AiptasiaPallida) AIPGENE25198(AiptasiaPallida) Aqu2.1.37545_001(AmphimedonQueenslandica) Aqu2.1.40005_001(AmphimedonQueenslandica) evm.model.scaffold_305.19(AmplexidiscusFenestrafer) evm.model.scaffold_1.117(DiscosomaSp) evm.model.scaffold_302.14(Disco…
ORTHOMCL684	29	9	aug_v2a.13241.t1(AcroporaDigitifera) aug_v2a.14334.t1(AcroporaDigitifera) AIPGENE4639(AiptasiaPallida) AIPGENE16176(AiptasiaPallida) AIPGENE6469(AiptasiaPallida) evm.model.scaffold_157.16(AmplexidiscusFenestrafer) evm.model.scaffold_233.12(AmplexidiscusFenestrafer) evm.model.scaffold_425.8(AmplexidiscusFenestrafer) evm.model.scaffold_70.32(AmplexidiscusFenestrafer) evm.model.scaffold_400.19(Ample…
ORTHOMCL685	29	11	aug_v2a.07744.t1(AcroporaDigitifera) aug_v2a.00565.t1(AcroporaDigitifera) AIPGENE8699(AiptasiaPallida) AIPGENE20822(AiptasiaPallida) AIPGENE11087(AiptasiaPallida) AIPGENE28435(AiptasiaPallida) AIPGENE3521(AiptasiaPallida) Aqu2.1.27840_001(AmphimedonQueenslandica) evm.model.scaffold_801.1(AmplexidiscusFenestrafer) evm.model.scaffold_323.25(AmplexidiscusFenestrafer) evm.model.scaffold_1003.4(Amplex…
ORTHOMCL686	29	10	aug_v2a.09812.t1(AcroporaDigitifera) aug_v2a.08476.t1(AcroporaDigitifera) AIPGENE2483(AiptasiaPallida) AIPGENE12193(AiptasiaPallida) AIPGENE2455(AiptasiaPallida) AIPGENE1460(AiptasiaPallida) evm.model.scaffold_962.1(AmplexidiscusFenestrafer) evm.model.scaffold_14.88(AmplexidiscusFenestrafer) evm.model.scaffold_0.191(AmplexidiscusFenestrafer) evm.model.scaffold_465.4(AmplexidiscusFenestrafer) evm.…
ORTHOMCL687	29	11	aug_v2a.17548.t1(AcroporaDigitifera) aug_v2a.04809.t1(AcroporaDigitifera) aug_v2a.07736.t1(AcroporaDigitifera) AIPGENE1800(AiptasiaPallida) AIPGENE350(AiptasiaPallida) AIPGENE25869(AiptasiaPallida) AIPGENE11888(AiptasiaPallida) Aqu2.1.36585_001(AmphimedonQueenslandica) Aqu2.1.37258_001(AmphimedonQueenslandica) evm.model.scaffold_136.23(AmplexidiscusFenestrafer) evm.model.scaffold_101.30(Amplexidi…
ORTHOMCL688	29	10	aug_v2a.02116.t1(AcroporaDigitifera) aug_v2a.16528.t1(AcroporaDigitifera) aug_v2a.00859.t1(AcroporaDigitifera) AIPGENE2991(AiptasiaPallida) AIPGENE5595(AiptasiaPallida) AIPGENE13591(AiptasiaPallida) Aqu2.1.31918_001(AmphimedonQueenslandica) Aqu2.1.04927_001(AmphimedonQueenslandica) Aqu2.1.04437_001(AmphimedonQueenslandica) Aqu2.1.41794_001(AmphimedonQueenslandica) evm.model.scaffold_5.172(Discoso…
ORTHOMCL689	29	11	aug_v2a.09959.t1(AcroporaDigitifera) aug_v2a.09436.t1(AcroporaDigitifera) aug_v2a.11100.t1(AcroporaDigitifera) aug_v2a.09960.t1(AcroporaDigitifera) AIPGENE8838(AiptasiaPallida) AIPGENE9383(AiptasiaPallida) AIPGENE20148(AiptasiaPallida) AIPGENE9839(AiptasiaPallida) Aqu2.1.31807_001(AmphimedonQueenslandica) Aqu2.1.32004_001(AmphimedonQueenslandica) evm.model.scaffold_40.57(AmplexidiscusFenestrafer)…
ORTHOMCL690	29	10	aug_v2a.22743.t1(AcroporaDigitifera) aug_v2a.16836.t1(AcroporaDigitifera) aug_v2a.20334.t1(AcroporaDigitifera) aug_v2a.14853.t1(AcroporaDigitifera) AIPGENE5593(AiptasiaPallida) AIPGENE8200(AiptasiaPallida) AIPGENE5572(AiptasiaPallida) Aqu2.1.43394_001(AmphimedonQueenslandica) evm.model.scaffold_13.18(AmplexidiscusFenestrafer) evm.model.scaffold_34.1(AmplexidiscusFenestrafer) evm.model.scaffold_39…
ORTHOMCL691	29	7	aug_v2a.11951.t1(AcroporaDigitifera) aug_v2a.23495.t1(AcroporaDigitifera) aug_v2a.15947.t1(AcroporaDigitifera) aug_v2a.12292.t1(AcroporaDigitifera) aug_v2a.09492.t1(AcroporaDigitifera) aug_v2a.00360.t1(AcroporaDigitifera) aug_v2a.05053.t1(AcroporaDigitifera) aug_v2a.03570.t1(AcroporaDigitifera) AIPGENE28296(AiptasiaPallida) AIPGENE27036(AiptasiaPallida) AIPGENE10056(AiptasiaPallida) AIPGENE6462(A…
ORTHOMCL692	29	11	aug_v2a.08997.t1(AcroporaDigitifera) aug_v2a.16674.t1(AcroporaDigitifera) aug_v2a.08997.t1.1(AcroporaDigitifera) aug_v2a.04026.t1(AcroporaDigitifera) AIPGENE7509(AiptasiaPallida) AIPGENE27661(AiptasiaPallida) AIPGENE17913(AiptasiaPallida) Aqu2.1.42738_001(AmphimedonQueenslandica) Aqu2.1.24538_001(AmphimedonQueenslandica) evm.model.scaffold_67.16(AmplexidiscusFenestrafer) evm.model.scaffold_25.66(…
ORTHOMCL693	29	11	aug_v2a.01984.t1(AcroporaDigitifera) aug_v2a.09210.t1(AcroporaDigitifera) AIPGENE19803(AiptasiaPallida) AIPGENE2795(AiptasiaPallida) AIPGENE9004(AiptasiaPallida) Aqu2.1.18356_001(AmphimedonQueenslandica) Aqu2.1.03379_001(AmphimedonQueenslandica) evm.model.scaffold_506.3(AmplexidiscusFenestrafer) evm.model.scaffold_4754.1(DiscosomaSp) evm.model.scaffold_226.4(DiscosomaSp) evm.model.scaffold_2115.1…
ORTHOMCL694	29	11	aug_v2a.23304.t1(AcroporaDigitifera) aug_v2a.12350.t1(AcroporaDigitifera) AIPGENE20571(AiptasiaPallida) AIPGENE25159(AiptasiaPallida) Aqu2.1.42536_001(AmphimedonQueenslandica) Aqu2.1.31508_001(AmphimedonQueenslandica) Aqu2.1.31507_001(AmphimedonQueenslandica) evm.model.scaffold_21.45(AmplexidiscusFenestrafer) evm.model.scaffold_660.11(AmplexidiscusFenestrafer) evm.model.scaffold_34.62(DiscosomaSp…
ORTHOMCL695	29	11	aug_v2a.13961.t2(AcroporaDigitifera) aug_v2a.00109.t1(AcroporaDigitifera) aug_v2a.03505.t1(AcroporaDigitifera) AIPGENE25974(AiptasiaPallida) AIPGENE20748(AiptasiaPallida) AIPGENE15117(AiptasiaPallida) Aqu2.1.32250_001(AmphimedonQueenslandica) Aqu2.1.27356_001(AmphimedonQueenslandica) evm.model.scaffold_121.7(AmplexidiscusFenestrafer) evm.model.scaffold_262.9(DiscosomaSp) evm.model.scaffold_42.62(…
ORTHOMCL696	29	11	aug_v2a.20187.t1(AcroporaDigitifera) aug_v2a.18577.t1(AcroporaDigitifera) aug_v2a.03113.t1(AcroporaDigitifera) AIPGENE3438(AiptasiaPallida) Aqu2.1.04053_001(AmphimedonQueenslandica) Aqu2.1.20481_001(AmphimedonQueenslandica) Aqu2.1.03207_001(AmphimedonQueenslandica) Aqu2.1.08377_001(AmphimedonQueenslandica) Aqu2.1.01612_001(AmphimedonQueenslandica) evm.model.scaffold_53.44(AmplexidiscusFenestrafer…
ORTHOMCL697	29	11	aug_v2a.09610.t1(AcroporaDigitifera) aug_v2a.12274.t1(AcroporaDigitifera) aug_v2a.06184.t1(AcroporaDigitifera) aug_v2a.07955.t1(AcroporaDigitifera) aug_v2a.09610.t2(AcroporaDigitifera) AIPGENE16637(AiptasiaPallida) AIPGENE20324(AiptasiaPallida) Aqu2.1.01242_001(AmphimedonQueenslandica) Aqu2.1.12537_001(AmphimedonQueenslandica) Aqu2.1.12539_001(AmphimedonQueenslandica) Aqu2.1.27257_001(AmphimedonQ…
ORTHOMCL698	29	11	aug_v2a.03502.t1(AcroporaDigitifera) aug_v2a.03043.t1(AcroporaDigitifera) AIPGENE25072(AiptasiaPallida) AIPGENE6637(AiptasiaPallida) AIPGENE14836(AiptasiaPallida) AIPGENE14835(AiptasiaPallida) AIPGENE6638(AiptasiaPallida) Aqu2.1.41066_001(AmphimedonQueenslandica) evm.model.scaffold_2.111(AmplexidiscusFenestrafer) evm.model.scaffold_41.29(AmplexidiscusFenestrafer) evm.model.scaffold_23.71(Amplexid…
ORTHOMCL699	29	10	aug_v2a.12450.t1(AcroporaDigitifera) aug_v2a.01215.t1(AcroporaDigitifera) aug_v2a.19301.t1(AcroporaDigitifera) AIPGENE11673(AiptasiaPallida) AIPGENE26457(AiptasiaPallida) AIPGENE11671(AiptasiaPallida) AIPGENE11669(AiptasiaPallida) AIPGENE11674(AiptasiaPallida) AIPGENE11668(AiptasiaPallida) AIPGENE11672(AiptasiaPallida) AIPGENE11676(AiptasiaPallida) AIPGENE11666(AiptasiaPallida) AIPGENE26456(Aipta…
ORTHOMCL700	29	11	aug_v2a.13960.t1(AcroporaDigitifera) aug_v2a.13724.t1(AcroporaDigitifera) aug_v2a.03527.t1(AcroporaDigitifera) AIPGENE13069(AiptasiaPallida) AIPGENE4774(AiptasiaPallida) AIPGENE11311(AiptasiaPallida) AIPGENE23990(AiptasiaPallida) AIPGENE13120(AiptasiaPallida) Aqu2.1.40414_001(AmphimedonQueenslandica) Aqu2.1.25694_001(AmphimedonQueenslandica) evm.model.scaffold_90.3(AmplexidiscusFenestrafer) evm.m…
ORTHOMCL701	29	10	aug_v2a.02371.t1(AcroporaDigitifera) aug_v2a.08853.t1(AcroporaDigitifera) AIPGENE4867(AiptasiaPallida) AIPGENE16997(AiptasiaPallida) AIPGENE14223(AiptasiaPallida) evm.model.scaffold_305.16(AmplexidiscusFenestrafer) evm.model.scaffold_305.15(AmplexidiscusFenestrafer) evm.model.scaffold_60.28(DiscosomaSp) evm.model.scaffold_124.19(DiscosomaSp) gi|828194911|ref|XP_002153921.3|(HydraVulgaris) ML43116…
ORTHOMCL702	29	8	aug_v2a.12996.t1(AcroporaDigitifera) Aqu2.1.14994_001(AmphimedonQueenslandica) Aqu2.1.35886_001(AmphimedonQueenslandica) Aqu2.1.36910_001(AmphimedonQueenslandica) Aqu2.1.06683_001(AmphimedonQueenslandica) Aqu2.1.13483_001(AmphimedonQueenslandica) Aqu2.1.33236_001(AmphimedonQueenslandica) Aqu2.1.35447_001(AmphimedonQueenslandica) Aqu2.1.18766_001(AmphimedonQueenslandica) Aqu2.1.39530_001(Amphimedo…
ORTHOMCL703	29	10	aug_v2a.04131.t1(AcroporaDigitifera) aug_v2a.04130.t1(AcroporaDigitifera) AIPGENE24425(AiptasiaPallida) AIPGENE24426(AiptasiaPallida) AIPGENE17417(AiptasiaPallida) AIPGENE24409(AiptasiaPallida) Aqu2.1.04584_001(AmphimedonQueenslandica) Aqu2.1.23762_001(AmphimedonQueenslandica) evm.model.scaffold_330.1(AmplexidiscusFenestrafer) evm.model.scaffold_118.36(AmplexidiscusFenestrafer) evm.model.scaffold…
ORTHOMCL704	29	9	aug_v2a.00557.t1(AcroporaDigitifera) aug_v2a.04541.t1(AcroporaDigitifera) AIPGENE18650(AiptasiaPallida) AIPGENE20170(AiptasiaPallida) AIPGENE25981(AiptasiaPallida) AIPGENE3897(AiptasiaPallida) evm.model.scaffold_189.1(AmplexidiscusFenestrafer) evm.model.scaffold_227.12(AmplexidiscusFenestrafer) evm.model.scaffold_346.5(AmplexidiscusFenestrafer) evm.model.scaffold_51.50(AmplexidiscusFenestrafer) e…
ORTHOMCL705	29	11	aug_v2a.23520.t1(AcroporaDigitifera) aug_v2a.00982.t1(AcroporaDigitifera) AIPGENE9552(AiptasiaPallida) AIPGENE27969(AiptasiaPallida) AIPGENE21034(AiptasiaPallida) Aqu2.1.28787_001(AmphimedonQueenslandica) Aqu2.1.25762_001(AmphimedonQueenslandica) evm.model.scaffold_266.18(AmplexidiscusFenestrafer) evm.model.scaffold_7.13(AmplexidiscusFenestrafer) evm.model.scaffold_37.16(AmplexidiscusFenestrafer)…
ORTHOMCL706	29	9	aug_v2a.10157.t1(AcroporaDigitifera) AIPGENE25099(AiptasiaPallida) evm.model.scaffold_43.25(AmplexidiscusFenestrafer) evm.model.scaffold_257.14(DiscosomaSp) evm.model.scaffold_521.12(DiscosomaSp) evm.model.scaffold_595.11(DiscosomaSp) evm.model.scaffold_74.11(DiscosomaSp) evm.model.scaffold_544.6(DiscosomaSp) evm.model.scaffold_434.2(DiscosomaSp) evm.model.scaffold_165.23(DiscosomaSp) ML003261a(M…
ORTHOMCL707	29	11	aug_v2a.08286.t1(AcroporaDigitifera) AIPGENE12035(AiptasiaPallida) Aqu2.1.28990_001(AmphimedonQueenslandica) evm.model.scaffold_19.80(AmplexidiscusFenestrafer) evm.model.scaffold_11.112(DiscosomaSp) gi|828196515|ref|XP_012553559.1|(HydraVulgaris) ML032220a(MnemiopsisLeidyi) EDO40228(NematostellaVectensis) EDO28916(NematostellaVectensis) ofav_00023489-RA|>ofav_00023489-RA|>ofav_00023489-RA|>ofav_0…
ORTHOMCL708	29	7	AIPGENE19670(AiptasiaPallida) AIPGENE26289(AiptasiaPallida) AIPGENE15760(AiptasiaPallida) Aqu2.1.18389_001(AmphimedonQueenslandica) Aqu2.1.42472_001(AmphimedonQueenslandica) Aqu2.1.00075_001(AmphimedonQueenslandica) Aqu2.1.05861_001(AmphimedonQueenslandica) Aqu2.1.36796_001(AmphimedonQueenslandica) evm.model.scaffold_1227.2(AmplexidiscusFenestrafer) evm.model.scaffold_123.28(AmplexidiscusFenestra…
ORTHOMCL709	29	1	Aqu2.1.19737_001(AmphimedonQueenslandica) Aqu2.1.09250_001(AmphimedonQueenslandica) Aqu2.1.25938_001(AmphimedonQueenslandica) Aqu2.1.19008_001(AmphimedonQueenslandica) Aqu2.1.21096_001(AmphimedonQueenslandica) Aqu2.1.28447_001(AmphimedonQueenslandica) Aqu2.1.19734_001(AmphimedonQueenslandica) Aqu2.1.22406_001(AmphimedonQueenslandica) Aqu2.1.17417_001(AmphimedonQueenslandica) Aqu2.1.25919_001(Amph…
ORTHOMCL710	29	3	Aqu2.1.07925_001(AmphimedonQueenslandica) Aqu2.1.12750_001(AmphimedonQueenslandica) Aqu2.1.21627_001(AmphimedonQueenslandica) Aqu2.1.30675_001(AmphimedonQueenslandica) Aqu2.1.27681_001(AmphimedonQueenslandica) Aqu2.1.13038_001(AmphimedonQueenslandica) Aqu2.1.41758_001(AmphimedonQueenslandica) Aqu2.1.22720_001(AmphimedonQueenslandica) Aqu2.1.06606_001(AmphimedonQueenslandica) Aqu2.1.34673_001(Amph…
ORTHOMCL711	29	1	Aqu2.1.15727_001(AmphimedonQueenslandica) Aqu2.1.34490_001(AmphimedonQueenslandica) Aqu2.1.15720_001(AmphimedonQueenslandica) Aqu2.1.39318_001(AmphimedonQueenslandica) Aqu2.1.15718_001(AmphimedonQueenslandica) Aqu2.1.04949_001(AmphimedonQueenslandica) Aqu2.1.39323_001(AmphimedonQueenslandica) Aqu2.1.17270_001(AmphimedonQueenslandica) Aqu2.1.15250_001(AmphimedonQueenslandica) Aqu2.1.44262_001(Amph…
ORTHOMCL712	29	1	Aqu2.1.36209_001(AmphimedonQueenslandica) Aqu2.1.39115_001(AmphimedonQueenslandica) Aqu2.1.25912_001(AmphimedonQueenslandica) Aqu2.1.29352_001(AmphimedonQueenslandica) Aqu2.1.39120_001(AmphimedonQueenslandica) Aqu2.1.07568_001(AmphimedonQueenslandica) Aqu2.1.25909_001(AmphimedonQueenslandica) Aqu2.1.36208_001(AmphimedonQueenslandica) Aqu2.1.39114_001(AmphimedonQueenslandica) Aqu2.1.36210_001(Amph…
ORTHOMCL713	29	1	Aqu2.1.15040_001(AmphimedonQueenslandica) Aqu2.1.18517_001(AmphimedonQueenslandica) Aqu2.1.18511_001(AmphimedonQueenslandica) Aqu2.1.18515_001(AmphimedonQueenslandica) Aqu2.1.03073_001(AmphimedonQueenslandica) Aqu2.1.18520_001(AmphimedonQueenslandica) Aqu2.1.10427_001(AmphimedonQueenslandica) Aqu2.1.14192_001(AmphimedonQueenslandica) Aqu2.1.12445_001(AmphimedonQueenslandica) Aqu2.1.24710_001(Amph…
ORTHOMCL714	29	2	Aqu2.1.34077_001(AmphimedonQueenslandica) Aqu2.1.11995_001(AmphimedonQueenslandica) Aqu2.1.32023_001(AmphimedonQueenslandica) Aqu2.1.15523_001(AmphimedonQueenslandica) Aqu2.1.34525_001(AmphimedonQueenslandica) Aqu2.1.36961_001(AmphimedonQueenslandica) Aqu2.1.13521_001(AmphimedonQueenslandica) Aqu2.1.19850_001(AmphimedonQueenslandica) Aqu2.1.39565_001(AmphimedonQueenslandica) Aqu2.1.36985_001(Amph…
ORTHOMCL715	29	2	Aqu2.1.42913_001(AmphimedonQueenslandica) Aqu2.1.36334_001(AmphimedonQueenslandica) Aqu2.1.43149_001(AmphimedonQueenslandica) Aqu2.1.44512_001(AmphimedonQueenslandica) Aqu2.1.25073_001(AmphimedonQueenslandica) Aqu2.1.35435_001(AmphimedonQueenslandica) Aqu2.1.25072_001(AmphimedonQueenslandica) Aqu2.1.36333_001(AmphimedonQueenslandica) Aqu2.1.38875_001(AmphimedonQueenslandica) Aqu2.1.31126_001(Amph…
ORTHOMCL716	29	2	gi|828233341|ref|XP_012565749.1|(HydraVulgaris) gi|828234645|ref|XP_012566159.1|(HydraVulgaris) gi|828234831|ref|XP_012566205.1|(HydraVulgaris) gi|828227512|ref|XP_012563968.1|(HydraVulgaris) gi|828228103|ref|XP_012564176.1|(HydraVulgaris) gi|828199495|ref|XP_012554609.1|(HydraVulgaris) gi|828227929|ref|XP_012564123.1|(HydraVulgaris) gi|828224160|ref|XP_012562869.1|(HydraVulgaris) gi|828202883|re…
ORTHOMCL717	29	1	gi|828235760|ref|XP_012566493.1|(HydraVulgaris) gi|828235960|ref|XP_012566558.1|(HydraVulgaris) gi|828235794|ref|XP_012566503.1|(HydraVulgaris) gi|828189930|ref|XP_012557769.1|(HydraVulgaris) gi|828235796|ref|XP_012566504.1|(HydraVulgaris) gi|828235835|ref|XP_012566517.1|(HydraVulgaris) gi|828235958|ref|XP_012566557.1|(HydraVulgaris) gi|828235119|ref|XP_012566298.1|(HydraVulgaris) gi|828190756|re…
ORTHOMCL718	29	1	gi|828234363|ref|XP_012566055.1|(HydraVulgaris) gi|828232831|ref|XP_012565596.1|(HydraVulgaris) gi|828235898|ref|XP_012566538.1|(HydraVulgaris) gi|828232829|ref|XP_012565595.1|(HydraVulgaris) gi|449691928|ref|XP_002160611.2|(HydraVulgaris) gi|828235093|ref|XP_012566289.1|(HydraVulgaris) gi|828235629|ref|XP_012566455.1|(HydraVulgaris) gi|828233615|ref|XP_004212706.2|(HydraVulgaris) gi|828234332|re…
ORTHOMCL719	29	2	gi|828220624|ref|XP_012561680.1|(HydraVulgaris) gi|828228158|ref|XP_012564192.1|(HydraVulgaris) EDO29768(NematostellaVectensis) EDO30621(NematostellaVectensis) EDO35389(NematostellaVectensis) EDO25972(NematostellaVectensis) EDO43217(NematostellaVectensis) EDO38797(NematostellaVectensis) EDO31205(NematostellaVectensis) EDO28121(NematostellaVectensis) EDO49201(NematostellaVectensis) EDO39020(Nemato…
ORTHOMCL720	29	2	EDO30509(NematostellaVectensis) EDO36256(NematostellaVectensis) EDO44331(NematostellaVectensis) EDO46053(NematostellaVectensis) EDO45808(NematostellaVectensis) EDO27575(NematostellaVectensis) EDO26092(NematostellaVectensis) EDO30956(NematostellaVectensis) EDO40077(NematostellaVectensis) EDO42611(NematostellaVectensis) EDO34875(NematostellaVectensis) EDO27086(NematostellaVectensis) EDO36974(Nemato…
ORTHOMCL721	29	2	ofav_00029801-RA|>ofav_00029801-RA|>ofav_00029801-RA|>ofav_00029801-RA|>ofav_00029801-RA(OrbicellaFaveolata) ofav_00004229-RA|>ofav_00004229-RA|>ofav_00004229-RA|>ofav_00004229-RA|>ofav_00004229-RA(OrbicellaFaveolata) ofav_00006242-RA|>ofav_00006242-RA|>ofav_00006242-RA|>ofav_00006242-RA|>ofav_00006242-RA(OrbicellaFaveolata) ofav_00029684-RA|>ofav_00029684-RA|>ofav_00029684-RA|>ofav_00029684-RA|>…
ORTHOMCL722	28	11	aug_v2a.22155.t1(AcroporaDigitifera) aug_v2a.14711.t1(AcroporaDigitifera) aug_v2a.18724.t1(AcroporaDigitifera) aug_v2a.02401.t1(AcroporaDigitifera) AIPGENE13421(AiptasiaPallida) AIPGENE13026(AiptasiaPallida) AIPGENE12030(AiptasiaPallida) Aqu2.1.16007_001(AmphimedonQueenslandica) evm.model.scaffold_19.57(AmplexidiscusFenestrafer) evm.model.scaffold_68.30(AmplexidiscusFenestrafer) evm.model.scaffol…
ORTHOMCL723	28	11	aug_v2a.10389.t1(AcroporaDigitifera) aug_v2a.14858.t1(AcroporaDigitifera) aug_v2a.10413.t1(AcroporaDigitifera) AIPGENE14460(AiptasiaPallida) AIPGENE14438(AiptasiaPallida) Aqu2.1.07643_001(AmphimedonQueenslandica) Aqu2.1.27863_001(AmphimedonQueenslandica) evm.model.scaffold_115.25(AmplexidiscusFenestrafer) evm.model.scaffold_220.4(AmplexidiscusFenestrafer) evm.model.scaffold_336.2(DiscosomaSp) gi|…
ORTHOMCL724	28	2	aug_v2a.21538.t1(AcroporaDigitifera) aug_v2a.19648.t1(AcroporaDigitifera) aug_v2a.19565.t1(AcroporaDigitifera) aug_v2a.01843.t1(AcroporaDigitifera) aug_v2a.18165.t1(AcroporaDigitifera) aug_v2a.05767.t1(AcroporaDigitifera) aug_v2a.18166.t1(AcroporaDigitifera) aug_v2a.06946.t2(AcroporaDigitifera) aug_v2a.03145.t1(AcroporaDigitifera) aug_v2a.03225.t2(AcroporaDigitifera) aug_v2a.20288.t1(AcroporaDigi…
ORTHOMCL725	28	11	aug_v2a.02890.t1(AcroporaDigitifera) aug_v2a.11666.t1(AcroporaDigitifera) aug_v2a.11050.t1(AcroporaDigitifera) aug_v2a.15648.t1(AcroporaDigitifera) aug_v2a.03276.t1(AcroporaDigitifera) aug_v2a.11584.t1(AcroporaDigitifera) aug_v2a.08297.t1(AcroporaDigitifera) AIPGENE17135(AiptasiaPallida) AIPGENE14426(AiptasiaPallida) AIPGENE2499(AiptasiaPallida) AIPGENE7653(AiptasiaPallida) AIPGENE10886(AiptasiaP…
ORTHOMCL726	28	11	aug_v2a.16806.t1(AcroporaDigitifera) aug_v2a.12576.t1(AcroporaDigitifera) AIPGENE8229(AiptasiaPallida) AIPGENE22901(AiptasiaPallida) AIPGENE8230(AiptasiaPallida) AIPGENE8228(AiptasiaPallida) AIPGENE8227(AiptasiaPallida) Aqu2.1.25216_001(AmphimedonQueenslandica) Aqu2.1.25218_001(AmphimedonQueenslandica) evm.model.scaffold_40.43(AmplexidiscusFenestrafer) evm.model.scaffold_13.3(AmplexidiscusFenestr…
ORTHOMCL727	28	11	aug_v2a.18330.t1(AcroporaDigitifera) aug_v2a.07627.t1(AcroporaDigitifera) aug_v2a.09854.t1(AcroporaDigitifera) AIPGENE2916(AiptasiaPallida) AIPGENE843(AiptasiaPallida) AIPGENE26985(AiptasiaPallida) AIPGENE2915(AiptasiaPallida) AIPGENE26984(AiptasiaPallida) Aqu2.1.31580_001(AmphimedonQueenslandica) Aqu2.1.00117_001(AmphimedonQueenslandica) evm.model.scaffold_471.4(AmplexidiscusFenestrafer) evm.mod…
ORTHOMCL728	28	11	aug_v2a.00906.t1(AcroporaDigitifera) aug_v2a.00905.t1(AcroporaDigitifera) aug_v2a.19353.t1(AcroporaDigitifera) AIPGENE3509(AiptasiaPallida) AIPGENE29053(AiptasiaPallida) AIPGENE26512(AiptasiaPallida) AIPGENE3095(AiptasiaPallida) Aqu2.1.34848_001(AmphimedonQueenslandica) Aqu2.1.37776_001(AmphimedonQueenslandica) evm.model.scaffold_4.105(AmplexidiscusFenestrafer) evm.model.scaffold_522.9(DiscosomaS…
ORTHOMCL729	28	11	aug_v2a.17806.t1(AcroporaDigitifera) aug_v2a.22306.t1(AcroporaDigitifera) AIPGENE14080(AiptasiaPallida) AIPGENE6920(AiptasiaPallida) AIPGENE17220(AiptasiaPallida) AIPGENE17221(AiptasiaPallida) Aqu2.1.42290_001(AmphimedonQueenslandica) Aqu2.1.42039_001(AmphimedonQueenslandica) evm.model.scaffold_5.146(AmplexidiscusFenestrafer) evm.model.scaffold_247.10(AmplexidiscusFenestrafer) evm.model.scaffold_…
ORTHOMCL730	28	11	aug_v2a.08375.t1(AcroporaDigitifera) aug_v2a.18288.t1(AcroporaDigitifera) aug_v2a.18127.t1(AcroporaDigitifera) aug_v2a.00642.t1(AcroporaDigitifera) aug_v2a.15590.t1(AcroporaDigitifera) aug_v2a.12532.t1(AcroporaDigitifera) aug_v2a.24267.t1(AcroporaDigitifera) aug_v2a.10746.t1(AcroporaDigitifera) aug_v2a.23814.t1(AcroporaDigitifera) AIPGENE13772(AiptasiaPallida) AIPGENE13774(AiptasiaPallida) Aqu2.1…
ORTHOMCL731	28	11	aug_v2a.21685.t1(AcroporaDigitifera) AIPGENE1844(AiptasiaPallida) AIPGENE7244(AiptasiaPallida) AIPGENE7162(AiptasiaPallida) AIPGENE1875(AiptasiaPallida) AIPGENE1915(AiptasiaPallida) AIPGENE7160(AiptasiaPallida) AIPGENE451(AiptasiaPallida) Aqu2.1.39296_001(AmphimedonQueenslandica) evm.model.scaffold_21.57(AmplexidiscusFenestrafer) evm.model.scaffold_38.41(DiscosomaSp) gi|449662650|ref|XP_002165297…
ORTHOMCL732	28	11	aug_v2a.02225.t1(AcroporaDigitifera) aug_v2a.14009.t1(AcroporaDigitifera) aug_v2a.04847.t1(AcroporaDigitifera) aug_v2a.22103.t1(AcroporaDigitifera) AIPGENE9842(AiptasiaPallida) AIPGENE2326(AiptasiaPallida) Aqu2.1.40924_001(AmphimedonQueenslandica) evm.model.scaffold_44.30(AmplexidiscusFenestrafer) evm.model.scaffold_15.25(AmplexidiscusFenestrafer) evm.model.scaffold_81.57(DiscosomaSp) evm.model.s…
ORTHOMCL733	28	6	aug_v2a.24144.t1(AcroporaDigitifera) aug_v2a.15481.t1(AcroporaDigitifera) aug_v2a.03916.t1(AcroporaDigitifera) aug_v2a.18229.t1(AcroporaDigitifera) aug_v2a.18485.t1(AcroporaDigitifera) aug_v2a.20930.t1(AcroporaDigitifera) aug_v2a.12482.t1(AcroporaDigitifera) aug_v2a.19757.t1(AcroporaDigitifera) aug_v2a.12429.t1(AcroporaDigitifera) aug_v2a.20930.t3(AcroporaDigitifera) aug_v2a.00802.t1(AcroporaDigi…
ORTHOMCL734	28	7	aug_v2a.14793.t1(AcroporaDigitifera) aug_v2a.17398.t1(AcroporaDigitifera) aug_v2a.05218.t1(AcroporaDigitifera) aug_v2a.13205.t1(AcroporaDigitifera) aug_v2a.20282.t1(AcroporaDigitifera) aug_v2a.09808.t1(AcroporaDigitifera) aug_v2a.05650.t1(AcroporaDigitifera) AIPGENE105(AiptasiaPallida) evm.model.scaffold_0.250(AmplexidiscusFenestrafer) evm.model.scaffold_758.10(AmplexidiscusFenestrafer) evm.model…
ORTHOMCL735	28	11	aug_v2a.03402.t1(AcroporaDigitifera) aug_v2a.13547.t1(AcroporaDigitifera) aug_v2a.07825.t1(AcroporaDigitifera) AIPGENE2277(AiptasiaPallida) AIPGENE1856(AiptasiaPallida) AIPGENE8331(AiptasiaPallida) Aqu2.1.37165_001(AmphimedonQueenslandica) Aqu2.1.26986_001(AmphimedonQueenslandica) evm.model.scaffold_967.1(AmplexidiscusFenestrafer) evm.model.scaffold_231.17(DiscosomaSp) evm.model.scaffold_21.9(Dis…
ORTHOMCL736	28	11	aug_v2a.19497.t1(AcroporaDigitifera) aug_v2a.22272.t1(AcroporaDigitifera) aug_v2a.01584.t1(AcroporaDigitifera) aug_v2a.00695.t1(AcroporaDigitifera) AIPGENE14419(AiptasiaPallida) AIPGENE26053(AiptasiaPallida) AIPGENE26102(AiptasiaPallida) Aqu2.1.26919_001(AmphimedonQueenslandica) Aqu2.1.10485_001(AmphimedonQueenslandica) Aqu2.1.39925_001(AmphimedonQueenslandica) evm.model.scaffold_1.39(Amplexidisc…
ORTHOMCL737	28	10	aug_v2a.14262.t1(AcroporaDigitifera) aug_v2a.14781.t1(AcroporaDigitifera) aug_v2a.14779.t1(AcroporaDigitifera) AIPGENE10858(AiptasiaPallida) AIPGENE12005(AiptasiaPallida) AIPGENE10909(AiptasiaPallida) AIPGENE12951(AiptasiaPallida) Aqu2.1.28244_001(AmphimedonQueenslandica) evm.model.scaffold_112.7(AmplexidiscusFenestrafer) evm.model.scaffold_112.8(AmplexidiscusFenestrafer) evm.model.scaffold_11.12…
ORTHOMCL738	28	11	aug_v2a.03901.t1(AcroporaDigitifera) aug_v2a.18102.t1(AcroporaDigitifera) aug_v2a.03901.t2(AcroporaDigitifera) AIPGENE18934(AiptasiaPallida) AIPGENE4755(AiptasiaPallida) AIPGENE27177(AiptasiaPallida) Aqu2.1.43048_001(AmphimedonQueenslandica) Aqu2.1.28600_001(AmphimedonQueenslandica) Aqu2.1.41275_001(AmphimedonQueenslandica) evm.model.scaffold_3592.1(AmplexidiscusFenestrafer) evm.model.scaffold_11…
ORTHOMCL739	28	11	aug_v2a.01148.t1(AcroporaDigitifera) aug_v2a.12803.t1(AcroporaDigitifera) aug_v2a.00856.t1(AcroporaDigitifera) AIPGENE19777(AiptasiaPallida) AIPGENE27378(AiptasiaPallida) Aqu2.1.25894_001(AmphimedonQueenslandica) evm.model.scaffold_164.7(AmplexidiscusFenestrafer) evm.model.scaffold_366.18(DiscosomaSp) evm.model.scaffold_71.13(DiscosomaSp) gi|828192986|ref|XP_012561957.1|(HydraVulgaris) gi|8281929…
ORTHOMCL740	28	11	aug_v2a.03284.t1(AcroporaDigitifera) aug_v2a.15635.t1(AcroporaDigitifera) aug_v2a.09097.t1(AcroporaDigitifera) AIPGENE2438(AiptasiaPallida) AIPGENE1269(AiptasiaPallida) AIPGENE5908(AiptasiaPallida) Aqu2.1.35252_001(AmphimedonQueenslandica) Aqu2.1.32130_001(AmphimedonQueenslandica) Aqu2.1.27467_001(AmphimedonQueenslandica) Aqu2.1.27464_001(AmphimedonQueenslandica) evm.model.scaffold_75.12(Amplexid…
ORTHOMCL741	28	8	aug_v2a.18602.t1(AcroporaDigitifera) aug_v2a.06091.t1(AcroporaDigitifera) aug_v2a.00862.t1(AcroporaDigitifera) aug_v2a.03528.t1(AcroporaDigitifera) AIPGENE14893(AiptasiaPallida) AIPGENE2567(AiptasiaPallida) AIPGENE26912(AiptasiaPallida) AIPGENE17539(AiptasiaPallida) AIPGENE10082(AiptasiaPallida) AIPGENE4179(AiptasiaPallida) AIPGENE23881(AiptasiaPallida) AIPGENE7582(AiptasiaPallida) Aqu2.1.28424_0…
ORTHOMCL742	28	11	aug_v2a.03406.t1(AcroporaDigitifera) aug_v2a.23053.t1(AcroporaDigitifera) aug_v2a.05785.t1(AcroporaDigitifera) AIPGENE13260(AiptasiaPallida) AIPGENE10500(AiptasiaPallida) AIPGENE19355(AiptasiaPallida) Aqu2.1.43587_001(AmphimedonQueenslandica) Aqu2.1.40650_001(AmphimedonQueenslandica) evm.model.scaffold_3175.1(AmplexidiscusFenestrafer) evm.model.scaffold_699.9(AmplexidiscusFenestrafer) evm.model.s…
ORTHOMCL743	28	11	aug_v2a.09900.t1(AcroporaDigitifera) aug_v2a.13364.t1(AcroporaDigitifera) aug_v2a.07557.t1(AcroporaDigitifera) AIPGENE22236(AiptasiaPallida) AIPGENE17758(AiptasiaPallida) Aqu2.1.20338_001(AmphimedonQueenslandica) Aqu2.1.20337_001(AmphimedonQueenslandica) Aqu2.1.20336_001(AmphimedonQueenslandica) Aqu2.1.20339_001(AmphimedonQueenslandica) evm.model.scaffold_222.26(AmplexidiscusFenestrafer) evm.mode…
ORTHOMCL744	28	7	aug_v2a.18192.t1(AcroporaDigitifera) aug_v2a.10898.t1(AcroporaDigitifera) aug_v2a.00534.t1(AcroporaDigitifera) aug_v2a.20661.t1(AcroporaDigitifera) aug_v2a.15715.t1(AcroporaDigitifera) aug_v2a.12879.t1(AcroporaDigitifera) aug_v2a.08555.t1(AcroporaDigitifera) aug_v2a.23145.t1(AcroporaDigitifera) AIPGENE7367(AiptasiaPallida) AIPGENE11066(AiptasiaPallida) AIPGENE2621(AiptasiaPallida) evm.model.scaff…
ORTHOMCL745	28	10	aug_v2a.02475.t1(AcroporaDigitifera) aug_v2a.16470.t1(AcroporaDigitifera) aug_v2a.13557.t1(AcroporaDigitifera) aug_v2a.16469.t1(AcroporaDigitifera) AIPGENE1970(AiptasiaPallida) AIPGENE28658(AiptasiaPallida) AIPGENE27550(AiptasiaPallida) AIPGENE6455(AiptasiaPallida) Aqu2.1.33483_001(AmphimedonQueenslandica) Aqu2.1.28484_001(AmphimedonQueenslandica) Aqu2.1.39920_001(AmphimedonQueenslandica) evm.mod…
ORTHOMCL746	28	9	aug_v2a.06066.t1_aug_v2a.06067.t1_aug_v2a.06066.t1_aug_v2a.06067.t1_aug_v2a.06066.t1_aug_v2a.06067.t1_aug_v2a.06067.t1_aug_v2a.06067.t1_aug_v2a.06066.t1_aug_v2a.06067.t1_aug_v2a.06067.t1_aug_v2a.06067(AcroporaDigitifera) aug_v2a.06067.t1(AcroporaDigitifera) aug_v2a.06066.t1_aug_v2a.06067.t1_aug_v2a.06067.t1(AcroporaDigitifera) aug_v2a.06066.t1_aug_v2a.06067.t1_aug_v2a.06066.t1_aug_v2a.06067.t1_au…
ORTHOMCL747	28	11	aug_v2a.15172.t1(AcroporaDigitifera) aug_v2a.10731.t1(AcroporaDigitifera) aug_v2a.15172.t2(AcroporaDigitifera) aug_v2a.15171.t1(AcroporaDigitifera) AIPGENE8948(AiptasiaPallida) AIPGENE3387(AiptasiaPallida) Aqu2.1.33540_001(AmphimedonQueenslandica) Aqu2.1.33528_001(AmphimedonQueenslandica) Aqu2.1.27353_001(AmphimedonQueenslandica) Aqu2.1.41927_001(AmphimedonQueenslandica) Aqu2.1.33542_001(Amphimed…
ORTHOMCL748	28	10	aug_v2a.11947.t1(AcroporaDigitifera) aug_v2a.19060.t1(AcroporaDigitifera) AIPGENE16466(AiptasiaPallida) AIPGENE11869(AiptasiaPallida) AIPGENE15019(AiptasiaPallida) AIPGENE722(AiptasiaPallida) AIPGENE25357(AiptasiaPallida) Aqu2.1.22906_001(AmphimedonQueenslandica) evm.model.scaffold_7.126(AmplexidiscusFenestrafer) gi|583828538|ref|NP_001276831.1|(HydraVulgaris) gi|828233770|ref|XP_012565872.1|(Hyd…
ORTHOMCL749	28	11	aug_v2a.10700.t1(AcroporaDigitifera) aug_v2a.03390.t1(AcroporaDigitifera) aug_v2a.06584.t1(AcroporaDigitifera) aug_v2a.09762.t1(AcroporaDigitifera) AIPGENE12099(AiptasiaPallida) AIPGENE27815(AiptasiaPallida) AIPGENE12053(AiptasiaPallida) Aqu2.1.39598_001(AmphimedonQueenslandica) Aqu2.1.19747_001(AmphimedonQueenslandica) Aqu2.1.20858_001(AmphimedonQueenslandica) evm.model.scaffold_237.13(Amplexidi…
ORTHOMCL750	28	11	aug_v2a.08019.t1(AcroporaDigitifera) aug_v2a.07093.t1(AcroporaDigitifera) aug_v2a.02421.t1(AcroporaDigitifera) aug_v2a.21602.t1(AcroporaDigitifera) AIPGENE17432(AiptasiaPallida) AIPGENE8243(AiptasiaPallida) AIPGENE16213(AiptasiaPallida) Aqu2.1.28078_001(AmphimedonQueenslandica) evm.model.scaffold_34.71(AmplexidiscusFenestrafer) evm.model.scaffold_21.54(DiscosomaSp) evm.model.scaffold_167.5(Discos…
ORTHOMCL751	28	9	aug_v2a.17327.t1(AcroporaDigitifera) aug_v2a.01760.t1(AcroporaDigitifera) aug_v2a.17062.t1(AcroporaDigitifera) AIPGENE8054(AiptasiaPallida) AIPGENE5161(AiptasiaPallida) AIPGENE7233(AiptasiaPallida) evm.model.scaffold_1777.1(AmplexidiscusFenestrafer) evm.model.scaffold_74.18(AmplexidiscusFenestrafer) evm.model.scaffold_43.19(AmplexidiscusFenestrafer) evm.model.scaffold_76.44(DiscosomaSp) evm.model…
ORTHOMCL752	28	11	aug_v2a.16493.t1(AcroporaDigitifera) aug_v2a.02608.t1(AcroporaDigitifera) AIPGENE8334(AiptasiaPallida) AIPGENE17725(AiptasiaPallida) AIPGENE7078(AiptasiaPallida) Aqu2.1.38536_001(AmphimedonQueenslandica) Aqu2.1.38537_001(AmphimedonQueenslandica) Aqu2.1.44020_001(AmphimedonQueenslandica) evm.model.scaffold_156.10(AmplexidiscusFenestrafer) evm.model.scaffold_50.41(DiscosomaSp) evm.model.scaffold_5.…
ORTHOMCL753	28	11	aug_v2a.17779.t1(AcroporaDigitifera) aug_v2a.03857.t1(AcroporaDigitifera) aug_v2a.09845.t1(AcroporaDigitifera) AIPGENE1701(AiptasiaPallida) AIPGENE14373(AiptasiaPallida) AIPGENE12967(AiptasiaPallida) Aqu2.1.26962_001(AmphimedonQueenslandica) Aqu2.1.26532_001(AmphimedonQueenslandica) Aqu2.1.29500_001(AmphimedonQueenslandica) evm.model.scaffold_610.6(AmplexidiscusFenestrafer) evm.model.scaffold_6.4…
ORTHOMCL754	28	11	aug_v2a.11545.t1(AcroporaDigitifera) aug_v2a.04940.t1(AcroporaDigitifera) aug_v2a.20454.t1(AcroporaDigitifera) aug_v2a.15358.t1(AcroporaDigitifera) AIPGENE20316(AiptasiaPallida) AIPGENE27255(AiptasiaPallida) AIPGENE20219(AiptasiaPallida) Aqu2.1.38545_001(AmphimedonQueenslandica) Aqu2.1.32919_001(AmphimedonQueenslandica) evm.model.scaffold_12.41(AmplexidiscusFenestrafer) evm.model.scaffold_0.286(D…
ORTHOMCL755	28	11	aug_v2a.19907.t1(AcroporaDigitifera) aug_v2a.14149.t1(AcroporaDigitifera) AIPGENE3200(AiptasiaPallida) AIPGENE3199(AiptasiaPallida) AIPGENE6957(AiptasiaPallida) Aqu2.1.37095_001(AmphimedonQueenslandica) Aqu2.1.42605_001(AmphimedonQueenslandica) evm.model.scaffold_173.21(AmplexidiscusFenestrafer) evm.model.scaffold_80.48(AmplexidiscusFenestrafer) evm.model.scaffold_93.10(AmplexidiscusFenestrafer) …
ORTHOMCL756	28	7	aug_v2a.13264.t1(AcroporaDigitifera) aug_v2a.05498.t1(AcroporaDigitifera) aug_v2a.16875.t1(AcroporaDigitifera) aug_v2a.15226.t1(AcroporaDigitifera) AIPGENE26899(AiptasiaPallida) evm.model.scaffold_720.5(AmplexidiscusFenestrafer) evm.model.scaffold_902.1(DiscosomaSp) evm.model.scaffold_462.3(DiscosomaSp) evm.model.scaffold_370.1(DiscosomaSp) ofav_00019183-RA|>ofav_00019183-RA|>ofav_00019183-RA|>of…
ORTHOMCL757	28	11	aug_v2a.24498.t1(AcroporaDigitifera) aug_v2a.05816.t1(AcroporaDigitifera) aug_v2a.07673.t1(AcroporaDigitifera) aug_v2a.11401.t1(AcroporaDigitifera) aug_v2a.12063.t1(AcroporaDigitifera) aug_v2a.05815.t1(AcroporaDigitifera) AIPGENE17794(AiptasiaPallida) AIPGENE21678(AiptasiaPallida) Aqu2.1.19549_001(AmphimedonQueenslandica) Aqu2.1.19733_001(AmphimedonQueenslandica) evm.model.scaffold_82.28(Amplexid…
ORTHOMCL758	28	11	aug_v2a.20970.t1(AcroporaDigitifera) aug_v2a.13880.t1(AcroporaDigitifera) aug_v2a.16627.t1(AcroporaDigitifera) aug_v2a.11489.t1(AcroporaDigitifera) AIPGENE13334(AiptasiaPallida) AIPGENE15055(AiptasiaPallida) AIPGENE9463(AiptasiaPallida) AIPGENE9623(AiptasiaPallida) AIPGENE9631(AiptasiaPallida) Aqu2.1.18309_001(AmphimedonQueenslandica) Aqu2.1.23886_001(AmphimedonQueenslandica) Aqu2.1.38612_001(Amp…
ORTHOMCL759	28	4	aug_v2a.15919.t1(AcroporaDigitifera) aug_v2a.01621.t1(AcroporaDigitifera) ofav_00026450-RA|>ofav_00026450-RA|>ofav_00026450-RA|>ofav_00026450-RA|>ofav_00026450-RA(OrbicellaFaveolata) ofav_00003503-RA|>ofav_00003503-RA|>ofav_00003503-RA|>ofav_00003503-RA|>ofav_00003503-RA(OrbicellaFaveolata) ofav_00013289-RA|>ofav_00013289-RA|>ofav_00013289-RA|>ofav_00013289-RA|>ofav_00013289-RA(OrbicellaFaveolata…
ORTHOMCL760	28	11	aug_v2a.02369.t1(AcroporaDigitifera) aug_v2a.14226.t1(AcroporaDigitifera) aug_v2a.09513.t1(AcroporaDigitifera) AIPGENE19484(AiptasiaPallida) AIPGENE163(AiptasiaPallida) Aqu2.1.38689_001(AmphimedonQueenslandica) Aqu2.1.17717_001(AmphimedonQueenslandica) Aqu2.1.27341_001(AmphimedonQueenslandica) evm.model.scaffold_361.7(AmplexidiscusFenestrafer) evm.model.scaffold_327.10(DiscosomaSp) gi|449669959|r…
ORTHOMCL761	28	10	aug_v2a.15228.t1(AcroporaDigitifera) aug_v2a.13266.t1(AcroporaDigitifera) AIPGENE696(AiptasiaPallida) AIPGENE3937(AiptasiaPallida) AIPGENE26830(AiptasiaPallida) Aqu2.1.37126_001(AmphimedonQueenslandica) evm.model.scaffold_41.44(AmplexidiscusFenestrafer) gi|828219151|ref|XP_002167810.3|(HydraVulgaris) gi|221127644|ref|XP_002160547.1|(HydraVulgaris) ML000312a(MnemiopsisLeidyi) ML01833a(MnemiopsisLe…
ORTHOMCL762	28	11	aug_v2a.10238.t1(AcroporaDigitifera) aug_v2a.20855.t1(AcroporaDigitifera) aug_v2a.03885.t1(AcroporaDigitifera) AIPGENE4578(AiptasiaPallida) AIPGENE26042(AiptasiaPallida) AIPGENE5516(AiptasiaPallida) Aqu2.1.40626_001(AmphimedonQueenslandica) Aqu2.1.14503_001(AmphimedonQueenslandica) Aqu2.1.18282_001(AmphimedonQueenslandica) evm.model.scaffold_1.161(AmplexidiscusFenestrafer) evm.model.scaffold_35.5…
ORTHOMCL763	28	9	aug_v2a.13555.t1(AcroporaDigitifera) aug_v2a.21466.t1(AcroporaDigitifera) aug_v2a.08367.t1(AcroporaDigitifera) aug_v2a.13556.t1(AcroporaDigitifera) aug_v2a.08366.t1(AcroporaDigitifera) aug_v2a.24113.t1(AcroporaDigitifera) aug_v2a.05408.t1(AcroporaDigitifera) aug_v2a.24135.t1(AcroporaDigitifera) AIPGENE23624(AiptasiaPallida) AIPGENE12312(AiptasiaPallida) evm.model.scaffold_0.33(AmplexidiscusFenest…
ORTHOMCL764	28	11	aug_v2a.08596.t1(AcroporaDigitifera) aug_v2a.13308.t1(AcroporaDigitifera) aug_v2a.12239.t1(AcroporaDigitifera) AIPGENE16944(AiptasiaPallida) AIPGENE15871(AiptasiaPallida) AIPGENE13270(AiptasiaPallida) Aqu2.1.39665_001(AmphimedonQueenslandica) Aqu2.1.36850_001(AmphimedonQueenslandica) Aqu2.1.38133_001(AmphimedonQueenslandica) evm.model.scaffold_433.2(AmplexidiscusFenestrafer) evm.model.scaffold_32…
ORTHOMCL765	28	11	aug_v2a.15122.t1(AcroporaDigitifera) aug_v2a.18350.t1(AcroporaDigitifera) AIPGENE24100(AiptasiaPallida) AIPGENE12781(AiptasiaPallida) Aqu2.1.36291_001(AmphimedonQueenslandica) evm.model.scaffold_326.2(AmplexidiscusFenestrafer) evm.model.scaffold_23.82(AmplexidiscusFenestrafer) evm.model.scaffold_2.101(AmplexidiscusFenestrafer) evm.model.scaffold_2.100(AmplexidiscusFenestrafer) evm.model.scaffold_…
ORTHOMCL766	28	8	aug_v2a.08696.t1(AcroporaDigitifera) aug_v2a.01852.t1(AcroporaDigitifera) aug_v2a.01851.t1(AcroporaDigitifera) AIPGENE4532(AiptasiaPallida) AIPGENE22413(AiptasiaPallida) AIPGENE2489(AiptasiaPallida) AIPGENE19731(AiptasiaPallida) AIPGENE19691(AiptasiaPallida) evm.model.scaffold_278.3(AmplexidiscusFenestrafer) evm.model.scaffold_382.7(AmplexidiscusFenestrafer) evm.model.scaffold_750.1(Amplexidiscus…
ORTHOMCL767	28	11	aug_v2a.07738.t1(AcroporaDigitifera) aug_v2a.04098.t1(AcroporaDigitifera) aug_v2a.07739.t1(AcroporaDigitifera) AIPGENE5558(AiptasiaPallida) AIPGENE5890(AiptasiaPallida) Aqu2.1.34626_001(AmphimedonQueenslandica) Aqu2.1.34629_001(AmphimedonQueenslandica) Aqu2.1.34625_001(AmphimedonQueenslandica) Aqu2.1.29992_001(AmphimedonQueenslandica) Aqu2.1.34630_001(AmphimedonQueenslandica) Aqu2.1.00667_001(Amp…
ORTHOMCL768	28	11	aug_v2a.06250.t1(AcroporaDigitifera) aug_v2a.04239.t1(AcroporaDigitifera) AIPGENE12765(AiptasiaPallida) AIPGENE4470(AiptasiaPallida) AIPGENE25941(AiptasiaPallida) Aqu2.1.22932_001(AmphimedonQueenslandica) Aqu2.1.43504_001(AmphimedonQueenslandica) evm.model.scaffold_116.28(AmplexidiscusFenestrafer) evm.model.scaffold_117.33(AmplexidiscusFenestrafer) evm.model.scaffold_50.54(DiscosomaSp) gi|8281931…
ORTHOMCL769	28	10	aug_v2a.21634.t1(AcroporaDigitifera) aug_v2a.08515.t1(AcroporaDigitifera) aug_v2a.08517.t1(AcroporaDigitifera) AIPGENE4473(AiptasiaPallida) AIPGENE5586(AiptasiaPallida) Aqu2.1.39818_001(AmphimedonQueenslandica) Aqu2.1.27269_001(AmphimedonQueenslandica) evm.model.scaffold_35.75(AmplexidiscusFenestrafer) evm.model.scaffold_1.138(AmplexidiscusFenestrafer) evm.model.scaffold_154.33(AmplexidiscusFenes…
ORTHOMCL770	28	11	aug_v2a.19796.t1(AcroporaDigitifera) aug_v2a.09481.t1(AcroporaDigitifera) aug_v2a.01018.t1(AcroporaDigitifera) AIPGENE20826(AiptasiaPallida) AIPGENE13369(AiptasiaPallida) AIPGENE27377(AiptasiaPallida) Aqu2.1.33744_001(AmphimedonQueenslandica) Aqu2.1.30031_001(AmphimedonQueenslandica) evm.model.scaffold_738.1(AmplexidiscusFenestrafer) evm.model.scaffold_4764.1(DiscosomaSp) evm.model.scaffold_230.1…
ORTHOMCL771	28	9	aug_v2a.09403.t2(AcroporaDigitifera) aug_v2a.13881.t1(AcroporaDigitifera) aug_v2a.09403.t1(AcroporaDigitifera) aug_v2a.09404.t1(AcroporaDigitifera) AIPGENE27627(AiptasiaPallida) AIPGENE27628(AiptasiaPallida) AIPGENE27626(AiptasiaPallida) AIPGENE27631(AiptasiaPallida) AIPGENE27630(AiptasiaPallida) AIPGENE27629(AiptasiaPallida) AIPGENE27624(AiptasiaPallida) AIPGENE27625(AiptasiaPallida) AIPGENE9676…
ORTHOMCL772	28	10	aug_v2a.19203.t2(AcroporaDigitifera) aug_v2a.08934.t1(AcroporaDigitifera) aug_v2a.19203.t1(AcroporaDigitifera) aug_v2a.08694.t1(AcroporaDigitifera) aug_v2a.20637.t1(AcroporaDigitifera) aug_v2a.22953.t1(AcroporaDigitifera) AIPGENE26099(AiptasiaPallida) AIPGENE4079(AiptasiaPallida) Aqu2.1.21531_001(AmphimedonQueenslandica) evm.model.scaffold_1101.2(AmplexidiscusFenestrafer) evm.model.scaffold_213.1…
ORTHOMCL773	28	10	aug_v2a.06494.t1(AcroporaDigitifera) aug_v2a.15101.t1(AcroporaDigitifera) aug_v2a.03045.t1(AcroporaDigitifera) AIPGENE26027(AiptasiaPallida) AIPGENE25104(AiptasiaPallida) AIPGENE16636(AiptasiaPallida) AIPGENE6108(AiptasiaPallida) Aqu2.1.43580_001(AmphimedonQueenslandica) Aqu2.1.22145_001(AmphimedonQueenslandica) Aqu2.1.36093_001(AmphimedonQueenslandica) evm.model.scaffold_2.109(AmplexidiscusFenes…
ORTHOMCL774	28	9	aug_v2a.05152.t1(AcroporaDigitifera) aug_v2a.03111.t1(AcroporaDigitifera) aug_v2a.03813.t1(AcroporaDigitifera) aug_v2a.03814.t1(AcroporaDigitifera) AIPGENE12192(AiptasiaPallida) AIPGENE12131(AiptasiaPallida) AIPGENE9006(AiptasiaPallida) AIPGENE1479(AiptasiaPallida) AIPGENE9007(AiptasiaPallida) evm.model.scaffold_0.92(AmplexidiscusFenestrafer) evm.model.scaffold_285.23(AmplexidiscusFenestrafer) ev…
ORTHOMCL775	28	11	aug_v2a.02104.t1(AcroporaDigitifera) AIPGENE5451(AiptasiaPallida) AIPGENE941(AiptasiaPallida) AIPGENE421(AiptasiaPallida) AIPGENE21340(AiptasiaPallida) Aqu2.1.41307_001(AmphimedonQueenslandica) evm.model.scaffold_977.1(AmplexidiscusFenestrafer) evm.model.scaffold_259.3(DiscosomaSp) evm.model.scaffold_11.1(DiscosomaSp) evm.model.scaffold_122.34(DiscosomaSp) gi|828194668|ref|XP_012566706.1|(HydraVu…
ORTHOMCL776	28	11	aug_v2a.20200.t1(AcroporaDigitifera) aug_v2a.20373.t1(AcroporaDigitifera) AIPGENE2537(AiptasiaPallida) AIPGENE883(AiptasiaPallida) Aqu2.1.37787_001(AmphimedonQueenslandica) evm.model.scaffold_22.65(AmplexidiscusFenestrafer) evm.model.scaffold_108.15(AmplexidiscusFenestrafer) evm.model.scaffold_678.1(DiscosomaSp) evm.model.scaffold_108.16(DiscosomaSp) gi|221103437|ref|XP_002169369.1|(HydraVulgaris…
ORTHOMCL777	28	3	AIPGENE20755(AiptasiaPallida) ML26355a(MnemiopsisLeidyi) ML33461a(MnemiopsisLeidyi) ML12033a(MnemiopsisLeidyi) ML10903a(MnemiopsisLeidyi) ML463533a(MnemiopsisLeidyi) ML216330a(MnemiopsisLeidyi) ML45836a(MnemiopsisLeidyi) ML169011a(MnemiopsisLeidyi) ML106623a(MnemiopsisLeidyi) ML073026a(MnemiopsisLeidyi) ML14767a(MnemiopsisLeidyi) ML14656a(MnemiopsisLeidyi) ML20897a(MnemiopsisLeidyi) ML26356a(Mnem…
ORTHOMCL778	28	2	AIPGENE29201(AiptasiaPallida) ML32223a(MnemiopsisLeidyi) ML463511a(MnemiopsisLeidyi) ML009817a(MnemiopsisLeidyi) ML005213a(MnemiopsisLeidyi) ML173711a(MnemiopsisLeidyi) ML033231a(MnemiopsisLeidyi) ML01517a(MnemiopsisLeidyi) ML234536a(MnemiopsisLeidyi) ML005212a(MnemiopsisLeidyi) ML00638a(MnemiopsisLeidyi) ML019233a(MnemiopsisLeidyi) ML18936a(MnemiopsisLeidyi) ML14247a(MnemiopsisLeidyi) ML015615a(…
ORTHOMCL779	28	1	Aqu2.1.22518_001(AmphimedonQueenslandica) Aqu2.1.22203_001(AmphimedonQueenslandica) Aqu2.1.22515_001(AmphimedonQueenslandica) Aqu2.1.03274_001(AmphimedonQueenslandica) Aqu2.1.22512_001(AmphimedonQueenslandica) Aqu2.1.22521_001(AmphimedonQueenslandica) Aqu2.1.30034_001(AmphimedonQueenslandica) Aqu2.1.22516_001(AmphimedonQueenslandica) Aqu2.1.22199_001(AmphimedonQueenslandica) Aqu2.1.22517_001(Amph…
ORTHOMCL780	28	1	Aqu2.1.16088_001(AmphimedonQueenslandica) Aqu2.1.11955_001(AmphimedonQueenslandica) Aqu2.1.33812_001(AmphimedonQueenslandica) Aqu2.1.22766_001(AmphimedonQueenslandica) Aqu2.1.12930_001(AmphimedonQueenslandica) Aqu2.1.40429_001(AmphimedonQueenslandica) Aqu2.1.04793_001(AmphimedonQueenslandica) Aqu2.1.04307_001(AmphimedonQueenslandica) Aqu2.1.06042_001(AmphimedonQueenslandica) Aqu2.1.39305_001(Amph…
ORTHOMCL781	28	1	Aqu2.1.24095_001(AmphimedonQueenslandica) Aqu2.1.39028_001(AmphimedonQueenslandica) Aqu2.1.13556_001(AmphimedonQueenslandica) Aqu2.1.44500_001(AmphimedonQueenslandica) Aqu2.1.43020_001(AmphimedonQueenslandica) Aqu2.1.20799_001(AmphimedonQueenslandica) Aqu2.1.24094_001(AmphimedonQueenslandica) Aqu2.1.19773_001(AmphimedonQueenslandica) Aqu2.1.39427_001(AmphimedonQueenslandica) Aqu2.1.17430_001(Amph…
ORTHOMCL782	28	2	Aqu2.1.18263_001(AmphimedonQueenslandica) Aqu2.1.28395_001(AmphimedonQueenslandica) Aqu2.1.25960_001(AmphimedonQueenslandica) Aqu2.1.22539_001(AmphimedonQueenslandica) Aqu2.1.31699_001(AmphimedonQueenslandica) Aqu2.1.24749_001(AmphimedonQueenslandica) Aqu2.1.24208_001(AmphimedonQueenslandica) Aqu2.1.34986_001(AmphimedonQueenslandica) Aqu2.1.22538_001(AmphimedonQueenslandica) Aqu2.1.28394_001(Amph…
ORTHOMCL783	28	1	gi|828216694|ref|XP_012560410.1|(HydraVulgaris) gi|828224958|ref|XP_012563166.1|(HydraVulgaris) gi|828206749|ref|XP_012557055.1|(HydraVulgaris) gi|449665563|ref|XP_004206174.1|(HydraVulgaris) gi|449693047|ref|XP_004213280.1|(HydraVulgaris) gi|449691966|ref|XP_004212858.1|(HydraVulgaris) gi|449692605|ref|XP_004213102.1|(HydraVulgaris) gi|828190374|ref|XP_012567110.1|(HydraVulgaris) gi|828192398|re…
ORTHOMCL784	28	3	EDO40816(NematostellaVectensis) ofav_00034913-RA|>ofav_00034913-RA|>ofav_00034913-RA|>ofav_00034913-RA|>ofav_00034913-RA(OrbicellaFaveolata) ofav_00034912-RA|>ofav_00034912-RA|>ofav_00034912-RA|>ofav_00034912-RA|>ofav_00034912-RA(OrbicellaFaveolata) ofav_00003773-RA|>ofav_00003773-RA|>ofav_00003773-RA|>ofav_00003773-RA|>ofav_00003773-RA(OrbicellaFaveolata) ofav_00010916-RA|>ofav_00010916-RA|>ofav…
ORTHOMCL785	27	8	aug_v2a.02645.t1(AcroporaDigitifera) aug_v2a.19576.t1(AcroporaDigitifera) aug_v2a.19027.t1(AcroporaDigitifera) aug_v2a.15967.t1(AcroporaDigitifera) aug_v2a.15968.t1(AcroporaDigitifera) aug_v2a.03216.t1(AcroporaDigitifera) aug_v2a.10837.t1(AcroporaDigitifera) AIPGENE12981(AiptasiaPallida) evm.model.scaffold_245.4(AmplexidiscusFenestrafer) evm.model.scaffold_537.2(DiscosomaSp) evm.model.scaffold_28…
ORTHOMCL786	27	11	aug_v2a.21765.t1(AcroporaDigitifera) aug_v2a.08787.t1(AcroporaDigitifera) AIPGENE23776(AiptasiaPallida) AIPGENE17786(AiptasiaPallida) AIPGENE21614(AiptasiaPallida) Aqu2.1.39850_001(AmphimedonQueenslandica) evm.model.scaffold_632.5(AmplexidiscusFenestrafer) evm.model.scaffold_6.160(AmplexidiscusFenestrafer) evm.model.scaffold_175.8(AmplexidiscusFenestrafer) evm.model.scaffold_6.161(AmplexidiscusFe…
ORTHOMCL787	27	10	aug_v2a.00278.t1(AcroporaDigitifera) aug_v2a.00430.t1(AcroporaDigitifera) AIPGENE25183(AiptasiaPallida) AIPGENE20937(AiptasiaPallida) Aqu2.1.37532_001(AmphimedonQueenslandica) Aqu2.1.33913_001(AmphimedonQueenslandica) evm.model.scaffold_19.17(AmplexidiscusFenestrafer) evm.model.scaffold_1.115(AmplexidiscusFenestrafer) evm.model.scaffold_317.7(AmplexidiscusFenestrafer) evm.model.scaffold_91.11(Dis…
ORTHOMCL788	27	10	aug_v2a.03560.t1(AcroporaDigitifera) aug_v2a.06985.t1(AcroporaDigitifera) aug_v2a.11580.t1(AcroporaDigitifera) aug_v2a.20240.t1(AcroporaDigitifera) aug_v2a.06984.t1(AcroporaDigitifera) AIPGENE10961(AiptasiaPallida) AIPGENE12399(AiptasiaPallida) AIPGENE10986(AiptasiaPallida) Aqu2.1.14906_001(AmphimedonQueenslandica) evm.model.scaffold_45.18(DiscosomaSp) evm.model.scaffold_59.22(DiscosomaSp) gi|828…
ORTHOMCL789	27	9	aug_v2a.17466.t1(AcroporaDigitifera) aug_v2a.18461.t1(AcroporaDigitifera) aug_v2a.15882.t1(AcroporaDigitifera) aug_v2a.05574.t1(AcroporaDigitifera) AIPGENE22674(AiptasiaPallida) AIPGENE14856(AiptasiaPallida) AIPGENE14604(AiptasiaPallida) evm.model.scaffold_127.9(AmplexidiscusFenestrafer) evm.model.scaffold_20.39(AmplexidiscusFenestrafer) evm.model.scaffold_127.8(AmplexidiscusFenestrafer) evm.mode…
ORTHOMCL790	27	2	aug_v2a.04695.t1(AcroporaDigitifera) aug_v2a.14197.t1(AcroporaDigitifera) aug_v2a.12481.t1(AcroporaDigitifera) aug_v2a.02642.t1(AcroporaDigitifera) aug_v2a.17781.t1(AcroporaDigitifera) aug_v2a.05093.t1(AcroporaDigitifera) aug_v2a.02640.t1(AcroporaDigitifera) aug_v2a.02641.t1(AcroporaDigitifera) aug_v2a.17782.t1(AcroporaDigitifera) aug_v2a.17571.t1(AcroporaDigitifera) aug_v2a.02643.t1(AcroporaDigi…
ORTHOMCL791	27	9	aug_v2a.15125.t1(AcroporaDigitifera) aug_v2a.18873.t1(AcroporaDigitifera) aug_v2a.24326.t1(AcroporaDigitifera) aug_v2a.18902.t1(AcroporaDigitifera) aug_v2a.15093.t1(AcroporaDigitifera) AIPGENE19620(AiptasiaPallida) AIPGENE12117(AiptasiaPallida) AIPGENE2180(AiptasiaPallida) Aqu2.1.42709_001(AmphimedonQueenslandica) evm.model.scaffold_1328.1(AmplexidiscusFenestrafer) evm.model.scaffold_40.3(Amplexi…
ORTHOMCL792	27	11	aug_v2a.00573.t1(AcroporaDigitifera) aug_v2a.05889.t1(AcroporaDigitifera) aug_v2a.17056.t1(AcroporaDigitifera) aug_v2a.20730.t1(AcroporaDigitifera) AIPGENE18523(AiptasiaPallida) AIPGENE8467(AiptasiaPallida) AIPGENE22916(AiptasiaPallida) AIPGENE10972(AiptasiaPallida) Aqu2.1.42661_001(AmphimedonQueenslandica) Aqu2.1.37857_001(AmphimedonQueenslandica) evm.model.scaffold_66.51(AmplexidiscusFenestrafe…
ORTHOMCL793	27	1	aug_v2a.17223.t2(AcroporaDigitifera) aug_v2a.19762.t1(AcroporaDigitifera) aug_v2a.16744.t2(AcroporaDigitifera) aug_v2a.23819.t1(AcroporaDigitifera) aug_v2a.15564.t3(AcroporaDigitifera) aug_v2a.11607.t2(AcroporaDigitifera) aug_v2a.17223.t1(AcroporaDigitifera) aug_v2a.15466.t1(AcroporaDigitifera) aug_v2a.06315.t1(AcroporaDigitifera) aug_v2a.22007.t1(AcroporaDigitifera) aug_v2a.02954.t1(AcroporaDigi…
ORTHOMCL794	27	11	aug_v2a.06820.t1(AcroporaDigitifera) aug_v2a.19551.t1(AcroporaDigitifera) aug_v2a.20932.t1(AcroporaDigitifera) AIPGENE24139(AiptasiaPallida) AIPGENE24101(AiptasiaPallida) AIPGENE1300(AiptasiaPallida) AIPGENE13985(AiptasiaPallida) Aqu2.1.30284_001(AmphimedonQueenslandica) evm.model.scaffold_0.278(AmplexidiscusFenestrafer) evm.model.scaffold_140.10(DiscosomaSp) evm.model.scaffold_2.131(DiscosomaSp)…
ORTHOMCL795	27	11	aug_v2a.01915.t1(AcroporaDigitifera) aug_v2a.01919.t1(AcroporaDigitifera) aug_v2a.20740.t1(AcroporaDigitifera) aug_v2a.14386.t1(AcroporaDigitifera) aug_v2a.15428.t1(AcroporaDigitifera) AIPGENE5789(AiptasiaPallida) AIPGENE5788(AiptasiaPallida) AIPGENE7073(AiptasiaPallida) AIPGENE383(AiptasiaPallida) Aqu2.1.14506_001(AmphimedonQueenslandica) evm.model.scaffold_105.30(AmplexidiscusFenestrafer) evm.m…
ORTHOMCL796	27	9	aug_v2a.02813.t1(AcroporaDigitifera) aug_v2a.15024.t1(AcroporaDigitifera) AIPGENE21523(AiptasiaPallida) AIPGENE14133(AiptasiaPallida) AIPGENE10015(AiptasiaPallida) AIPGENE26305(AiptasiaPallida) AIPGENE5247(AiptasiaPallida) AIPGENE18806(AiptasiaPallida) evm.model.scaffold_979.1(DiscosomaSp) evm.model.scaffold_233.26(DiscosomaSp) gi|828223196|ref|XP_012562550.1|(HydraVulgaris) ML09774a(MnemiopsisLe…
ORTHOMCL797	27	11	aug_v2a.06601.t2(AcroporaDigitifera) aug_v2a.17875.t1(AcroporaDigitifera) aug_v2a.18319.t1(AcroporaDigitifera) aug_v2a.14315.t1(AcroporaDigitifera) aug_v2a.06063.t1(AcroporaDigitifera) aug_v2a.06601.t1(AcroporaDigitifera) AIPGENE935(AiptasiaPallida) AIPGENE21707(AiptasiaPallida) AIPGENE923(AiptasiaPallida) Aqu2.1.26953_001(AmphimedonQueenslandica) Aqu2.1.42600_001(AmphimedonQueenslandica) evm.mod…
ORTHOMCL798	27	11	aug_v2a.07737.t1(AcroporaDigitifera) aug_v2a.06538.t1(AcroporaDigitifera) AIPGENE18879(AiptasiaPallida) AIPGENE21658(AiptasiaPallida) Aqu2.1.22327_001(AmphimedonQueenslandica) evm.model.scaffold_181.21(AmplexidiscusFenestrafer) evm.model.scaffold_75.18(DiscosomaSp) evm.model.scaffold_115.19(DiscosomaSp) gi|828224578|ref|XP_012563011.1|(HydraVulgaris) gi|828228951|ref|XP_002157596.3|(HydraVulgaris…
ORTHOMCL799	27	10	aug_v2a.21175.t1(AcroporaDigitifera) aug_v2a.23149.t1(AcroporaDigitifera) aug_v2a.12859.t1(AcroporaDigitifera) AIPGENE11327(AiptasiaPallida) AIPGENE11335(AiptasiaPallida) AIPGENE3103(AiptasiaPallida) evm.model.scaffold_451.10(AmplexidiscusFenestrafer) evm.model.scaffold_11.24(AmplexidiscusFenestrafer) evm.model.scaffold_451.11(AmplexidiscusFenestrafer) evm.model.scaffold_244.15(AmplexidiscusFenes…
ORTHOMCL800	27	10	aug_v2a.16907.t1(AcroporaDigitifera) aug_v2a.00810.t1(AcroporaDigitifera) aug_v2a.22325.t1(AcroporaDigitifera) aug_v2a.06690.t1(AcroporaDigitifera) AIPGENE21052(AiptasiaPallida) Aqu2.1.37770_001(AmphimedonQueenslandica) Aqu2.1.29105_001(AmphimedonQueenslandica) Aqu2.1.25563_001(AmphimedonQueenslandica) evm.model.scaffold_30.59(AmplexidiscusFenestrafer) evm.model.scaffold_63.34(AmplexidiscusFenest…
ORTHOMCL801	27	7	aug_v2a.09788.t1(AcroporaDigitifera) aug_v2a.24274.t1(AcroporaDigitifera) aug_v2a.23915.t1(AcroporaDigitifera) aug_v2a.05946.t1(AcroporaDigitifera) aug_v2a.07561.t1(AcroporaDigitifera) AIPGENE8818(AiptasiaPallida) AIPGENE14119(AiptasiaPallida) AIPGENE8811(AiptasiaPallida) AIPGENE8821(AiptasiaPallida) AIPGENE8810(AiptasiaPallida) AIPGENE8815(AiptasiaPallida) AIPGENE20845(AiptasiaPallida) AIPGENE88…
ORTHOMCL802	27	11	aug_v2a.18248.t1(AcroporaDigitifera) aug_v2a.22098.t1(AcroporaDigitifera) aug_v2a.16081.t1(AcroporaDigitifera) aug_v2a.01508.t1(AcroporaDigitifera) AIPGENE28419(AiptasiaPallida) AIPGENE28390(AiptasiaPallida) AIPGENE18360(AiptasiaPallida) AIPGENE9794(AiptasiaPallida) Aqu2.1.41038_001(AmphimedonQueenslandica) evm.model.scaffold_91.22(AmplexidiscusFenestrafer) evm.model.scaffold_1.124(AmplexidiscusF…
ORTHOMCL803	27	11	aug_v2a.14910.t1(AcroporaDigitifera) aug_v2a.12047.t1(AcroporaDigitifera) AIPGENE22707(AiptasiaPallida) AIPGENE28417(AiptasiaPallida) AIPGENE7949(AiptasiaPallida) Aqu2.1.43273_001(AmphimedonQueenslandica) Aqu2.1.36151_001(AmphimedonQueenslandica) Aqu2.1.28642_001(AmphimedonQueenslandica) evm.model.scaffold_35.6(AmplexidiscusFenestrafer) evm.model.scaffold_1.198(DiscosomaSp) gi|828190517|ref|XP_01…
ORTHOMCL804	27	5	aug_v2a.18255.t1(AcroporaDigitifera) aug_v2a.23966.t1(AcroporaDigitifera) aug_v2a.13317.t1(AcroporaDigitifera) aug_v2a.09195.t1(AcroporaDigitifera) aug_v2a.10025.t1(AcroporaDigitifera) evm.model.scaffold_99.1(DiscosomaSp) evm.model.scaffold_73.52(DiscosomaSp) evm.model.scaffold_99.3(DiscosomaSp) evm.model.scaffold_73.51(DiscosomaSp) ofav_00018382-RA|>ofav_00018382-RA|>ofav_00018382-RA|>ofav_00018…
ORTHOMCL805	27	11	aug_v2a.23747.t1(AcroporaDigitifera) aug_v2a.17684.t1(AcroporaDigitifera) aug_v2a.09458.t2(AcroporaDigitifera) aug_v2a.20857.t2(AcroporaDigitifera) aug_v2a.20857.t1(AcroporaDigitifera) aug_v2a.09458.t1(AcroporaDigitifera) aug_v2a.20857.t3(AcroporaDigitifera) AIPGENE19853(AiptasiaPallida) AIPGENE11306(AiptasiaPallida) AIPGENE11307(AiptasiaPallida) Aqu2.1.40006_001(AmphimedonQueenslandica) Aqu2.1.2…
ORTHOMCL806	27	11	aug_v2a.05191.t1(AcroporaDigitifera) aug_v2a.12968.t1(AcroporaDigitifera) aug_v2a.05193.t1(AcroporaDigitifera) AIPGENE17237(AiptasiaPallida) AIPGENE26464(AiptasiaPallida) AIPGENE3579(AiptasiaPallida) Aqu2.1.37520_001(AmphimedonQueenslandica) Aqu2.1.43940_001(AmphimedonQueenslandica) evm.model.scaffold_5529.1(AmplexidiscusFenestrafer) evm.model.scaffold_55.61(AmplexidiscusFenestrafer) evm.model.sc…
ORTHOMCL807	27	11	aug_v2a.23416.t1(AcroporaDigitifera) aug_v2a.06590.t1(AcroporaDigitifera) aug_v2a.11517.t2(AcroporaDigitifera) aug_v2a.15674.t1(AcroporaDigitifera) aug_v2a.06591.t1(AcroporaDigitifera) aug_v2a.03757.t1(AcroporaDigitifera) AIPGENE16283(AiptasiaPallida) AIPGENE16282(AiptasiaPallida) AIPGENE16281(AiptasiaPallida) AIPGENE14714(AiptasiaPallida) Aqu2.1.41119_001(AmphimedonQueenslandica) evm.model.scaff…
ORTHOMCL808	27	11	aug_v2a.10040.t1(AcroporaDigitifera) aug_v2a.17671.t1(AcroporaDigitifera) aug_v2a.03112.t1(AcroporaDigitifera) AIPGENE7783(AiptasiaPallida) Aqu2.1.38514_001(AmphimedonQueenslandica) Aqu2.1.43953_001(AmphimedonQueenslandica) evm.model.scaffold_16.2(AmplexidiscusFenestrafer) evm.model.scaffold_55.55(AmplexidiscusFenestrafer) evm.model.scaffold_55.56(AmplexidiscusFenestrafer) evm.model.scaffold_10.3…
ORTHOMCL809	27	11	aug_v2a.02844.t1(AcroporaDigitifera) aug_v2a.07581.t1(AcroporaDigitifera) aug_v2a.07581.t2(AcroporaDigitifera) AIPGENE19838(AiptasiaPallida) AIPGENE23734(AiptasiaPallida) AIPGENE19844(AiptasiaPallida) Aqu2.1.36408_001(AmphimedonQueenslandica) evm.model.scaffold_36.15(AmplexidiscusFenestrafer) evm.model.scaffold_110.22(AmplexidiscusFenestrafer) evm.model.scaffold_1.60(DiscosomaSp) evm.model.scaffo…
ORTHOMCL810	27	11	aug_v2a.17517.t1(AcroporaDigitifera) aug_v2a.17287.t1(AcroporaDigitifera) aug_v2a.03418.t1(AcroporaDigitifera) aug_v2a.21210.t1(AcroporaDigitifera) AIPGENE5793(AiptasiaPallida) AIPGENE15939(AiptasiaPallida) AIPGENE7982(AiptasiaPallida) Aqu2.1.33412_001(AmphimedonQueenslandica) Aqu2.1.32586_001(AmphimedonQueenslandica) evm.model.scaffold_43.34(AmplexidiscusFenestrafer) evm.model.scaffold_194.9(Amp…
ORTHOMCL811	27	11	aug_v2a.17682.t1(AcroporaDigitifera) aug_v2a.05919.t1(AcroporaDigitifera) aug_v2a.16340.t1(AcroporaDigitifera) aug_v2a.09789.t1(AcroporaDigitifera) AIPGENE3017(AiptasiaPallida) AIPGENE28284(AiptasiaPallida) Aqu2.1.41098_001(AmphimedonQueenslandica) Aqu2.1.17795_001(AmphimedonQueenslandica) Aqu2.1.29512_001(AmphimedonQueenslandica) evm.model.scaffold_60.21(AmplexidiscusFenestrafer) evm.model.scaff…
ORTHOMCL812	27	10	aug_v2a.12962.t1(AcroporaDigitifera) aug_v2a.17400.t1(AcroporaDigitifera) aug_v2a.01877.t1(AcroporaDigitifera) AIPGENE7261(AiptasiaPallida) AIPGENE15441(AiptasiaPallida) AIPGENE24364(AiptasiaPallida) Aqu2.1.43766_001(AmphimedonQueenslandica) Aqu2.1.39916_001(AmphimedonQueenslandica) evm.model.scaffold_2.44(DiscosomaSp) evm.model.scaffold_174.13(DiscosomaSp) evm.model.scaffold_44.81(DiscosomaSp) e…
ORTHOMCL813	27	11	aug_v2a.18189.t1(AcroporaDigitifera) aug_v2a.06909.t1(AcroporaDigitifera) aug_v2a.21015.t1(AcroporaDigitifera) AIPGENE17949(AiptasiaPallida) AIPGENE14372(AiptasiaPallida) AIPGENE5903(AiptasiaPallida) Aqu2.1.25682_001(AmphimedonQueenslandica) evm.model.scaffold_54.25(AmplexidiscusFenestrafer) evm.model.scaffold_6.54(DiscosomaSp) evm.model.scaffold_6.55(DiscosomaSp) gi|221125894|ref|XP_002168032.1|…
ORTHOMCL814	27	10	aug_v2a.18990.t1(AcroporaDigitifera) aug_v2a.02883.t1(AcroporaDigitifera) aug_v2a.23811.t1(AcroporaDigitifera) aug_v2a.18738.t1(AcroporaDigitifera) aug_v2a.13737.t1(AcroporaDigitifera) aug_v2a.22034.t1(AcroporaDigitifera) aug_v2a.24226.t1(AcroporaDigitifera) aug_v2a.06272.t1(AcroporaDigitifera) aug_v2a.10710.t1(AcroporaDigitifera) aug_v2a.05088.t1(AcroporaDigitifera) aug_v2a.24368.t1(AcroporaDigi…
ORTHOMCL815	27	11	aug_v2a.10495.t2(AcroporaDigitifera) aug_v2a.14610.t1(AcroporaDigitifera) aug_v2a.10498.t1(AcroporaDigitifera) aug_v2a.10495.t1(AcroporaDigitifera) aug_v2a.10498.t2(AcroporaDigitifera) aug_v2a.10497.t1(AcroporaDigitifera) AIPGENE26855(AiptasiaPallida) AIPGENE26898(AiptasiaPallida) Aqu2.1.44173_001(AmphimedonQueenslandica) evm.model.scaffold_25.43(AmplexidiscusFenestrafer) evm.model.scaffold_497.1…
ORTHOMCL816	27	11	aug_v2a.18077.t1(AcroporaDigitifera) aug_v2a.14682.t1(AcroporaDigitifera) AIPGENE22042(AiptasiaPallida) AIPGENE24489(AiptasiaPallida) AIPGENE26374(AiptasiaPallida) Aqu2.1.36518_001(AmphimedonQueenslandica) Aqu2.1.30398_001(AmphimedonQueenslandica) evm.model.scaffold_349.17(AmplexidiscusFenestrafer) evm.model.scaffold_77.11(AmplexidiscusFenestrafer) evm.model.scaffold_154.6(AmplexidiscusFenestrafe…
ORTHOMCL817	27	11	aug_v2a.21645.t1(AcroporaDigitifera) aug_v2a.16567.t1(AcroporaDigitifera) aug_v2a.00874.t1(AcroporaDigitifera) AIPGENE26139(AiptasiaPallida) AIPGENE26037(AiptasiaPallida) AIPGENE2791(AiptasiaPallida) AIPGENE2781(AiptasiaPallida) Aqu2.1.29442_001(AmphimedonQueenslandica) Aqu2.1.06718_001(AmphimedonQueenslandica) Aqu2.1.24461_001(AmphimedonQueenslandica) Aqu2.1.11670_001(AmphimedonQueenslandica) ev…
ORTHOMCL818	27	11	aug_v2a.01667.t1(AcroporaDigitifera) aug_v2a.07131.t1(AcroporaDigitifera) aug_v2a.01667.t2(AcroporaDigitifera) AIPGENE17394(AiptasiaPallida) AIPGENE13759(AiptasiaPallida) AIPGENE4077(AiptasiaPallida) Aqu2.1.17781_001(AmphimedonQueenslandica) Aqu2.1.16370_001(AmphimedonQueenslandica) evm.model.scaffold_94.47(AmplexidiscusFenestrafer) evm.model.scaffold_2923.1(AmplexidiscusFenestrafer) evm.model.sc…
ORTHOMCL819	27	11	aug_v2a.17167.t1(AcroporaDigitifera) aug_v2a.10573.t1(AcroporaDigitifera) aug_v2a.15829.t1(AcroporaDigitifera) AIPGENE5706(AiptasiaPallida) AIPGENE5702(AiptasiaPallida) AIPGENE5163(AiptasiaPallida) Aqu2.1.42679_001(AmphimedonQueenslandica) evm.model.scaffold_806.2(AmplexidiscusFenestrafer) evm.model.scaffold_60.54(AmplexidiscusFenestrafer) evm.model.scaffold_5.189(DiscosomaSp) evm.model.scaffold_…
ORTHOMCL820	27	11	aug_v2a.04828.t1(AcroporaDigitifera) aug_v2a.09504.t1(AcroporaDigitifera) AIPGENE10606(AiptasiaPallida) AIPGENE8435(AiptasiaPallida) AIPGENE10618(AiptasiaPallida) AIPGENE10587(AiptasiaPallida) Aqu2.1.29080_001(AmphimedonQueenslandica) Aqu2.1.29078_001(AmphimedonQueenslandica) Aqu2.1.29076_001(AmphimedonQueenslandica) evm.model.scaffold_1.155(AmplexidiscusFenestrafer) evm.model.scaffold_121.31(Dis…
ORTHOMCL821	27	11	aug_v2a.24074.t1(AcroporaDigitifera) aug_v2a.24073.t1(AcroporaDigitifera) aug_v2a.18657.t1(AcroporaDigitifera) aug_v2a.19149.t1(AcroporaDigitifera) AIPGENE8049(AiptasiaPallida) Aqu2.1.33937_001(AmphimedonQueenslandica) evm.model.scaffold_1.194(AmplexidiscusFenestrafer) evm.model.scaffold_354.17(AmplexidiscusFenestrafer) evm.model.scaffold_35.13(DiscosomaSp) gi|828228852|ref|XP_012564387.1|(HydraV…
ORTHOMCL822	27	11	aug_v2a.03851.t1(AcroporaDigitifera) aug_v2a.12168.t1(AcroporaDigitifera) aug_v2a.21909.t1(AcroporaDigitifera) AIPGENE27692(AiptasiaPallida) AIPGENE25392(AiptasiaPallida) Aqu2.1.34142_001(AmphimedonQueenslandica) Aqu2.1.15449_001(AmphimedonQueenslandica) Aqu2.1.21769_001(AmphimedonQueenslandica) Aqu2.1.21766_001(AmphimedonQueenslandica) evm.model.scaffold_1572.1(AmplexidiscusFenestrafer) evm.mode…
ORTHOMCL823	27	11	aug_v2a.21457.t1(AcroporaDigitifera) aug_v2a.01888.t1(AcroporaDigitifera) aug_v2a.01744.t1(AcroporaDigitifera) aug_v2a.19626.t1(AcroporaDigitifera) AIPGENE8995(AiptasiaPallida) AIPGENE26050(AiptasiaPallida) AIPGENE26851(AiptasiaPallida) Aqu2.1.27272_001(AmphimedonQueenslandica) evm.model.scaffold_25.21(AmplexidiscusFenestrafer) evm.model.scaffold_1.88(AmplexidiscusFenestrafer) evm.model.scaffold_…
ORTHOMCL824	27	11	aug_v2a.13084.t1(AcroporaDigitifera) aug_v2a.14394.t1(AcroporaDigitifera) aug_v2a.14394.t2(AcroporaDigitifera) AIPGENE15741(AiptasiaPallida) AIPGENE10696(AiptasiaPallida) AIPGENE15680(AiptasiaPallida) AIPGENE10695(AiptasiaPallida) Aqu2.1.38103_001(AmphimedonQueenslandica) Aqu2.1.04170_001(AmphimedonQueenslandica) evm.model.scaffold_367.3(AmplexidiscusFenestrafer) evm.model.scaffold_255.7(Discosom…
ORTHOMCL825	27	10	aug_v2a.12554.t1(AcroporaDigitifera) aug_v2a.00842.t1(AcroporaDigitifera) aug_v2a.10583.t1(AcroporaDigitifera) AIPGENE8031(AiptasiaPallida) AIPGENE27855(AiptasiaPallida) Aqu2.1.33365_001(AmphimedonQueenslandica) Aqu2.1.39303_001(AmphimedonQueenslandica) Aqu2.1.39302_001(AmphimedonQueenslandica) evm.model.scaffold_137.31(AmplexidiscusFenestrafer) evm.model.scaffold_127.1(AmplexidiscusFenestrafer) …
ORTHOMCL826	27	11	aug_v2a.01841.t2(AcroporaDigitifera) aug_v2a.05920.t1(AcroporaDigitifera) aug_v2a.24096.t1(AcroporaDigitifera) aug_v2a.01841.t1(AcroporaDigitifera) AIPGENE3260(AiptasiaPallida) AIPGENE18339(AiptasiaPallida) AIPGENE6445(AiptasiaPallida) Aqu2.1.18683_001(AmphimedonQueenslandica) Aqu2.1.35144_001(AmphimedonQueenslandica) Aqu2.1.03857_001(AmphimedonQueenslandica) evm.model.scaffold_89.20(Amplexidiscu…
ORTHOMCL827	27	10	aug_v2a.01956.t1(AcroporaDigitifera) aug_v2a.17002.t1(AcroporaDigitifera) aug_v2a.01955.t1(AcroporaDigitifera) aug_v2a.01955.t2(AcroporaDigitifera) aug_v2a.05108.t1(AcroporaDigitifera) AIPGENE12809(AiptasiaPallida) AIPGENE16361(AiptasiaPallida) AIPGENE10303(AiptasiaPallida) Aqu2.1.35780_001(AmphimedonQueenslandica) evm.model.scaffold_18.21(AmplexidiscusFenestrafer) evm.model.scaffold_52.3(Amplexi…
ORTHOMCL828	27	10	aug_v2a.04599.t1(AcroporaDigitifera) aug_v2a.04600.t1(AcroporaDigitifera) AIPGENE1751(AiptasiaPallida) AIPGENE27993(AiptasiaPallida) AIPGENE1726(AiptasiaPallida) AIPGENE1735(AiptasiaPallida) Aqu2.1.28467_001(AmphimedonQueenslandica) Aqu2.1.01956_001(AmphimedonQueenslandica) Aqu2.1.19983_001(AmphimedonQueenslandica) evm.model.scaffold_58.48(DiscosomaSp) evm.model.scaffold_166.30(DiscosomaSp) gi|82…
ORTHOMCL829	27	11	aug_v2a.01167.t1(AcroporaDigitifera) aug_v2a.05545.t1(AcroporaDigitifera) aug_v2a.05545.t2(AcroporaDigitifera) AIPGENE29228(AiptasiaPallida) AIPGENE6249(AiptasiaPallida) AIPGENE27157(AiptasiaPallida) Aqu2.1.21253_001(AmphimedonQueenslandica) evm.model.scaffold_10.31(AmplexidiscusFenestrafer) evm.model.scaffold_11.69(AmplexidiscusFenestrafer) evm.model.scaffold_40.31(DiscosomaSp) evm.model.scaffol…
ORTHOMCL830	27	11	aug_v2a.20361.t1(AcroporaDigitifera) aug_v2a.20365.t1(AcroporaDigitifera) aug_v2a.04129.t1(AcroporaDigitifera) aug_v2a.20364.t1(AcroporaDigitifera) aug_v2a.20362.t1(AcroporaDigitifera) aug_v2a.06284.t1(AcroporaDigitifera) AIPGENE29093(AiptasiaPallida) AIPGENE3083(AiptasiaPallida) Aqu2.1.32603_001(AmphimedonQueenslandica) Aqu2.1.35769_001(AmphimedonQueenslandica) evm.model.scaffold_522.5(Amplexidi…
ORTHOMCL831	27	10	aug_v2a.22792.t1.1(AcroporaDigitifera) aug_v2a.03627.t1(AcroporaDigitifera) aug_v2a.22792.t1(AcroporaDigitifera) AIPGENE13307(AiptasiaPallida) AIPGENE23880(AiptasiaPallida) AIPGENE2518(AiptasiaPallida) Aqu2.1.39299_001(AmphimedonQueenslandica) Aqu2.1.01189_001(AmphimedonQueenslandica) evm.model.scaffold_1288.4(AmplexidiscusFenestrafer) evm.model.scaffold_304.5(DiscosomaSp) evm.model.scaffold_87.5…
ORTHOMCL832	27	11	aug_v2a.13870.t1(AcroporaDigitifera) aug_v2a.06896.t1(AcroporaDigitifera) aug_v2a.12420.t1(AcroporaDigitifera) aug_v2a.06897.t1(AcroporaDigitifera) AIPGENE16157(AiptasiaPallida) AIPGENE2777(AiptasiaPallida) AIPGENE16158(AiptasiaPallida) Aqu2.1.40857_001(AmphimedonQueenslandica) Aqu2.1.02989_001(AmphimedonQueenslandica) Aqu2.1.03807_001(AmphimedonQueenslandica) Aqu2.1.27535_001(AmphimedonQueenslan…
ORTHOMCL833	27	9	aug_v2a.04259.t2(AcroporaDigitifera) aug_v2a.06868.t1(AcroporaDigitifera) aug_v2a.04259.t1(AcroporaDigitifera) aug_v2a.00315.t1(AcroporaDigitifera) AIPGENE25154(AiptasiaPallida) AIPGENE12339(AiptasiaPallida) AIPGENE23092(AiptasiaPallida) AIPGENE19197(AiptasiaPallida) AIPGENE9865(AiptasiaPallida) Aqu2.1.33602_001(AmphimedonQueenslandica) evm.model.scaffold_567.3(AmplexidiscusFenestrafer) evm.model…
ORTHOMCL834	27	9	aug_v2a.24057.t1(AcroporaDigitifera) aug_v2a.05964.t1(AcroporaDigitifera) aug_v2a.04661.t1(AcroporaDigitifera) AIPGENE18226(AiptasiaPallida) AIPGENE7428(AiptasiaPallida) AIPGENE16774(AiptasiaPallida) evm.model.scaffold_625.13(AmplexidiscusFenestrafer) evm.model.scaffold_2562.1(AmplexidiscusFenestrafer) evm.model.scaffold_783.5(DiscosomaSp) evm.model.scaffold_3048.1(DiscosomaSp) evm.model.scaffold…
ORTHOMCL835	27	11	aug_v2a.13706.t1(AcroporaDigitifera) AIPGENE16534(AiptasiaPallida) AIPGENE13017(AiptasiaPallida) AIPGENE623(AiptasiaPallida) Aqu2.1.32946_001(AmphimedonQueenslandica) Aqu2.1.19533_001(AmphimedonQueenslandica) evm.model.scaffold_2.243(AmplexidiscusFenestrafer) evm.model.scaffold_160.21(AmplexidiscusFenestrafer) evm.model.scaffold_23.34(DiscosomaSp) gi|449670457|ref|XP_002168049.2|(HydraVulgaris) g…
ORTHOMCL836	27	10	aug_v2a.11994.t1(AcroporaDigitifera) aug_v2a.03722.t1(AcroporaDigitifera) aug_v2a.04483.t1(AcroporaDigitifera) AIPGENE11722(AiptasiaPallida) AIPGENE513(AiptasiaPallida) Aqu2.1.25017_001(AmphimedonQueenslandica) Aqu2.1.24973_001(AmphimedonQueenslandica) evm.model.scaffold_501.6(AmplexidiscusFenestrafer) evm.model.scaffold_17.79(AmplexidiscusFenestrafer) evm.model.scaffold_368.9(AmplexidiscusFenest…
ORTHOMCL837	27	11	aug_v2a.14865.t1(AcroporaDigitifera) aug_v2a.16937.t1(AcroporaDigitifera) AIPGENE23788(AiptasiaPallida) AIPGENE9121(AiptasiaPallida) AIPGENE17443(AiptasiaPallida) Aqu2.1.23242_001(AmphimedonQueenslandica) Aqu2.1.23949_001(AmphimedonQueenslandica) Aqu2.1.37536_001(AmphimedonQueenslandica) evm.model.scaffold_98.18(AmplexidiscusFenestrafer) evm.model.scaffold_119.6(AmplexidiscusFenestrafer) evm.mode…
ORTHOMCL838	27	11	aug_v2a.03945.t1(AcroporaDigitifera) aug_v2a.19932.t1(AcroporaDigitifera) aug_v2a.20121.t1(AcroporaDigitifera) AIPGENE23525(AiptasiaPallida) AIPGENE17933(AiptasiaPallida) Aqu2.1.41749_001(AmphimedonQueenslandica) Aqu2.1.31899_001(AmphimedonQueenslandica) evm.model.scaffold_67.14(AmplexidiscusFenestrafer) evm.model.scaffold_257.8(DiscosomaSp) gi|828210799|ref|XP_002165681.3|(HydraVulgaris) gi|4496…
ORTHOMCL839	27	11	aug_v2a.11826.t1(AcroporaDigitifera) aug_v2a.20688.t1(AcroporaDigitifera) aug_v2a.11827.t1(AcroporaDigitifera) aug_v2a.16532.t1(AcroporaDigitifera) AIPGENE14995(AiptasiaPallida) AIPGENE9108(AiptasiaPallida) AIPGENE18792(AiptasiaPallida) Aqu2.1.21061_001(AmphimedonQueenslandica) Aqu2.1.27485_001(AmphimedonQueenslandica) evm.model.scaffold_0.144(AmplexidiscusFenestrafer) evm.model.scaffold_14.133(D…
ORTHOMCL840	27	10	aug_v2a.05450.t1(AcroporaDigitifera) aug_v2a.03591.t1(AcroporaDigitifera) AIPGENE8406(AiptasiaPallida) AIPGENE16078(AiptasiaPallida) AIPGENE15773(AiptasiaPallida) AIPGENE1163(AiptasiaPallida) evm.model.scaffold_150.21(AmplexidiscusFenestrafer) evm.model.scaffold_202.9(AmplexidiscusFenestrafer) evm.model.scaffold_232.18(DiscosomaSp) evm.model.scaffold_542.19(DiscosomaSp) gi|449685123|ref|XP_002167…
ORTHOMCL841	27	11	aug_v2a.13047.t1(AcroporaDigitifera) aug_v2a.13046.t1(AcroporaDigitifera) AIPGENE27240(AiptasiaPallida) AIPGENE22379(AiptasiaPallida) AIPGENE22337(AiptasiaPallida) Aqu2.1.12606_001(AmphimedonQueenslandica) Aqu2.1.39128_001(AmphimedonQueenslandica) evm.model.scaffold_37.46(AmplexidiscusFenestrafer) evm.model.scaffold_257.22(AmplexidiscusFenestrafer) evm.model.scaffold_74.40(AmplexidiscusFenestrafe…
ORTHOMCL842	27	5	aug_v2a.20183.t1(AcroporaDigitifera) aug_v2a.10867.t1(AcroporaDigitifera) AIPGENE8136(AiptasiaPallida) ofav_00021783-RA|>ofav_00021783-RA|>ofav_00021783-RA|>ofav_00021783-RA|>ofav_00021783-RA(OrbicellaFaveolata) ofav_00030420-RA|>ofav_00030420-RA|>ofav_00030420-RA|>ofav_00030420-RA|>ofav_00030420-RA(OrbicellaFaveolata) ofav_00030426-RA|>ofav_00030426-RA|>ofav_00030426-RA|>ofav_00030426-RA|>ofav_0…
ORTHOMCL843	27	7	aug_v2a.14528.t1(AcroporaDigitifera) evm.model.scaffold_1077.5(AmplexidiscusFenestrafer) evm.model.scaffold_183.6(AmplexidiscusFenestrafer) gi|449665080|ref|XP_004206062.1|(HydraVulgaris) gi|449692850|ref|XP_002158318.2|(HydraVulgaris) gi|449686510|ref|XP_002164454.2|(HydraVulgaris) gi|828235087|ref|XP_012566286.1|(HydraVulgaris) gi|828209541|ref|XP_012558007.1|(HydraVulgaris) gi|449671962|ref|XP…
ORTHOMCL844	27	11	aug_v2a.10628.t1(AcroporaDigitifera) AIPGENE9787(AiptasiaPallida) AIPGENE14521(AiptasiaPallida) AIPGENE14501(AiptasiaPallida) Aqu2.1.33331_001(AmphimedonQueenslandica) evm.model.scaffold_117.16(AmplexidiscusFenestrafer) evm.model.scaffold_277.21(AmplexidiscusFenestrafer) evm.model.scaffold_116.18(AmplexidiscusFenestrafer) evm.model.scaffold_116.19(AmplexidiscusFenestrafer) evm.model.scaffold_50.6…
ORTHOMCL845	27	9	aug_v2a.16453.t1(AcroporaDigitifera) aug_v2a.08847.t1(AcroporaDigitifera) AIPGENE15121(AiptasiaPallida) AIPGENE24203(AiptasiaPallida) AIPGENE1413(AiptasiaPallida) AIPGENE24202(AiptasiaPallida) AIPGENE8097(AiptasiaPallida) AIPGENE24204(AiptasiaPallida) evm.model.scaffold_298.3(AmplexidiscusFenestrafer) evm.model.scaffold_195.8(AmplexidiscusFenestrafer) evm.model.scaffold_8.135(DiscosomaSp) evm.mod…
ORTHOMCL846	27	11	aug_v2a.13605.t1(AcroporaDigitifera) aug_v2a.06675.t1(AcroporaDigitifera) AIPGENE16171(AiptasiaPallida) AIPGENE20354(AiptasiaPallida) AIPGENE20353(AiptasiaPallida) AIPGENE16172(AiptasiaPallida) Aqu2.1.32541_001(AmphimedonQueenslandica) Aqu2.1.33325_001(AmphimedonQueenslandica) evm.model.scaffold_90.8(AmplexidiscusFenestrafer) evm.model.scaffold_227.27(AmplexidiscusFenestrafer) evm.model.scaffold_…
ORTHOMCL847	27	10	aug_v2a.01058.t1(AcroporaDigitifera) AIPGENE4152(AiptasiaPallida) AIPGENE4143(AiptasiaPallida) AIPGENE4145(AiptasiaPallida) AIPGENE11602(AiptasiaPallida) AIPGENE11604(AiptasiaPallida) AIPGENE4156(AiptasiaPallida) AIPGENE4154(AiptasiaPallida) AIPGENE4148(AiptasiaPallida) AIPGENE4155(AiptasiaPallida) AIPGENE4149(AiptasiaPallida) AIPGENE4153(AiptasiaPallida) AIPGENE11603(AiptasiaPallida) AIPGENE4157…
ORTHOMCL848	27	11	aug_v2a.16023.t1(AcroporaDigitifera) aug_v2a.08136.t1(AcroporaDigitifera) AIPGENE18711(AiptasiaPallida) AIPGENE5784(AiptasiaPallida) AIPGENE7422(AiptasiaPallida) Aqu2.1.27080_001(AmphimedonQueenslandica) Aqu2.1.06460_001(AmphimedonQueenslandica) Aqu2.1.27082_001(AmphimedonQueenslandica) Aqu2.1.28691_001(AmphimedonQueenslandica) evm.model.scaffold_305.2(AmplexidiscusFenestrafer) evm.model.scaffold…
ORTHOMCL849	27	11	aug_v2a.04901.t1(AcroporaDigitifera) aug_v2a.19071.t1(AcroporaDigitifera) AIPGENE14360(AiptasiaPallida) AIPGENE1262(AiptasiaPallida) AIPGENE9234(AiptasiaPallida) Aqu2.1.33613_001(AmphimedonQueenslandica) Aqu2.1.37480_001(AmphimedonQueenslandica) evm.model.scaffold_356.5(AmplexidiscusFenestrafer) evm.model.scaffold_8.24(AmplexidiscusFenestrafer) evm.model.scaffold_62.21(DiscosomaSp) evm.model.scaf…
ORTHOMCL850	27	11	aug_v2a.13267.t1(AcroporaDigitifera) aug_v2a.05782.t1(AcroporaDigitifera) AIPGENE21199(AiptasiaPallida) AIPGENE21196(AiptasiaPallida) AIPGENE19506(AiptasiaPallida) AIPGENE10491(AiptasiaPallida) Aqu2.1.42304_001(AmphimedonQueenslandica) evm.model.scaffold_76.3(AmplexidiscusFenestrafer) evm.model.scaffold_2441.1(DiscosomaSp) evm.model.scaffold_43.67(DiscosomaSp) evm.model.scaffold_96.1(DiscosomaSp)…
ORTHOMCL851	27	7	aug_v2a.10756.t1(AcroporaDigitifera) aug_v2a.03707.t1(AcroporaDigitifera) aug_v2a.24210.t1(AcroporaDigitifera) AIPGENE22295(AiptasiaPallida) evm.model.scaffold_265.23(AmplexidiscusFenestrafer) evm.model.scaffold_341.17(DiscosomaSp) evm.model.scaffold_72.68(DiscosomaSp) ofav_00028068-RA|>ofav_00028068-RA|>ofav_00028068-RA|>ofav_00028068-RA|>ofav_00028068-RA(OrbicellaFaveolata) pdam_00006932-RA(Poc…
ORTHOMCL852	27	9	aug_v2a.03961.t1(AcroporaDigitifera) aug_v2a.21304.t1(AcroporaDigitifera) AIPGENE7842(AiptasiaPallida) AIPGENE18865(AiptasiaPallida) AIPGENE2090(AiptasiaPallida) AIPGENE18866(AiptasiaPallida) Aqu2.1.43679_001(AmphimedonQueenslandica) Aqu2.1.43769_001(AmphimedonQueenslandica) Aqu2.1.43767_001(AmphimedonQueenslandica) Aqu2.1.13436_001(AmphimedonQueenslandica) Aqu2.1.18357_001(AmphimedonQueenslandic…
ORTHOMCL853	27	1	AIPGENE1430(AiptasiaPallida) AIPGENE20886(AiptasiaPallida) AIPGENE6649(AiptasiaPallida) AIPGENE1429(AiptasiaPallida) AIPGENE20885(AiptasiaPallida) AIPGENE16208(AiptasiaPallida) AIPGENE5077(AiptasiaPallida) AIPGENE23540(AiptasiaPallida) AIPGENE8431(AiptasiaPallida) AIPGENE23536(AiptasiaPallida) AIPGENE20882(AiptasiaPallida) AIPGENE7106(AiptasiaPallida) AIPGENE1432(AiptasiaPallida) AIPGENE13776(Aip…
ORTHOMCL854	27	1	AIPGENE15576(AiptasiaPallida) AIPGENE11745(AiptasiaPallida) AIPGENE19306(AiptasiaPallida) AIPGENE15281(AiptasiaPallida) AIPGENE10815(AiptasiaPallida) AIPGENE26407(AiptasiaPallida) AIPGENE18003(AiptasiaPallida) AIPGENE11853(AiptasiaPallida) AIPGENE10784(AiptasiaPallida) AIPGENE15642(AiptasiaPallida) AIPGENE6505(AiptasiaPallida) AIPGENE23489(AiptasiaPallida) AIPGENE358(AiptasiaPallida) AIPGENE22404…
ORTHOMCL855	27	1	Aqu2.1.02576_001(AmphimedonQueenslandica) Aqu2.1.34710_001(AmphimedonQueenslandica) Aqu2.1.17589_001(AmphimedonQueenslandica) Aqu2.1.25353_001(AmphimedonQueenslandica) Aqu2.1.10432_001(AmphimedonQueenslandica) Aqu2.1.29753_001(AmphimedonQueenslandica) Aqu2.1.12781_001(AmphimedonQueenslandica) Aqu2.1.44560_001(AmphimedonQueenslandica) Aqu2.1.31328_001(AmphimedonQueenslandica) Aqu2.1.25508_001(Amph…
ORTHOMCL856	27	1	Aqu2.1.22381_001(AmphimedonQueenslandica) Aqu2.1.16063_001(AmphimedonQueenslandica) Aqu2.1.06845_001(AmphimedonQueenslandica) Aqu2.1.27044_001(AmphimedonQueenslandica) Aqu2.1.02283_001(AmphimedonQueenslandica) Aqu2.1.09267_001(AmphimedonQueenslandica) Aqu2.1.27035_001(AmphimedonQueenslandica) Aqu2.1.17518_001(AmphimedonQueenslandica) Aqu2.1.15010_001(AmphimedonQueenslandica) Aqu2.1.27050_001(Amph…
ORTHOMCL857	27	2	Aqu2.1.14181_001(AmphimedonQueenslandica) Aqu2.1.24231_001(AmphimedonQueenslandica) Aqu2.1.18753_001(AmphimedonQueenslandica) Aqu2.1.11804_001(AmphimedonQueenslandica) Aqu2.1.16832_001(AmphimedonQueenslandica) Aqu2.1.26789_001(AmphimedonQueenslandica) Aqu2.1.35007_001(AmphimedonQueenslandica) Aqu2.1.37341_001(AmphimedonQueenslandica) Aqu2.1.29745_001(AmphimedonQueenslandica) Aqu2.1.15522_001(Amph…
ORTHOMCL858	27	1	Aqu2.1.04673_001(AmphimedonQueenslandica) Aqu2.1.02845_001(AmphimedonQueenslandica) Aqu2.1.13311_001(AmphimedonQueenslandica) Aqu2.1.09551_001(AmphimedonQueenslandica) Aqu2.1.14618_001(AmphimedonQueenslandica) Aqu2.1.13309_001(AmphimedonQueenslandica) Aqu2.1.22916_001(AmphimedonQueenslandica) Aqu2.1.13308_001(AmphimedonQueenslandica) Aqu2.1.28515_001(AmphimedonQueenslandica) Aqu2.1.22912_001(Amph…
ORTHOMCL859	27	1	Aqu2.1.36679_001(AmphimedonQueenslandica) Aqu2.1.36680_001(AmphimedonQueenslandica) Aqu2.1.33055_001(AmphimedonQueenslandica) Aqu2.1.33144_001(AmphimedonQueenslandica) Aqu2.1.09130_001(AmphimedonQueenslandica) Aqu2.1.05529_001(AmphimedonQueenslandica) Aqu2.1.05309_001(AmphimedonQueenslandica) Aqu2.1.02865_001(AmphimedonQueenslandica) Aqu2.1.25016_001(AmphimedonQueenslandica) Aqu2.1.23523_001(Amph…
ORTHOMCL860	27	4	evm.model.scaffold_529.14(AmplexidiscusFenestrafer) evm.model.scaffold_370.14(AmplexidiscusFenestrafer) evm.model.scaffold_424.7(AmplexidiscusFenestrafer) evm.model.scaffold_323.20(DiscosomaSp) evm.model.scaffold_762.2(DiscosomaSp) evm.model.scaffold_797.4(DiscosomaSp) ofav_00026553-RA|>ofav_00026553-RA|>ofav_00026553-RA|>ofav_00026553-RA|>ofav_00026553-RA(OrbicellaFaveolata) ofav_00014444-RA|>of…
ORTHOMCL861	27	3	evm.model.scaffold_630.16(AmplexidiscusFenestrafer) EDO29792(NematostellaVectensis) EDO29476(NematostellaVectensis) EDO29748(NematostellaVectensis) EDO26336(NematostellaVectensis) EDO29528(NematostellaVectensis) EDO29824(NematostellaVectensis) EDO28077(NematostellaVectensis) EDO33181(NematostellaVectensis) EDO29447(NematostellaVectensis) EDO30455(NematostellaVectensis) EDO27807(NematostellaVecten…
ORTHOMCL862	27	4	evm.model.scaffold_78.61(DiscosomaSp) ofav_00031279-RA|>ofav_00031279-RA|>ofav_00031279-RA|>ofav_00031279-RA|>ofav_00031279-RA(OrbicellaFaveolata) pdam_00020780-RA(PocilloporaDamicornis) Spis15933(StylophoraPistillata) Spis23833(StylophoraPistillata) Spis21361(StylophoraPistillata) Spis11094(StylophoraPistillata) Spis17713(StylophoraPistillata) Spis23559(StylophoraPistillata) Spis11713(Stylophora…
ORTHOMCL863	27	1	gi|449691762|ref|XP_004212788.1|(HydraVulgaris) gi|449691603|ref|XP_004212734.1|(HydraVulgaris) gi|828234132|ref|XP_004212822.2|(HydraVulgaris) gi|828233308|ref|XP_012565740.1|(HydraVulgaris) gi|449691647|ref|XP_004212750.1|(HydraVulgaris) gi|828233209|ref|XP_002166584.3|(HydraVulgaris) gi|449690961|ref|XP_002170619.2|(HydraVulgaris) gi|449666033|ref|XP_004206266.1|(HydraVulgaris) gi|828215367|re…
ORTHOMCL864	27	2	gi|828196919|ref|XP_012553697.1|(HydraVulgaris) gi|221114692|ref|XP_002157946.1|(HydraVulgaris) gi|828191940|ref|XP_004205749.2|(HydraVulgaris) gi|828196930|ref|XP_012553701.1|(HydraVulgaris) gi|828196923|ref|XP_012553699.1|(HydraVulgaris) gi|828194405|ref|XP_012566145.1|(HydraVulgaris) gi|221132057|ref|XP_002158312.1|(HydraVulgaris) gi|828196921|ref|XP_012553698.1|(HydraVulgaris) gi|221118162|re…
ORTHOMCL865	27	1	ML064924a(MnemiopsisLeidyi) ML32871a(MnemiopsisLeidyi) ML32016a(MnemiopsisLeidyi) ML01624a(MnemiopsisLeidyi) ML46311a(MnemiopsisLeidyi) ML31731a(MnemiopsisLeidyi) ML29591a(MnemiopsisLeidyi) ML32017a(MnemiopsisLeidyi) ML00381a(MnemiopsisLeidyi) ML22281a(MnemiopsisLeidyi) ML05797a(MnemiopsisLeidyi) ML004612a(MnemiopsisLeidyi) ML085012a(MnemiopsisLeidyi) ML09521a(MnemiopsisLeidyi) ML08551a(Mnemiopsi…
ORTHOMCL866	27	1	ML10933a(MnemiopsisLeidyi) ML009710a(MnemiopsisLeidyi) ML24401a(MnemiopsisLeidyi) ML005344a(MnemiopsisLeidyi) ML48643a(MnemiopsisLeidyi) ML01261a(MnemiopsisLeidyi) ML03257a(MnemiopsisLeidyi) ML09442a(MnemiopsisLeidyi) ML19073a(MnemiopsisLeidyi) ML124912a(MnemiopsisLeidyi) ML05031a(MnemiopsisLeidyi) ML01262a(MnemiopsisLeidyi) ML010914a(MnemiopsisLeidyi) ML00979a(MnemiopsisLeidyi) ML08209a(Mnemiops…
ORTHOMCL867	27	1	EDO29641(NematostellaVectensis) EDO44781(NematostellaVectensis) EDO29617(NematostellaVectensis) EDO31929(NematostellaVectensis) EDO25970(NematostellaVectensis) EDO31742(NematostellaVectensis) EDO40139(NematostellaVectensis) EDO31942(NematostellaVectensis) EDO29616(NematostellaVectensis) EDO31930(NematostellaVectensis) EDO33497(NematostellaVectensis) EDO30601(NematostellaVectensis) EDO32151(Nemato…
ORTHOMCL868	27	1	ofav_00013000-RA|>ofav_00013000-RA|>ofav_00013000-RA|>ofav_00013000-RA|>ofav_00013000-RA(OrbicellaFaveolata) ofav_00028324-RA|>ofav_00028324-RA|>ofav_00028324-RA|>ofav_00028324-RA|>ofav_00028324-RA(OrbicellaFaveolata) ofav_00014646-RA|>ofav_00014646-RA|>ofav_00014646-RA|>ofav_00014646-RA|>ofav_00014646-RA(OrbicellaFaveolata) ofav_00032724-RA|>ofav_00032724-RA|>ofav_00032724-RA|>ofav_00032724-RA|>…
ORTHOMCL869	27	3	ofav_00027583-RA|>ofav_00027583-RA|>ofav_00027583-RA|>ofav_00027583-RA|>ofav_00027583-RA(OrbicellaFaveolata) pdam_00009892-RA(PocilloporaDamicornis) Spis2297(StylophoraPistillata) Spis24996(StylophoraPistillata) Spis2301(StylophoraPistillata) Spis16913(StylophoraPistillata) Spis24221(StylophoraPistillata) Spis2293(StylophoraPistillata) Spis16929(StylophoraPistillata) Spis2291(StylophoraPistillata…
ORTHOMCL870	27	3	ofav_00032664-RA|>ofav_00032664-RA|>ofav_00032664-RA|>ofav_00032664-RA|>ofav_00032664-RA(OrbicellaFaveolata) pdam_00024140-RA(PocilloporaDamicornis) pdam_00024740-RA(PocilloporaDamicornis) pdam_00024588-RA(PocilloporaDamicornis) pdam_00022802-RA(PocilloporaDamicornis) pdam_00004229-RA(PocilloporaDamicornis) pdam_00008447-RA(PocilloporaDamicornis) pdam_00023397-RA(PocilloporaDamicornis) pdam_00008…
ORTHOMCL871	26	11	aug_v2a.00416.t1(AcroporaDigitifera) aug_v2a.12432.t1(AcroporaDigitifera) AIPGENE7781(AiptasiaPallida) AIPGENE6940(AiptasiaPallida) Aqu2.1.42068_001(AmphimedonQueenslandica) Aqu2.1.42770_001(AmphimedonQueenslandica) evm.model.scaffold_5.98(AmplexidiscusFenestrafer) evm.model.scaffold_403.10(AmplexidiscusFenestrafer) evm.model.scaffold_46.58(DiscosomaSp) gi|449690050|ref|XP_002167195.2|(HydraVulga…
ORTHOMCL872	26	5	aug_v2a.18324.t1(AcroporaDigitifera) aug_v2a.06765.t1(AcroporaDigitifera) evm.model.scaffold_23.96(DiscosomaSp) ofav_00015044-RA|>ofav_00015044-RA|>ofav_00015044-RA|>ofav_00015044-RA|>ofav_00015044-RA(OrbicellaFaveolata) ofav_00009813-RA|>ofav_00009813-RA|>ofav_00009813-RA|>ofav_00009813-RA|>ofav_00009813-RA(OrbicellaFaveolata) ofav_00027026-RA|>ofav_00027026-RA|>ofav_00027026-RA|>ofav_00027026-R…
ORTHOMCL873	26	10	aug_v2a.18278.t1(AcroporaDigitifera) aug_v2a.15041.t1(AcroporaDigitifera) aug_v2a.05146.t1(AcroporaDigitifera) AIPGENE7621(AiptasiaPallida) AIPGENE14088(AiptasiaPallida) Aqu2.1.39793_001(AmphimedonQueenslandica) evm.model.scaffold_1238.1(AmplexidiscusFenestrafer) evm.model.scaffold_1234.2(AmplexidiscusFenestrafer) evm.model.scaffold_692.7(AmplexidiscusFenestrafer) evm.model.scaffold_952.6(Amplexi…
ORTHOMCL874	26	10	aug_v2a.02125.t1(AcroporaDigitifera) aug_v2a.02125.t3(AcroporaDigitifera) aug_v2a.15939.t1(AcroporaDigitifera) aug_v2a.14213.t1(AcroporaDigitifera) aug_v2a.02125.t2(AcroporaDigitifera) AIPGENE18101(AiptasiaPallida) AIPGENE16347(AiptasiaPallida) AIPGENE18091(AiptasiaPallida) evm.model.scaffold_110.43(AmplexidiscusFenestrafer) evm.model.scaffold_110.42(AmplexidiscusFenestrafer) evm.model.scaffold_5…
ORTHOMCL875	26	11	aug_v2a.14995.t1(AcroporaDigitifera) aug_v2a.03883.t2(AcroporaDigitifera) aug_v2a.14994.t1(AcroporaDigitifera) aug_v2a.14994.t2(AcroporaDigitifera) aug_v2a.03883.t1(AcroporaDigitifera) AIPGENE25640(AiptasiaPallida) AIPGENE25665(AiptasiaPallida) AIPGENE5761(AiptasiaPallida) AIPGENE25637(AiptasiaPallida) Aqu2.1.32133_001(AmphimedonQueenslandica) evm.model.scaffold_35.59(AmplexidiscusFenestrafer) ev…
ORTHOMCL876	26	10	aug_v2a.17096.t1(AcroporaDigitifera) aug_v2a.15873.t1(AcroporaDigitifera) aug_v2a.04230.t1(AcroporaDigitifera) AIPGENE8989(AiptasiaPallida) AIPGENE17689(AiptasiaPallida) AIPGENE639(AiptasiaPallida) AIPGENE7093(AiptasiaPallida) Aqu2.1.40742_001(AmphimedonQueenslandica) evm.model.scaffold_49.42(AmplexidiscusFenestrafer) evm.model.scaffold_163.14(DiscosomaSp) evm.model.scaffold_53.51(DiscosomaSp) ev…
ORTHOMCL877	26	11	aug_v2a.13532.t1(AcroporaDigitifera) aug_v2a.12385.t1(AcroporaDigitifera) AIPGENE4265(AiptasiaPallida) AIPGENE24591(AiptasiaPallida) Aqu2.1.42237_001(AmphimedonQueenslandica) evm.model.scaffold_43.62(AmplexidiscusFenestrafer) evm.model.scaffold_355.1(AmplexidiscusFenestrafer) evm.model.scaffold_177.24(DiscosomaSp) evm.model.scaffold_561.16(DiscosomaSp) evm.model.scaffold_76.8(DiscosomaSp) gi|8282…
ORTHOMCL878	26	10	aug_v2a.19136.t1(AcroporaDigitifera) aug_v2a.00589.t1(AcroporaDigitifera) aug_v2a.20403.t1(AcroporaDigitifera) AIPGENE17069(AiptasiaPallida) AIPGENE17078(AiptasiaPallida) AIPGENE17065(AiptasiaPallida) AIPGENE19151(AiptasiaPallida) Aqu2.1.37133_001(AmphimedonQueenslandica) evm.model.scaffold_4344.1(AmplexidiscusFenestrafer) evm.model.scaffold_14.98(AmplexidiscusFenestrafer) evm.model.scaffold_0.17…
ORTHOMCL879	26	10	aug_v2a.00791.t1(AcroporaDigitifera) aug_v2a.04758.t1(AcroporaDigitifera) aug_v2a.06937.t1(AcroporaDigitifera) AIPGENE73(AiptasiaPallida) AIPGENE15330(AiptasiaPallida) AIPGENE5960(AiptasiaPallida) Aqu2.1.30908_001(AmphimedonQueenslandica) Aqu2.1.30312_001(AmphimedonQueenslandica) evm.model.scaffold_486.9(AmplexidiscusFenestrafer) evm.model.scaffold_94.30(AmplexidiscusFenestrafer) gi|828195117|ref…
ORTHOMCL880	26	11	aug_v2a.11603.t1(AcroporaDigitifera) aug_v2a.05713.t1(AcroporaDigitifera) aug_v2a.04407.t1(AcroporaDigitifera) aug_v2a.07747.t1(AcroporaDigitifera) AIPGENE1372(AiptasiaPallida) AIPGENE11186(AiptasiaPallida) Aqu2.1.11055_001(AmphimedonQueenslandica) Aqu2.1.15578_001(AmphimedonQueenslandica) evm.model.scaffold_3.44(AmplexidiscusFenestrafer) evm.model.scaffold_38.82(DiscosomaSp) evm.model.scaffold_2…
ORTHOMCL881	26	2	aug_v2a.23303.t1(AcroporaDigitifera) aug_v2a.17565.t1(AcroporaDigitifera) aug_v2a.17535.t1(AcroporaDigitifera) aug_v2a.06171.t1(AcroporaDigitifera) aug_v2a.17565.t2(AcroporaDigitifera) aug_v2a.06074.t1(AcroporaDigitifera) aug_v2a.21006.t1(AcroporaDigitifera) aug_v2a.02988.t1(AcroporaDigitifera) aug_v2a.22844.t1(AcroporaDigitifera) aug_v2a.19553.t1(AcroporaDigitifera) aug_v2a.22261.t1(AcroporaDigi…
ORTHOMCL882	26	11	aug_v2a.15329.t1(AcroporaDigitifera) aug_v2a.07848.t1(AcroporaDigitifera) aug_v2a.04683.t1(AcroporaDigitifera) aug_v2a.01728.t1(AcroporaDigitifera) AIPGENE18886(AiptasiaPallida) AIPGENE3936(AiptasiaPallida) AIPGENE18410(AiptasiaPallida) Aqu2.1.38818_001(AmphimedonQueenslandica) Aqu2.1.41642_001(AmphimedonQueenslandica) Aqu2.1.22051_001(AmphimedonQueenslandica) evm.model.scaffold_1273.2(Amplexidis…
ORTHOMCL883	26	8	aug_v2a.11018.t1(AcroporaDigitifera) aug_v2a.15862.t1(AcroporaDigitifera) aug_v2a.00658.t1(AcroporaDigitifera) aug_v2a.08908.t1(AcroporaDigitifera) aug_v2a.00433.t1(AcroporaDigitifera) AIPGENE25150(AiptasiaPallida) AIPGENE16751(AiptasiaPallida) AIPGENE19788(AiptasiaPallida) evm.model.scaffold_568.2(AmplexidiscusFenestrafer) evm.model.scaffold_91.14(AmplexidiscusFenestrafer) evm.model.scaffold_234…
ORTHOMCL884	26	11	aug_v2a.17378.t1(AcroporaDigitifera) aug_v2a.11833.t1(AcroporaDigitifera) AIPGENE18791(AiptasiaPallida) AIPGENE19156(AiptasiaPallida) AIPGENE12128(AiptasiaPallida) Aqu2.1.28453_001(AmphimedonQueenslandica) Aqu2.1.04735_001(AmphimedonQueenslandica) Aqu2.1.29856_001(AmphimedonQueenslandica) evm.model.scaffold_2292.1(AmplexidiscusFenestrafer) evm.model.scaffold_0.186(DiscosomaSp) evm.model.scaffold_…
ORTHOMCL885	26	11	aug_v2a.08826.t1_aug_v2a.08826.t1_aug_v2a.08827.t1_aug_v2a.08827.t1(AcroporaDigitifera) aug_v2a.08826.t1_aug_v2a.08826.t1_aug_v2a.08826.t1_aug_v2a.08827.t1_aug_v2a.08827.t1_aug_v2a.08826.t1_aug_v2a.08827.t1_aug_v2a.08827.t1(AcroporaDigitifera) aug_v2a.08826.t1_aug_v2a.08826.t1_aug_v2a.08826.t1_aug_v2a.08826.t1_aug_v2a.08827.t1_aug_v2a.08827.t1_aug_v2a.08826.t1_aug_v2a.08827.t1_aug_v2a.08827.t1_au…
ORTHOMCL886	26	11	aug_v2a.02838.t2(AcroporaDigitifera) aug_v2a.11078.t1(AcroporaDigitifera) aug_v2a.07137.t1(AcroporaDigitifera) aug_v2a.11079.t1(AcroporaDigitifera) aug_v2a.11080.t1(AcroporaDigitifera) aug_v2a.18467.t1(AcroporaDigitifera) AIPGENE26101(AiptasiaPallida) AIPGENE12360(AiptasiaPallida) Aqu2.1.43712_001(AmphimedonQueenslandica) evm.model.scaffold_1.55(AmplexidiscusFenestrafer) evm.model.scaffold_1.56(A…
ORTHOMCL887	26	2	aug_v2a.10285.t1(AcroporaDigitifera) Aqu2.1.30057_001(AmphimedonQueenslandica) Aqu2.1.34327_001(AmphimedonQueenslandica) Aqu2.1.16892_001(AmphimedonQueenslandica) Aqu2.1.03180_001(AmphimedonQueenslandica) Aqu2.1.30056_001(AmphimedonQueenslandica) Aqu2.1.30058_001(AmphimedonQueenslandica) Aqu2.1.30061_001(AmphimedonQueenslandica) Aqu2.1.03684_001(AmphimedonQueenslandica) Aqu2.1.08876_001(Amphimedo…
ORTHOMCL888	26	7	aug_v2a.16238.t1(AcroporaDigitifera) aug_v2a.17200.t1(AcroporaDigitifera) aug_v2a.13699.t1(AcroporaDigitifera) aug_v2a.10217.t1(AcroporaDigitifera) aug_v2a.00487.t1(AcroporaDigitifera) aug_v2a.22909.t1(AcroporaDigitifera) aug_v2a.10217.t3(AcroporaDigitifera) aug_v2a.10217.t2(AcroporaDigitifera) aug_v2a.22911.t1(AcroporaDigitifera) evm.model.scaffold_1379.1(AmplexidiscusFenestrafer) evm.model.scaf…
ORTHOMCL889	26	8	aug_v2a.08489.t1(AcroporaDigitifera) aug_v2a.05076.t1(AcroporaDigitifera) AIPGENE20603(AiptasiaPallida) AIPGENE11649(AiptasiaPallida) AIPGENE8539(AiptasiaPallida) AIPGENE8538(AiptasiaPallida) evm.model.scaffold_39.46(AmplexidiscusFenestrafer) evm.model.scaffold_48.11(AmplexidiscusFenestrafer) evm.model.scaffold_20.54(AmplexidiscusFenestrafer) evm.model.scaffold_39.45(AmplexidiscusFenestrafer) evm…
ORTHOMCL890	26	9	aug_v2a.13048.t1(AcroporaDigitifera) aug_v2a.20683.t1(AcroporaDigitifera) aug_v2a.08320.t1(AcroporaDigitifera) AIPGENE12069(AiptasiaPallida) AIPGENE9620(AiptasiaPallida) AIPGENE25934(AiptasiaPallida) AIPGENE12100(AiptasiaPallida) AIPGENE10939(AiptasiaPallida) evm.model.scaffold_131.6(AmplexidiscusFenestrafer) evm.model.scaffold_162.8(AmplexidiscusFenestrafer) evm.model.scaffold_2.137(DiscosomaSp)…
ORTHOMCL891	26	11	aug_v2a.04133.t1(AcroporaDigitifera) aug_v2a.00877.t1(AcroporaDigitifera) aug_v2a.21743.t1(AcroporaDigitifera) AIPGENE26113(AiptasiaPallida) AIPGENE11369(AiptasiaPallida) AIPGENE878(AiptasiaPallida) AIPGENE887(AiptasiaPallida) Aqu2.1.28108_001(AmphimedonQueenslandica) evm.model.scaffold_20.31(AmplexidiscusFenestrafer) evm.model.scaffold_330.4(AmplexidiscusFenestrafer) evm.model.scaffold_20.32(Amp…
ORTHOMCL892	26	11	aug_v2a.06783.t1(AcroporaDigitifera) AIPGENE9059(AiptasiaPallida) AIPGENE7664(AiptasiaPallida) AIPGENE24570(AiptasiaPallida) Aqu2.1.24964_001(AmphimedonQueenslandica) Aqu2.1.26405_001(AmphimedonQueenslandica) Aqu2.1.26401_001(AmphimedonQueenslandica) Aqu2.1.24961_001(AmphimedonQueenslandica) evm.model.scaffold_2.141(AmplexidiscusFenestrafer) evm.model.scaffold_0.287(AmplexidiscusFenestrafer) evm.…
ORTHOMCL893	26	11	aug_v2a.09764.t1(AcroporaDigitifera) aug_v2a.04233.t1(AcroporaDigitifera) AIPGENE629(AiptasiaPallida) AIPGENE22375(AiptasiaPallida) AIPGENE27199(AiptasiaPallida) Aqu2.1.43604_001(AmphimedonQueenslandica) evm.model.scaffold_53.54(AmplexidiscusFenestrafer) evm.model.scaffold_163.11(AmplexidiscusFenestrafer) evm.model.scaffold_29.116(DiscosomaSp) evm.model.scaffold_29.117(DiscosomaSp) gi|449675937|r…
ORTHOMCL894	26	11	aug_v2a.19704.t1(AcroporaDigitifera) AIPGENE26497(AiptasiaPallida) AIPGENE9297(AiptasiaPallida) AIPGENE16724(AiptasiaPallida) AIPGENE26601(AiptasiaPallida) Aqu2.1.28193_001(AmphimedonQueenslandica) evm.model.scaffold_96.25(AmplexidiscusFenestrafer) evm.model.scaffold_96.26(DiscosomaSp) gi|828217060|ref|XP_012560539.1|(HydraVulgaris) gi|828201489|ref|XP_012555266.1|(HydraVulgaris) ML01231a(Mnemiop…
ORTHOMCL895	26	11	aug_v2a.08105.t1(AcroporaDigitifera) aug_v2a.21637.t1(AcroporaDigitifera) aug_v2a.07254.t1(AcroporaDigitifera) AIPGENE26048(AiptasiaPallida) AIPGENE25492(AiptasiaPallida) AIPGENE25491(AiptasiaPallida) AIPGENE10662(AiptasiaPallida) Aqu2.1.31178_001(AmphimedonQueenslandica) evm.model.scaffold_9.41(AmplexidiscusFenestrafer) evm.model.scaffold_590.4(DiscosomaSp) evm.model.scaffold_590.5(DiscosomaSp) …
ORTHOMCL896	26	11	aug_v2a.17576.t1(AcroporaDigitifera) aug_v2a.22850.t1(AcroporaDigitifera) AIPGENE2427(AiptasiaPallida) AIPGENE8814(AiptasiaPallida) AIPGENE22818(AiptasiaPallida) Aqu2.1.06769_001(AmphimedonQueenslandica) Aqu2.1.43883_001(AmphimedonQueenslandica) Aqu2.1.42064_001(AmphimedonQueenslandica) evm.model.scaffold_0.6(AmplexidiscusFenestrafer) evm.model.scaffold_99.25(DiscosomaSp) evm.model.scaffold_243.1…
ORTHOMCL897	26	11	aug_v2a.07344.t1(AcroporaDigitifera) aug_v2a.10176.t1(AcroporaDigitifera) aug_v2a.13344.t1(AcroporaDigitifera) AIPGENE3690(AiptasiaPallida) AIPGENE15258(AiptasiaPallida) AIPGENE1764(AiptasiaPallida) Aqu2.1.39210_001(AmphimedonQueenslandica) Aqu2.1.43560_001(AmphimedonQueenslandica) evm.model.scaffold_18.74(AmplexidiscusFenestrafer) evm.model.scaffold_184.16(AmplexidiscusFenestrafer) evm.model.sca…
ORTHOMCL898	26	6	aug_v2a.00804.t1(AcroporaDigitifera) aug_v2a.04049.t1(AcroporaDigitifera) AIPGENE24926(AiptasiaPallida) evm.model.scaffold_324.2(DiscosomaSp) ML41612a(MnemiopsisLeidyi) ML29581a(MnemiopsisLeidyi) ML44811a(MnemiopsisLeidyi) ML127031a(MnemiopsisLeidyi) ML32321a(MnemiopsisLeidyi) ML31012a(MnemiopsisLeidyi) ML093048a(MnemiopsisLeidyi) ML015747a(MnemiopsisLeidyi) ML030229a(MnemiopsisLeidyi) ML09201a(M…
ORTHOMCL899	26	11	aug_v2a.08665.t1(AcroporaDigitifera) aug_v2a.06473.t1(AcroporaDigitifera) aug_v2a.15803.t1(AcroporaDigitifera) AIPGENE15812(AiptasiaPallida) AIPGENE968(AiptasiaPallida) AIPGENE6519(AiptasiaPallida) Aqu2.1.21204_001(AmphimedonQueenslandica) evm.model.scaffold_36.32(AmplexidiscusFenestrafer) evm.model.scaffold_25.12(AmplexidiscusFenestrafer) evm.model.scaffold_1.78(DiscosomaSp) gi|221130393|ref|XP_…
ORTHOMCL900	26	10	aug_v2a.12914.t1(AcroporaDigitifera) aug_v2a.15301.t2(AcroporaDigitifera) aug_v2a.08237.t1(AcroporaDigitifera) aug_v2a.15301.t1(AcroporaDigitifera) aug_v2a.00834.t1(AcroporaDigitifera) aug_v2a.16967.t1(AcroporaDigitifera) aug_v2a.20341.t1(AcroporaDigitifera) AIPGENE1184(AiptasiaPallida) AIPGENE1183(AiptasiaPallida) AIPGENE9045(AiptasiaPallida) AIPGENE1319(AiptasiaPallida) Aqu2.1.36510_001(Amphime…
ORTHOMCL901	26	11	aug_v2a.14873.t1(AcroporaDigitifera) aug_v2a.12476.t1(AcroporaDigitifera) AIPGENE13134(AiptasiaPallida) AIPGENE24467(AiptasiaPallida) AIPGENE21682(AiptasiaPallida) AIPGENE13133(AiptasiaPallida) Aqu2.1.42544_001(AmphimedonQueenslandica) evm.model.scaffold_6.74(AmplexidiscusFenestrafer) evm.model.scaffold_0.50(DiscosomaSp) evm.model.scaffold_1617.1(DiscosomaSp) evm.model.scaffold_54.40(DiscosomaSp)…
ORTHOMCL902	26	11	aug_v2a.18925.t1(AcroporaDigitifera) AIPGENE15250(AiptasiaPallida) AIPGENE15922(AiptasiaPallida) AIPGENE11756(AiptasiaPallida) AIPGENE7712(AiptasiaPallida) Aqu2.1.39756_001(AmphimedonQueenslandica) evm.model.scaffold_1282.3(AmplexidiscusFenestrafer) evm.model.scaffold_347.1(AmplexidiscusFenestrafer) evm.model.scaffold_347.3(DiscosomaSp) evm.model.scaffold_366.14(DiscosomaSp) evm.model.scaffold_42…
ORTHOMCL903	26	11	aug_v2a.12144.t1(AcroporaDigitifera) aug_v2a.02480.t1(AcroporaDigitifera) AIPGENE1229(AiptasiaPallida) AIPGENE1304(AiptasiaPallida) AIPGENE1311(AiptasiaPallida) Aqu2.1.44105_001(AmphimedonQueenslandica) evm.model.scaffold_98.35(AmplexidiscusFenestrafer) evm.model.scaffold_0.163(DiscosomaSp) evm.model.scaffold_24.26(DiscosomaSp) gi|221132913|ref|XP_002160424.1|(HydraVulgaris) ML09011a(MnemiopsisLe…
ORTHOMCL904	26	9	aug_v2a.16633.t1(AcroporaDigitifera) aug_v2a.07034.t1(AcroporaDigitifera) AIPGENE10021(AiptasiaPallida) AIPGENE2974(AiptasiaPallida) AIPGENE9966(AiptasiaPallida) evm.model.scaffold_51.15(AmplexidiscusFenestrafer) evm.model.scaffold_339.4(AmplexidiscusFenestrafer) evm.model.scaffold_51.13(DiscosomaSp) evm.model.scaffold_51.12(DiscosomaSp) evm.model.scaffold_339.6(DiscosomaSp) gi|828194085|ref|XP_0…
ORTHOMCL905	26	9	aug_v2a.19811.t2(AcroporaDigitifera) aug_v2a.16707.t1(AcroporaDigitifera) aug_v2a.19811.t1(AcroporaDigitifera) aug_v2a.16707.t2(AcroporaDigitifera) aug_v2a.04045.t1(AcroporaDigitifera) AIPGENE28016(AiptasiaPallida) evm.model.scaffold_16.66(AmplexidiscusFenestrafer) evm.model.scaffold_479.9(AmplexidiscusFenestrafer) evm.model.scaffold_387.2(DiscosomaSp) evm.model.scaffold_372.7(DiscosomaSp) gi|828…
ORTHOMCL906	26	10	aug_v2a.01189.t1(AcroporaDigitifera) aug_v2a.14707.t1(AcroporaDigitifera) aug_v2a.15578.t1(AcroporaDigitifera) AIPGENE5819(AiptasiaPallida) AIPGENE9867(AiptasiaPallida) AIPGENE9866(AiptasiaPallida) AIPGENE16067(AiptasiaPallida) Aqu2.1.36082_001(AmphimedonQueenslandica) evm.model.scaffold_216.21(AmplexidiscusFenestrafer) evm.model.scaffold_128.5(AmplexidiscusFenestrafer) evm.model.scaffold_87.28(D…
ORTHOMCL907	26	11	aug_v2a.14903.t1(AcroporaDigitifera) aug_v2a.12840.t1(AcroporaDigitifera) aug_v2a.13901.t1(AcroporaDigitifera) AIPGENE6210(AiptasiaPallida) Aqu2.1.24556_001(AmphimedonQueenslandica) evm.model.scaffold_35.36(AmplexidiscusFenestrafer) evm.model.scaffold_1.174(DiscosomaSp) evm.model.scaffold_1.175(DiscosomaSp) gi|828194636|ref|XP_012566699.1|(HydraVulgaris) gi|828189823|ref|XP_012554111.1|(HydraVulg…
ORTHOMCL908	26	9	aug_v2a.11409.t1(AcroporaDigitifera) aug_v2a.02491.t1(AcroporaDigitifera) aug_v2a.02490.t1(AcroporaDigitifera) aug_v2a.02489.t1(AcroporaDigitifera) aug_v2a.11408.t1(AcroporaDigitifera) AIPGENE4533(AiptasiaPallida) AIPGENE20932(AiptasiaPallida) evm.model.scaffold_271.14(DiscosomaSp) evm.model.scaffold_434.1(DiscosomaSp) evm.model.scaffold_22.123(DiscosomaSp) evm.model.scaffold_271.13(DiscosomaSp) …
ORTHOMCL909	26	11	aug_v2a.09869.t1.1(AcroporaDigitifera) aug_v2a.00177.t1(AcroporaDigitifera) aug_v2a.09869.t1(AcroporaDigitifera) AIPGENE4505(AiptasiaPallida) AIPGENE4078(AiptasiaPallida) AIPGENE7609(AiptasiaPallida) AIPGENE6489(AiptasiaPallida) Aqu2.1.42181_001(AmphimedonQueenslandica) Aqu2.1.41117_001(AmphimedonQueenslandica) evm.model.scaffold_170.10(AmplexidiscusFenestrafer) evm.model.scaffold_95.13(Discosoma…
ORTHOMCL910	26	10	aug_v2a.20886.t1(AcroporaDigitifera) aug_v2a.11655.t1(AcroporaDigitifera) aug_v2a.07626.t1(AcroporaDigitifera) aug_v2a.10931.t1(AcroporaDigitifera) AIPGENE856(AiptasiaPallida) AIPGENE858(AiptasiaPallida) AIPGENE834(AiptasiaPallida) AIPGENE859(AiptasiaPallida) AIPGENE857(AiptasiaPallida) evm.model.scaffold_17.23(AmplexidiscusFenestrafer) evm.model.scaffold_12.8(AmplexidiscusFenestrafer) evm.model.…
ORTHOMCL911	26	11	aug_v2a.02362.t1(AcroporaDigitifera) aug_v2a.02363.t1(AcroporaDigitifera) aug_v2a.02412.t1(AcroporaDigitifera) AIPGENE20922(AiptasiaPallida) AIPGENE11831(AiptasiaPallida) Aqu2.1.37943_001(AmphimedonQueenslandica) Aqu2.1.16958_001(AmphimedonQueenslandica) evm.model.scaffold_93.2(AmplexidiscusFenestrafer) evm.model.scaffold_96.45(DiscosomaSp) evm.model.scaffold_173.26(DiscosomaSp) gi|828197777|ref|…
ORTHOMCL912	26	10	aug_v2a.08913.t1(AcroporaDigitifera) aug_v2a.14588.t1(AcroporaDigitifera) AIPGENE13568(AiptasiaPallida) AIPGENE27644(AiptasiaPallida) Aqu2.1.31479_001(AmphimedonQueenslandica) Aqu2.1.31427_001(AmphimedonQueenslandica) Aqu2.1.39968_001(AmphimedonQueenslandica) evm.model.scaffold_31.36(AmplexidiscusFenestrafer) evm.model.scaffold_1.245(DiscosomaSp) evm.model.scaffold_9.146(DiscosomaSp) evm.model.sc…
ORTHOMCL913	26	11	aug_v2a.15667.t1(AcroporaDigitifera) aug_v2a.24111.t1(AcroporaDigitifera) aug_v2a.00721.t1(AcroporaDigitifera) aug_v2a.21971.t1(AcroporaDigitifera) AIPGENE23256(AiptasiaPallida) Aqu2.1.11462_001(AmphimedonQueenslandica) Aqu2.1.26839_001(AmphimedonQueenslandica) Aqu2.1.11459_001(AmphimedonQueenslandica) Aqu2.1.11269_001(AmphimedonQueenslandica) evm.model.scaffold_694.4(AmplexidiscusFenestrafer) ev…
ORTHOMCL914	26	11	aug_v2a.01121.t1(AcroporaDigitifera) aug_v2a.12816.t1(AcroporaDigitifera) aug_v2a.04587.t1(AcroporaDigitifera) AIPGENE17276(AiptasiaPallida) AIPGENE1693(AiptasiaPallida) Aqu2.1.44068_001(AmphimedonQueenslandica) evm.model.scaffold_41.62(AmplexidiscusFenestrafer) evm.model.scaffold_133.23(DiscosomaSp) evm.model.scaffold_317.18(DiscosomaSp) evm.model.scaffold_19.6(DiscosomaSp) gi|449680268|ref|XP_0…
ORTHOMCL915	26	11	aug_v2a.20847.t1(AcroporaDigitifera) aug_v2a.08071.t1(AcroporaDigitifera) aug_v2a.12389.t1(AcroporaDigitifera) AIPGENE6170(AiptasiaPallida) AIPGENE1052(AiptasiaPallida) Aqu2.1.21105_001(AmphimedonQueenslandica) evm.model.scaffold_333.20(AmplexidiscusFenestrafer) evm.model.scaffold_444.1(AmplexidiscusFenestrafer) evm.model.scaffold_12.92(DiscosomaSp) evm.model.scaffold_12.93(DiscosomaSp) gi|828191…
ORTHOMCL916	26	11	aug_v2a.07300.t1(AcroporaDigitifera) aug_v2a.24237.t1(AcroporaDigitifera) AIPGENE12742(AiptasiaPallida) AIPGENE5969(AiptasiaPallida) AIPGENE26264(AiptasiaPallida) AIPGENE3998(AiptasiaPallida) Aqu2.1.43461_001(AmphimedonQueenslandica) Aqu2.1.42096_001(AmphimedonQueenslandica) Aqu2.1.18861_001(AmphimedonQueenslandica) evm.model.scaffold_13.76(AmplexidiscusFenestrafer) evm.model.scaffold_94.42(Ample…
ORTHOMCL917	26	11	aug_v2a.02508.t1(AcroporaDigitifera) aug_v2a.00656.t1(AcroporaDigitifera) AIPGENE12774(AiptasiaPallida) AIPGENE12974(AiptasiaPallida) Aqu2.1.36025_001(AmphimedonQueenslandica) Aqu2.1.02255_001(AmphimedonQueenslandica) Aqu2.1.27782_001(AmphimedonQueenslandica) evm.model.scaffold_18.57(AmplexidiscusFenestrafer) evm.model.scaffold_52.49(AmplexidiscusFenestrafer) evm.model.scaffold_95.39(DiscosomaSp)…
ORTHOMCL918	26	11	aug_v2a.08262.t1(AcroporaDigitifera) aug_v2a.15411.t1(AcroporaDigitifera) AIPGENE20178(AiptasiaPallida) AIPGENE6247(AiptasiaPallida) AIPGENE6246(AiptasiaPallida) AIPGENE16589(AiptasiaPallida) Aqu2.1.26978_001(AmphimedonQueenslandica) evm.model.scaffold_40.11(AmplexidiscusFenestrafer) evm.model.scaffold_73.43(DiscosomaSp) evm.model.scaffold_141.36(DiscosomaSp) gi|221105030|ref|XP_002165159.1|(Hydr…
ORTHOMCL919	26	3	aug_v2a.09224.t1(AcroporaDigitifera) AIPGENE5333(AiptasiaPallida) Aqu2.1.29298_001(AmphimedonQueenslandica) Aqu2.1.06485_001(AmphimedonQueenslandica) Aqu2.1.08323_001(AmphimedonQueenslandica) Aqu2.1.25993_001(AmphimedonQueenslandica) Aqu2.1.30594_001(AmphimedonQueenslandica) Aqu2.1.03878_001(AmphimedonQueenslandica) Aqu2.1.33882_001(AmphimedonQueenslandica) Aqu2.1.09819_001(AmphimedonQueenslandic…
ORTHOMCL920	26	11	aug_v2a.02149.t1(AcroporaDigitifera) aug_v2a.02039.t1(AcroporaDigitifera) aug_v2a.02148.t1(AcroporaDigitifera) AIPGENE4389(AiptasiaPallida) AIPGENE19118(AiptasiaPallida) Aqu2.1.23372_001(AmphimedonQueenslandica) Aqu2.1.32861_001(AmphimedonQueenslandica) evm.model.scaffold_2.8(AmplexidiscusFenestrafer) evm.model.scaffold_14.99(AmplexidiscusFenestrafer) evm.model.scaffold_120.13(AmplexidiscusFenest…
ORTHOMCL921	26	9	aug_v2a.05256.t1(AcroporaDigitifera) aug_v2a.16435.t1(AcroporaDigitifera) AIPGENE1236(AiptasiaPallida) AIPGENE1322(AiptasiaPallida) AIPGENE1206(AiptasiaPallida) evm.model.scaffold_0.158(AmplexidiscusFenestrafer) evm.model.scaffold_276.1(AmplexidiscusFenestrafer) evm.model.scaffold_277.7(AmplexidiscusFenestrafer) evm.model.scaffold_24.22(AmplexidiscusFenestrafer) evm.model.scaffold_510.6(Discosoma…
ORTHOMCL922	26	11	aug_v2a.04935.t1(AcroporaDigitifera) aug_v2a.16385.t1(AcroporaDigitifera) AIPGENE14902(AiptasiaPallida) AIPGENE14947(AiptasiaPallida) AIPGENE5215(AiptasiaPallida) Aqu2.1.36525_001(AmphimedonQueenslandica) Aqu2.1.27265_001(AmphimedonQueenslandica) evm.model.scaffold_1398.1(AmplexidiscusFenestrafer) evm.model.scaffold_33.7(AmplexidiscusFenestrafer) evm.model.scaffold_8.4(AmplexidiscusFenestrafer) e…
ORTHOMCL923	26	10	aug_v2a.13469.t1(AcroporaDigitifera) aug_v2a.13813.t1(AcroporaDigitifera) aug_v2a.12784.t1(AcroporaDigitifera) AIPGENE12472(AiptasiaPallida) AIPGENE6197(AiptasiaPallida) AIPGENE12470(AiptasiaPallida) AIPGENE22994(AiptasiaPallida) AIPGENE12471(AiptasiaPallida) evm.model.scaffold_100.30(AmplexidiscusFenestrafer) evm.model.scaffold_99.30(AmplexidiscusFenestrafer) evm.model.scaffold_111.50(DiscosomaS…
ORTHOMCL924	26	10	aug_v2a.23289.t1(AcroporaDigitifera) aug_v2a.13568.t1(AcroporaDigitifera) aug_v2a.20919.t1(AcroporaDigitifera) aug_v2a.24678.t1(AcroporaDigitifera) AIPGENE2689(AiptasiaPallida) AIPGENE2688(AiptasiaPallida) AIPGENE26372(AiptasiaPallida) Aqu2.1.16732_001(AmphimedonQueenslandica) evm.model.scaffold_105.41(AmplexidiscusFenestrafer) evm.model.scaffold_294.12(DiscosomaSp) evm.model.scaffold_18.1(Discos…
ORTHOMCL925	26	10	aug_v2a.12623.t1(AcroporaDigitifera) aug_v2a.05273.t1(AcroporaDigitifera) aug_v2a.19819.t2(AcroporaDigitifera) AIPGENE13677(AiptasiaPallida) AIPGENE8138(AiptasiaPallida) Aqu2.1.41793_001(AmphimedonQueenslandica) Aqu2.1.38611_001(AmphimedonQueenslandica) evm.model.scaffold_286.1(AmplexidiscusFenestrafer) evm.model.scaffold_38.64(AmplexidiscusFenestrafer) evm.model.scaffold_21.76(AmplexidiscusFenes…
ORTHOMCL926	26	11	aug_v2a.20871.t1(AcroporaDigitifera) aug_v2a.02556.t1(AcroporaDigitifera) AIPGENE20525(AiptasiaPallida) AIPGENE992(AiptasiaPallida) Aqu2.1.22357_001(AmphimedonQueenslandica) evm.model.scaffold_473.8(AmplexidiscusFenestrafer) evm.model.scaffold_73.4(AmplexidiscusFenestrafer) evm.model.scaffold_45.69(DiscosomaSp) gi|449669670|ref|XP_004207087.1|(HydraVulgaris) ML01033a(MnemiopsisLeidyi) EDO28889(Ne…
ORTHOMCL927	26	11	aug_v2a.10558.t1(AcroporaDigitifera) aug_v2a.08271.t1(AcroporaDigitifera) aug_v2a.19596.t1(AcroporaDigitifera) aug_v2a.10559.t1(AcroporaDigitifera) AIPGENE29152(AiptasiaPallida) AIPGENE22640(AiptasiaPallida) AIPGENE29146(AiptasiaPallida) AIPGENE15839(AiptasiaPallida) Aqu2.1.44222_001(AmphimedonQueenslandica) evm.model.scaffold_25.31(AmplexidiscusFenestrafer) evm.model.scaffold_36.52(DiscosomaSp) …
ORTHOMCL928	26	11	aug_v2a.07935.t1(AcroporaDigitifera) aug_v2a.15641.t1(AcroporaDigitifera) aug_v2a.05533.t1(AcroporaDigitifera) AIPGENE17172(AiptasiaPallida) Aqu2.1.15843_001(AmphimedonQueenslandica) Aqu2.1.06256_001(AmphimedonQueenslandica) evm.model.scaffold_796.2(AmplexidiscusFenestrafer) evm.model.scaffold_702.1(AmplexidiscusFenestrafer) evm.model.scaffold_666.5(AmplexidiscusFenestrafer) evm.model.scaffold_81…
ORTHOMCL929	26	10	aug_v2a.01636.t1(AcroporaDigitifera) aug_v2a.02517.t1(AcroporaDigitifera) AIPGENE7351(AiptasiaPallida) AIPGENE7314(AiptasiaPallida) Aqu2.1.16110_001(AmphimedonQueenslandica) Aqu2.1.16116_001(AmphimedonQueenslandica) Aqu2.1.22605_001(AmphimedonQueenslandica) evm.model.scaffold_353.18(AmplexidiscusFenestrafer) evm.model.scaffold_353.19(AmplexidiscusFenestrafer) evm.model.scaffold_12.110(DiscosomaSp…
ORTHOMCL930	26	11	aug_v2a.20888.t1(AcroporaDigitifera) aug_v2a.09889.t1(AcroporaDigitifera) aug_v2a.06263.t1(AcroporaDigitifera) AIPGENE9884(AiptasiaPallida) AIPGENE3086(AiptasiaPallida) AIPGENE24772(AiptasiaPallida) Aqu2.1.36594_001(AmphimedonQueenslandica) Aqu2.1.08386_001(AmphimedonQueenslandica) evm.model.scaffold_122.19(AmplexidiscusFenestrafer) evm.model.scaffold_11.14(AmplexidiscusFenestrafer) evm.model.sca…
ORTHOMCL931	26	10	aug_v2a.03694.t2(AcroporaDigitifera) aug_v2a.08947.t1(AcroporaDigitifera) aug_v2a.23188.t1(AcroporaDigitifera) AIPGENE13245(AiptasiaPallida) AIPGENE23702(AiptasiaPallida) AIPGENE9917(AiptasiaPallida) Aqu2.1.34316_001(AmphimedonQueenslandica) Aqu2.1.36284_001(AmphimedonQueenslandica) evm.model.scaffold_8.100(DiscosomaSp) evm.model.scaffold_39.43(DiscosomaSp) evm.model.scaffold_80.86(DiscosomaSp) e…
ORTHOMCL932	26	4	aug_v2a.04808.t1(AcroporaDigitifera) ofav_00018997-RA|>ofav_00018997-RA|>ofav_00018997-RA|>ofav_00018997-RA|>ofav_00018997-RA(OrbicellaFaveolata) ofav_00005017-RA|>ofav_00005017-RA|>ofav_00005017-RA|>ofav_00005017-RA|>ofav_00005017-RA(OrbicellaFaveolata) ofav_00014061-RA|>ofav_00014061-RA|>ofav_00014061-RA|>ofav_00014061-RA|>ofav_00014061-RA(OrbicellaFaveolata) ofav_00005015-RA|>ofav_00005015-RA|…
ORTHOMCL933	26	11	aug_v2a.24271.t1(AcroporaDigitifera) aug_v2a.00679.t1(AcroporaDigitifera) aug_v2a.10348.t1(AcroporaDigitifera) AIPGENE25145(AiptasiaPallida) AIPGENE15805(AiptasiaPallida) AIPGENE8564(AiptasiaPallida) AIPGENE25144(AiptasiaPallida) Aqu2.1.43675_001(AmphimedonQueenslandica) evm.model.scaffold_350.4(AmplexidiscusFenestrafer) evm.model.scaffold_36.7(AmplexidiscusFenestrafer) evm.model.scaffold_1.51(Di…
ORTHOMCL934	26	5	aug_v2a.04163.t1(AcroporaDigitifera) evm.model.scaffold_506.5(AmplexidiscusFenestrafer) ofav_00018769-RA|>ofav_00018769-RA|>ofav_00018769-RA|>ofav_00018769-RA|>ofav_00018769-RA(OrbicellaFaveolata) ofav_00011263-RA|>ofav_00011263-RA|>ofav_00011263-RA|>ofav_00011263-RA|>ofav_00011263-RA(OrbicellaFaveolata) ofav_00017663-RA|>ofav_00017663-RA|>ofav_00017663-RA|>ofav_00017663-RA|>ofav_00017663-RA(Orbi…
ORTHOMCL935	26	10	AIPGENE27557(AiptasiaPallida) AIPGENE26436(AiptasiaPallida) AIPGENE16442(AiptasiaPallida) AIPGENE26438(AiptasiaPallida) Aqu2.1.28957_001(AmphimedonQueenslandica) evm.model.scaffold_38.53(AmplexidiscusFenestrafer) evm.model.scaffold_286.15(DiscosomaSp) evm.model.scaffold_31.100(DiscosomaSp) evm.model.scaffold_286.20(DiscosomaSp) gi|449661989|ref|XP_002161387.2|(HydraVulgaris) ML14883a(MnemiopsisLe…
ORTHOMCL936	26	1	Aqu2.1.06094_001(AmphimedonQueenslandica) Aqu2.1.21101_001(AmphimedonQueenslandica) Aqu2.1.22159_001(AmphimedonQueenslandica) Aqu2.1.21100_001(AmphimedonQueenslandica) Aqu2.1.15782_001(AmphimedonQueenslandica) Aqu2.1.06512_001(AmphimedonQueenslandica) Aqu2.1.21098_001(AmphimedonQueenslandica) Aqu2.1.30419_001(AmphimedonQueenslandica) Aqu2.1.28181_001(AmphimedonQueenslandica) Aqu2.1.15783_001(Amph…
ORTHOMCL937	26	1	Aqu2.1.20353_001(AmphimedonQueenslandica) Aqu2.1.28252_001(AmphimedonQueenslandica) Aqu2.1.03673_001(AmphimedonQueenslandica) Aqu2.1.28227_001(AmphimedonQueenslandica) Aqu2.1.20350_001(AmphimedonQueenslandica) Aqu2.1.28226_001(AmphimedonQueenslandica) Aqu2.1.28253_001(AmphimedonQueenslandica) Aqu2.1.23907_001(AmphimedonQueenslandica) Aqu2.1.28172_001(AmphimedonQueenslandica) Aqu2.1.20213_001(Amph…
ORTHOMCL938	26	1	Aqu2.1.15414_001(AmphimedonQueenslandica) Aqu2.1.03195_001(AmphimedonQueenslandica) Aqu2.1.15415_001(AmphimedonQueenslandica) Aqu2.1.13118_001(AmphimedonQueenslandica) Aqu2.1.26376_001(AmphimedonQueenslandica) Aqu2.1.00812_001(AmphimedonQueenslandica) Aqu2.1.26579_001(AmphimedonQueenslandica) Aqu2.1.27546_001(AmphimedonQueenslandica) Aqu2.1.26375_001(AmphimedonQueenslandica) Aqu2.1.19913_001(Amph…
ORTHOMCL939	26	2	Aqu2.1.42854_001(AmphimedonQueenslandica) gi|221114951|ref|XP_002160191.1|(HydraVulgaris) gi|828235855|ref|XP_012566524.1|(HydraVulgaris) gi|828236412|ref|XP_012566683.1|(HydraVulgaris) gi|828236414|ref|XP_012566684.1|(HydraVulgaris) gi|828196839|ref|XP_002167152.2|(HydraVulgaris) gi|828233818|ref|XP_004212752.2|(HydraVulgaris) gi|449691722|ref|XP_004212775.1|(HydraVulgaris) gi|449676923|ref|XP_0…
ORTHOMCL940	26	1	Aqu2.1.31167_001(AmphimedonQueenslandica) Aqu2.1.13814_001(AmphimedonQueenslandica) Aqu2.1.20599_001(AmphimedonQueenslandica) Aqu2.1.28974_001(AmphimedonQueenslandica) Aqu2.1.28777_001(AmphimedonQueenslandica) Aqu2.1.11057_001(AmphimedonQueenslandica) Aqu2.1.31165_001(AmphimedonQueenslandica) Aqu2.1.31163_001(AmphimedonQueenslandica) Aqu2.1.05802_001(AmphimedonQueenslandica) Aqu2.1.13813_001(Amph…
ORTHOMCL941	26	1	gi|449693233|ref|XP_004213363.1|(HydraVulgaris) gi|449691493|ref|XP_004212691.1|(HydraVulgaris) gi|449693235|ref|XP_004213364.1|(HydraVulgaris) gi|449682625|ref|XP_004210130.1|(HydraVulgaris) gi|828210510|ref|XP_012558316.1|(HydraVulgaris) gi|449670205|ref|XP_004207219.1|(HydraVulgaris) gi|828224797|ref|XP_004211126.2|(HydraVulgaris) gi|449679876|ref|XP_004209442.1|(HydraVulgaris) gi|449674911|re…
ORTHOMCL942	26	1	gi|828192396|ref|XP_012559853.1|(HydraVulgaris) gi|828232442|ref|XP_012565482.1|(HydraVulgaris) gi|828194552|ref|XP_012566520.1|(HydraVulgaris) gi|449687911|ref|XP_004211581.1|(HydraVulgaris) gi|828229524|ref|XP_012564572.1|(HydraVulgaris) gi|828194718|ref|XP_012566723.1|(HydraVulgaris) gi|828215086|ref|XP_012559889.1|(HydraVulgaris) gi|449665448|ref|XP_004206142.1|(HydraVulgaris) gi|828194548|re…
ORTHOMCL943	26	1	gi|449692370|ref|XP_002156115.2|(HydraVulgaris) gi|828233198|ref|XP_012565705.1|(HydraVulgaris) gi|828224482|ref|XP_012562980.1|(HydraVulgaris) gi|828226142|ref|XP_012563532.1|(HydraVulgaris) gi|828219570|ref|XP_012561339.1|(HydraVulgaris) gi|828211026|ref|XP_012558517.1|(HydraVulgaris) gi|828214850|ref|XP_012559809.1|(HydraVulgaris) gi|828215204|ref|XP_012559927.1|(HydraVulgaris) gi|828214154|re…
ORTHOMCL944	26	1	gi|828190093|ref|XP_012562510.1|(HydraVulgaris) gi|828233058|ref|XP_012565670.1|(HydraVulgaris) gi|828202264|ref|XP_012555541.1|(HydraVulgaris) gi|828204088|ref|XP_012556149.1|(HydraVulgaris) gi|828201069|ref|XP_012555126.1|(HydraVulgaris) gi|828202271|ref|XP_012555543.1|(HydraVulgaris) gi|828199799|ref|XP_012554712.1|(HydraVulgaris) gi|828201839|ref|XP_012555398.1|(HydraVulgaris) gi|828208016|re…
ORTHOMCL945	26	2	pdam_00019640-RA(PocilloporaDamicornis) pdam_00019641-RA(PocilloporaDamicornis) pdam_00012380-RA(PocilloporaDamicornis) Spis5999(StylophoraPistillata) Spis21341(StylophoraPistillata) Spis6588(StylophoraPistillata) Spis18778(StylophoraPistillata) Spis12411(StylophoraPistillata) Spis21590(StylophoraPistillata) Spis23453(StylophoraPistillata) Spis6000(StylophoraPistillata) Spis21543(StylophoraPistil…
[truncated: 28,169 more rows]
