# Supplementary material for: Comparative analysis of the Pocillopora damicornis genome highlights role of immune system in coral evolution
Source: Sci Rep. 2018 Oct 31;8:16134. doi: 10.1038/s41598-018-34459-8 (PMC6208414; doi:10.1038/s41598-018-34459-8)
Supplement: Supplementary file 3 — Supplementary Data S2 [file 41598_2018_34459_MOESM3_ESM.csv]

GO.ID	Term	Observed	Expected	p
GO:0006355	regulation of transcription DNA-templat...	380	309.81	3.7e-9
GO:0035556	intracellular signal transduction	242	195.84	4.2e-7
GO:0007018	microtubule-based movement	68	47.86	8.1e-7
GO:0006886	intracellular protein transport	84	64.86	1.2e-6
GO:0006511	ubiquitin-dependent protein catabolic pr...	63	45.34	7.3e-6
GO:0016579	protein deubiquitination	36	23.93	1.4e-5
GO:0016192	vesicle-mediated transport	113	78.08	2.7e-5
GO:0055114	oxidation-reduction process	402	353.89	5.3e-5
GO:0006281	DNA repair	106	78.08	9.2e-5
GO:0006357	regulation of transcription from RNA pol...	52	35.89	9.3e-5
GO:0055085	transmembrane transport	405	363.97	3.4e-4
GO:0035023	regulation of Rho protein signal transdu...	33	23.3	3.5e-4
GO:0006397	mRNA processing	51	40.93	7.9e-4
GO:0006351	transcription DNA-templated	440	353.89	9.1e-4
GO:0008152	metabolic process	2860	2529.52	0.00133
GO:0006396	RNA processing	149	116.5	0.003
GO:0006887	exocytosis	25	16.37	0.00383
GO:0006364	rRNA processing	22	14.48	0.00627
GO:0006464	cellular protein modification process	603	546.58	0.00639
GO:0006338	chromatin remodeling	15	10.08	0.00974
GO:0043087	regulation of GTPase activity	16	11.33	0.00975
GO:0006298	mismatch repair	10	6.3	0.00977
GO:0045454	cell redox homeostasis	41	32.74	0.01055
GO:0006260	DNA replication	50	39.04	0.01388
GO:0030036	actin cytoskeleton organization	35	25.82	0.01535
GO:0006096	glycolytic process	9	5.67	0.01552
GO:0006904	vesicle docking involved in exocytosis	9	5.67	0.01552
GO:0007224	smoothened signaling pathway	9	5.67	0.01552
GO:0046854	phosphatidylinositol phosphorylation	9	5.67	0.01552
GO:0006457	protein folding	39	31.49	0.01979
GO:0060271	cilium morphogenesis	14	10.08	0.02107
GO:0006099	tricarboxylic acid cycle	12	8.19	0.02108
GO:0006810	transport	837	756.9	0.02383
GO:0005975	carbohydrate metabolic process	190	163.72	0.02408
GO:0006139	nucleobase-containing compound metabolic...	935	760.68	0.0242
GO:0007156	homophilic cell adhesion via plasma memb...	25	19.52	0.02779
GO:0007264	small GTPase mediated signal transductio...	109	86.27	0.03112
GO:0006629	lipid metabolic process	138	126.57	0.03491
GO:0009072	aromatic amino acid family metabolic pro...	11	6.93	0.03911
GO:0016226	iron-sulfur cluster assembly	8	5.04	0.03917
GO:0006207	'de novo' pyrimidine nucleobase biosynth...	7	4.41	0.0392
GO:0007020	microtubule nucleation	7	4.41	0.0392
GO:0046856	phosphatidylinositol dephosphorylation	7	4.41	0.0392
GO:0070588	calcium ion transmembrane transport	29	23.3	0.04371
